# Supplementary material for: Thermodynamic coupling of the tandem RRM domains of hnRNP A1 underlie its pleiotropic RNA binding functions
Source: Sci Adv. 2024 Jul 10;10(28):eadk6580. doi: 10.1126/sciadv.adk6580 (PMC11235170; doi:10.1126/sciadv.adk6580)
Supplement: Supplementary file 2 — Table S1 [file sciadv.adk6580_table_s1.zip]

Archive with 1 entries (1 files):
- adk6580_table_s1.xlsx
