# Supplementary material for: Thermodynamic coupling of the tandem RRM domains of hnRNP A1 underlie its pleiotropic RNA binding functions
Source: Sci Adv. 2024 Jul 10;10(28):eadk6580. doi: 10.1126/sciadv.adk6580 (PMC11235170; doi:10.1126/sciadv.adk6580)
Supplement: Supplementary file 2 — Table S1 [file sciadv.adk6580_table_s1.zip › adk6580_table_s1.xlsx]

## Sheet: A1-rep1
Chromosome	Strand	ClusterStart	ClusterEnd	ClusterID	ClusterSequence	ReadCount	ModeLocation	ModeScore	ConversionLocationCount	ConversionEventCount	NonConversionEventCount	Gene	Biotype	TrID	UTR/Exon
chr1	-	78426296	78426318	G8104.1	GAATGAGGAAAGGAAGGAAAACC	3031	78426308	0.508298	1	2794	230	FUBP1	protein_coding	ENST00000470287	Exon
chr10	-	103124607	103124637	G16360.1	TGGTATTGCAGTACCTCCAGGAACGGTGCAC	2972	103124637	0.890506	3	14	8890	RNU2-59P	snRNA	ENST00000410482	Exon
chr11	-	62609095	62609117	G21597.1	AGTACTTCCAGGAACGGTGCACT	979	62609117	0.786972	1	10	4183	RNU2-2P	snRNA	ENST00000410396	Exon
chr3	+	184039795	184039819	G76307.1	GAGAGTGAGAAAGGAGGAGAGGAAC	717	184039819	0.728718	1	554	116	EIF4G1	protein_coding	ENST00000319274	Exon
chr17	-	73248538	73248562	G49233.1	GATGAGGAGAGAGGGAAGAAGGAGT	699	73248560	0.725621	1	455	803	GGA3	protein_coding	ENST00000582717	Intron
chr17	-	55855342	55855361	G48749.1	AGTGGGAAAAGGGAGAGGAC	697	55855342	0.821777	1	20	43	RP11-60A24.3	lincRNA	ENST00000581805	Intron
chr1	+	6908910	6908935	G198.1	AGATGAAGAGGAGAGGGAGAAAGGGT	685	6908913	0.927494	1	477	752	CAMTA1	protein_coding	ENST00000439411	Intron
chr7	-	72912829	72912858	G104604.1	GAAAGAGGATGAAGGAAGGAGAGAGAGTAT	634	72912850	0.821262	1	493	778	BAZ1B	protein_coding	ENST00000404251	Exon
chr3	-	121549571	121549594	G79042.1	GGTGAAAGGAGGAGAGGAGGAAGT	611	121549594	0.755363	1	383	813	IQCB1	protein_coding	ENST00000462442	Intron
chrX	-	48934001	48934029	G119941.1	AGAGATGAGGAAAGAAAGGAAGGGGCACT	605	48934024	0.517381	1	541	64	WDR45	protein_coding	ENST00000419567	Intron
chr1	+	29089144	29089167	G946.1	GAAAGTGAAGGGAGAGGGAGGGAT	602	29089148	0.829321	1	371	758	YTHDF2	protein_coding	ENST00000541996	Intron
chr10	+	116764983	116765008	G13940.1	AGAATGAGAGAAAGAGAGAAGGGAGC	576	116764987	0.771565	1	398	59	NA	NA	NA	Intergenic
chr17	-	8276410	8276435	G47449.1	GGAGATGGAGAGAGGAAGAGGGAGAC	552	8276430	0.500017	1	481	71	RP11-849F2.7	protein_coding	ENST00000582471	Intron
chr7	-	26206717	26206739	G103813.1	AGTGGAAAGGGGAAGAAAGGAGC	537	26206717	0.747709	1	194	334	NA	NA	NA	Intergenic
chr22	+	24954658	24954689	G70553.1	GAAATGAGAGGGGAAAGGAAGGAGGATTGAGC	529	24954662	0.912518	2	299	694	SNRPD3	protein_coding	ENST00000439775	Intron
chr2	+	228378120	228378151	G60550.1	GATTGAAGGAAAGGAGGAGAGAGAGGTTAGGA	525	228378132	0.861825	3	123	868	AGFG1	protein_coding	ENST00000486932	Intron
chr1	+	27076406	27076430	G860.1	AGAGATTAAGGGAAAGAAAGAGGAC	519	27076426	0.765483	1	452	586	ARID1A	protein_coding	ENST00000374152	Intron
chr14	+	103955984	103956006	G34827.1	GGGGAGTGAGGGAAAGGAAGAAC	502	103955990	0.500014	1	430	72	MARK3	protein_coding	ENST00000556463	Exon
chrX	-	153236632	153236656	G121479.1	ACTGAGGAAGGGAGGAGAGAGAGGC	476	153236632	0.511931	1	207	212	HCFC1	protein_coding	ENST00000354233	5UTR
chr2	+	176971019	176971052	G59481.1	GCTTAGAGGAAAGGAGGGGAGAGGATGAGAGGAC	470	176971044	0.521568	2	414	72	HOXD11	protein_coding	ENST00000498438	Intron
chr1	-	31483054	31483077	G6745.1	GGAGGAAAGGGAGAAAGACTGAGT	465	31483066	0.883618	1	344	441	PUM1	protein_coding	ENST00000424085	Intron
chr1	+	214808521	214808548	G4969.1	AAGAGAGATGAGGAGGAAAGGGAAAAAC	461	214808529	0.500007	1	350	111	CENPF	protein_coding	ENST00000366955	Intron
chr20	-	37045205	37045231	G68230.1	GAGGGATTAAGGAAGAAGAAGGGGAAC	460	37045210	0.785899	2	400	431	RP4-564F22.5	lincRNA	ENST00000422519	Exon
chr19	+	48699378	48699401	G53888.1	GGGAAGATGAGAGGAGGAGAGGGC	453	48699385	0.500029	1	400	53	ZNF114	protein_coding	ENST00000597695	Intron
chr18	-	20878804	20878836	G51257.1	AGATGAGAGAGGAAGGGAAGGAAAGGGTCTGAC	435	20878833	0.868213	3	332	453	TMEM241	protein_coding	ENST00000542162	Intron
chr2	+	217001169	217001192	G60263.1	AGAGTGAGAGGAGGAGGGAAAGGT	427	217001173	0.788604	1	313	534	XRCC5	protein_coding	ENST00000392132	Intron
chr14	+	70251434	70251455	G33876.1	AGAAATGAGAGAGAGGGGAGGC	426	70251439	0.500201	1	407	19	NA	NA	NA	Intergenic
chr12	+	53876298	53876325	G24547.1	AGGGAGGATAAGGAAAAAGGGAAAGAGC	422	53876306	0.500026	1	363	59	NA	NA	NA	Intergenic
chr14	+	51827114	51827138	G33350.1	AGAGATGAGAGAGAGGGAAAGGGAC	422	51827119	0.500183	1	401	21	LINC00640	lincRNA	ENST00000554409	Intron
chr15	-	63970289	63970311	G39691.1	AAATGAGAGAGGAGAAGGAGAGC	422	63970308	0.500016	1	332	70	HERC1	protein_coding	ENST00000443617	Exon
chr1	+	61598904	61598928	G2050.1	GGAGGAATGAGGAAGGAAGGGAGGC	413	61598911	0.500048	1	373	40	NFIA	protein_coding	ENST00000485903	Intron
chr22	+	25916748	25916770	G70590.1	AGACTGGAGAAGGGAAAGGGAGC	412	25916752	0.500089	1	383	29	CRYBB2P1	pseudogene	ENST00000509460	Exon
chr3	-	142205314	142205340	G79605.1	AAATGAGAGAGGGAGGAGGAAGGAAGT	394	142205337	0.848509	1	259	488	ATR	protein_coding	ENST00000383101	Intron
chr11	-	47767649	47767672	G21375.1	GAGAAAGTGAGGAGGAAGAGGAAC	393	47767665	0.500014	1	320	73	FNBP4	protein_coding	ENST00000544590	Exon
chr12	+	57906439	57906475	G24741.1	GAGGTTAGAAAGAGGAAAGAAGGAAGAGTTAGTGGGC	391	57906453	0.847551	4	265	761	MARS	protein_coding	ENST00000548202	Exon
chr12	-	57450348	57450380	G27719.1	AGTGAAAGGAAGGAGGAGGAAAGGAAATTAAAT	390	57450368	0.682603	3	130	468	TMEM194A	protein_coding	ENST00000300128	3UTR
chr1	-	193016906	193016928	G10111.1	GATGGAAAAGAAGAGGAAAAGGC	386	193016926	0.500301	1	369	17	UCHL5	protein_coding	ENST00000530098	Intron
chr11	+	65268026	65268052	G18549.1	GAAGGAAGCTAGGAAGAAGGAAGGAGC	386	65268046	0.936325	1	1	368	MALAT1	lincRNA	ENST00000534336	Exon
chr2	+	48013348	48013371	G57200.1	AGGATGAAAGGAGGAGGAGGGAGC	384	48013352	0.579268	1	340	44	MSH6	protein_coding	ENST00000538136	Intron
chr1	+	155283511	155283536	G3509.1	AAGGAAGGAAGGGAAGGAGGATGAGG	381	155283532	0.50002	1	314	67	FDPS	protein_coding	ENST00000447866	Intron
chr7	-	149316739	149316762	G106147.1	GGTTGAGGGGAGGGAGAGGAGGAC	378	149316745	0.708134	2	272	360	ZNF767	pseudogene	ENST00000481762	Intron
chr4	-	74091107	74091128	G84804.1	GAATGGAAGAGAAGGGGAGAGT	374	74091125	0.985514	1	361	380	ANKRD17	protein_coding	ENST00000330838	Intron
chr10	-	5807351	5807375	G14557.1	GATGAGAGAGAAGGGGAGAGGAAGC	373	5807373	0.500032	1	284	62	GDI2	protein_coding	ENST00000479928	Exon
chr12	+	50819198	50819227	G24426.1	AGAATGGAGGAAAGAGAGGGAGAGAATAAG	363	50819202	0.951192	2	328	320	LARP4	protein_coding	ENST00000518561	Intron
chr17	-	27274973	27274997	G47845.1	GATGAAAGGAGAAAGAAGGAGGGAC	363	27274995	0.500031	1	281	55	PHF12	protein_coding	ENST00000582853	Intron
chr22	+	20932570	20932596	G70439.1	GGAAGGAGTTGAGGGAGGGAGAAAAGC	354	20932589	0.669392	2	264	404	MED15	protein_coding	ENST00000478831	Intron
chr17	+	59288099	59288123	G46389.1	GAATGAGGGGAGAGAAGGAAGGGAC	352	59288102	0.70919	1	282	33	BCAS3	protein_coding	ENST00000585812	Intron
chr8	-	74750446	74750473	G110477.1	GATGAGGAAGGAGAGAAAGGGAGCTGGC	349	74750462	0.5812	2	210	102	UBE2W	protein_coding	ENST00000602593	Intron
chr1	-	38018924	38018952	G7027.1	GAGAGATTGGAGAGAAGAGGGAGGAGGAC	347	38018934	0.708915	2	277	375	SNIP1	protein_coding	ENST00000468040	Intron
chr4	+	107239649	107239683	G82378.1	AGGAATGAAGGGAGGAGAAGAAAGGAAGAAAATGA	345	107239665	0.963031	2	65	320	AIMP1	protein_coding	ENST00000394701	Intron
chr5	-	32098444	32098466	G90482.1	GGATGAGGAAAGGAAAAGGGAAC	333	32098463	0.500052	1	294	39	NA	NA	NA	Intergenic
chr10	-	58119382	58119405	G15425.1	GAAAGGAAGAGGGAAAGAGTGAGC	332	58119386	0.500021	1	267	65	ZWINT	protein_coding	ENST00000395405	Intron
chr12	+	12888357	12888383	G23739.1	AGTTGAAAGGAGGAAAGGAAGGAGAGT	331	12888370	0.621395	2	151	374	RP11-59H1.3	protein_coding	ENST00000540583	Intron
chr19	+	59072434	59072462	G54342.1	AGGGGTTGGAAAGGGAGAAGAGACTAGGC	329	59072449	0.638382	3	258	242	AC016629.8	antisense	ENST00000600534	Intron
chr5	+	180651470	180651491	G90000.1	GGAGGAGGTTGAGGAAGAGGAT	326	180651483	0.690324	1	276	699	TRIM41	protein_coding	ENST00000508930	Exon
chr2	+	73495525	73495552	G57694.1	GATGGAAAAGGAGAGGGGAGAGTTGAGC	321	73495527	0.944557	3	228	409	NA	NA	NA	Intergenic
chr1	-	31714395	31714424	G6756.1	AGAGTGGAGAGGAAGGGAAAGAATAAGAAC	317	31714420	0.57385	2	305	76	NA	NA	NA	Intergenic
chr6	+	108885517	108885550	G95261.1	AGTGGAAGAAGAGGGAAAAGGGAGAGATCAGGAG	314	108885519	0.999996	2	30	285	FOXO3	protein_coding	ENST00000406360	Intron
chr16	+	31249247	31249270	G41606.1	AAGGACTGGGAGAGAGAGGGGAAC	312	31249253	0.50065	1	301	11	NA	NA	NA	Intergenic
chr22	+	45569680	45569703	G71306.1	GAAGGGATGAGGGAAGGAGAGGGC	310	45569687	0.500203	1	291	19	NUP50	protein_coding	ENST00000486184	Intron
chrX	-	73055929	73055953	G120349.1	GGAGGTGGGAAAGGAAGGGAAAGGC	309	73055948	0.529699	1	135	45	XIST	lincRNA	ENST00000602863	Intron
chr3	+	99764790	99764816	G74636.1	GGATGAGAGAAGGGAAGGGGAAGAAGC	308	99764793	0.636786	1	210	46	CMSS1	protein_coding	ENST00000421999	Intron
chr4	-	83350251	83350271	G84969.1	GATTGGAGGGAAGAGGAAAGT	308	83350262	0.817048	1	271	581	HNRNPDL	protein_coding	ENST00000349655	Intron
chr16	-	23431767	23431795	G43323.1	AGAGGAAGAGGGAAGGAGGATGAGGCTGT	307	23431795	0.99868	2	258	65	COG7	protein_coding	ENST00000307149	Intron
chr17	+	4927603	4927627	G44823.1	GGAGGCTGAGGAAAGGAAGAGGGCA	304	4927609	0.500011	1	223	81	KIF1C	protein_coding	ENST00000320785	3UTR
chr1	-	151116025	151116049	G9028.1	GATGAGGGAAGGAAGGGAGAGAGGC	303	151116047	0.500024	1	223	61	SEMA6C	protein_coding	ENST00000341697	Intron
chr12	+	19740118	19740143	G23887.1	GATGGAAGGGAGAAAGAGAAGAGGGC	303	19740120	0.709835	1	163	31	AEBP2	protein_coding	ENST00000512223	Intron
chr5	+	170856914	170856936	G89686.1	GGGTGAGGAAGAGGAGGGAGAAC	301	170856917	0.500013	1	218	79	FGF18	protein_coding	ENST00000274625	Intron
chr12	-	46654567	46654590	G27313.1	AGGAATAAGGGAAAGGAAAAGGAT	299	46654585	0.917441	1	282	316	SLC38A1	protein_coding	ENST00000549049	Intron
chr2	-	225375524	225375551	G65301.1	AGAATGGAAAAGGAGGAAGGAGGAGTGC	299	225375547	0.990924	2	297	270	CUL3	protein_coding	ENST00000344951	Intron
chr19	+	10914010	10914036	G52740.1	AGGTGAGGAGAAGGGAGGAAGGAAAAC	296	10914013	0.500291	1	195	20	DNM2	protein_coding	ENST00000587830	Intron
chr20	-	34297385	34297410	G68105.1	TAGGAAGAGAGAGGGAAAAGTAAGTT	295	34297398	0.751344	2	188	342	RBM39	protein_coding	ENST00000475651	Intron
chr16	-	23519808	23519836	G43331.1	GAGGAGAATGAGGAAGGAGAAGAGAGAAC	294	23519828	0.50044	1	279	15	GGA2	protein_coding	ENST00000563047	Intron
chr13	-	73351203	73351227	G32043.1	GAGGAAAGAAGAGGGAGGGGAGTGT	291	73351217	0.741438	1	145	215	DIS3	protein_coding	ENST00000545453	Intron
chr13	+	92010827	92010854	G30601.1	AGAGATGGAAGAGAGGAAGGGAGAGGAT	288	92010832	0.911455	1	247	310	NA	NA	NA	Intergenic
chr5	-	82354530	82354551	G91344.1	GAAGGATGAGGAAAAGGGGAAC	284	82354545	0.500201	1	266	18	TMEM167A	protein_coding	ENST00000509770	Intron
chr7	-	149290980	149291002	G106145.1	GATGAGGGGAGGAAGAGGAGGAC	283	149291000	0.500017	1	212	67	ZNF767	pseudogene	ENST00000481762	Intron
chr1	-	155307271	155307293	G9211.1	AGTGGAGAGGGAGAGGAAAGGGT	282	155307284	0.727321	1	125	417	ASH1L	protein_coding	ENST00000392403	3UTR
chr12	+	19395997	19396023	G23871.1	GAGATGAGAGGAGGAGGGAAGAGGAGC	282	19396001	0.63266	1	160	54	PLEKHA5	protein_coding	ENST00000536974	Intron
chr14	-	63928625	63928648	G35844.1	AAAAATAAGAAGAGAAAGGAAGGT	281	63928643	0.999998	1	21	281	PPP2R5E	protein_coding	ENST00000556484	Intron
chr22	+	20083817	20083849	G70424.1	AGCTGAGGAGGAGGGGGAAGAAGAAGAGTTGGC	280	20083820	0.883931	3	150	386	DGCR8	protein_coding	ENST00000383024	Intron
chr1	-	150198974	150199000	G8974.1	AGAGTTGGGAGAGGGAGAAGAGGAAGT	278	150198986	0.81988	1	251	565	ANP32E	protein_coding	ENST00000534437	Exon
chr1	+	32639931	32639954	G1112.1	AAATAAGGGAGAGGAAAAGAAGGT	276	32639934	0.921397	1	201	307	KPNA6	protein_coding	ENST00000373625	3UTR
chr1	+	235492165	235492193	G5489.1	AGAGGAAAGAAAGAAAGGAGAGTGAGGAC	276	235492187	0.500019	1	204	68	GGPS1	protein_coding	ENST00000489692	Intron
chr22	-	39015973	39015997	G72206.1	GATTGAGAAGAGAGAGGGAAGGAAC	272	39015980	0.714938	1	151	228	FAM227A	protein_coding	ENST00000541689	Intron
chr6	-	107735827	107735849	G98601.1	GATTGAGAGAAGGAGAGAAGGGT	272	107735838	0.757284	1	247	562	PDSS2	protein_coding	ENST00000453874	Intron
chr17	-	46644968	46644993	G48505.1	GATTGGAGAGGGAGGGGAAGAGCTGT	270	46644977	0.852768	2	243	261	HOXB3	protein_coding	ENST00000476342	Intron
chr8	-	118941584	118941605	G111189.1	GAGTGAGGAGGAAGAGGGAAGC	270	118941602	0.500155	1	248	22	EXT1	protein_coding	ENST00000436216	Intron
chr13	-	79961782	79961803	G32206.1	GGAATGGGAAGGGAGAAAGAGC	269	79961803	0.511462	1	251	18	RBM26	protein_coding	ENST00000438724	Intron
chr14	+	31141652	31141675	G32992.1	AGAGCTGAGGAAGGGGGGAAAGGT	269	31141657	0.805858	1	219	319	SCFD1	protein_coding	ENST00000541123	Intron
chr1	-	150596724	150596752	G9000.1	AGGGAGGGAGAGGAGGAAGACTGAGAAAT	267	150596737	0.999629	1	23	23	ENSA	protein_coding	ENST00000271690	3UTR
chr13	-	50560074	50560097	G31734.1	GGGGAAAGAAGAGAAAGGATTGAT	264	50560091	0.725599	2	91	335	NA	NA	NA	Intergenic
chr7	+	156743203	156743229	G103189.1	GAAAGTGAGGAGGAGGAGGAGGGAGAC	264	156743208	0.531692	1	222	39	NOM1	protein_coding	ENST00000275820	Exon
chr17	+	74632479	74632499	G46821.1	GGAAATGAGAGAAGGAGGGAT	262	74632482	0.945917	1	253	271	NA	NA	NA	Intergenic
chr12	+	122346799	122346827	G26141.1	AGAATGGAGAGAAGGGGAGGAGGTGAGGC	261	122346803	0.944126	1	244	278	PSMD9	protein_coding	ENST00000340175	Intron
chr19	-	29702291	29702315	G55148.1	GAGGTGAGAAGGAAGGAAGGAGAAC	258	29702311	0.50004	1	213	45	UQCRFS1	protein_coding	ENST00000304863	Intron
chr3	+	184052074	184052096	G76311.1	GGGGAAGGAAGGGAAATTGAGAT	258	184052074	0.768395	1	217	547	EIF4G1	protein_coding	ENST00000319274	Intron
chr5	-	167983408	167983432	G92910.1	AGGAAAAGGGGAAGAGAGGCTGAGT	257	167983423	0.818246	1	190	258	PANK3	protein_coding	ENST00000239231	3UTR
chr17	+	55542905	55542931	G46258.1	GGAGGATGAGGAAGGGGAGAAAGGAGC	254	55542911	0.500074	1	214	34	MSI2	protein_coding	ENST00000582772	Intron
chr2	-	96579526	96579552	G62978.1	AAGGGTGGAAGGAGAAAGAGAGGAAGC	254	96579540	0.999813	1	41	0	ANKRD36C	protein_coding	ENST00000295246	Intron
chr22	+	30045248	30045277	G70728.1	AGGGAAAGGGAGAAGGAGGAAATTAGGAGT	254	30045248	0.999796	1	7	496	NF2	protein_coding	ENST00000413209	Intron
chr5	-	132095679	132095706	G92127.1	GAGTGGAGAGAGGAGAGAAAGACTGGAT	252	132095703	0.740422	2	247	22	2022-09-08	protein_coding	ENST00000481030	Intron
chr11	-	85700369	85700400	G22272.1	AGTGAGAGGAAGGAAGAGAAGGAAGAATTAAC	249	85700389	0.739955	2	126	319	PICALM	protein_coding	ENST00000530542	Intron
chr6	-	100011019	100011050	G98476.1	AGACTAAGGAGGAAGAAGGAAAAGATTAGAGC	248	100011050	0.763946	2	156	287	CCNC	protein_coding	ENST00000524049	Intron
chr14	+	39649915	39649941	G33185.1	AGGAGAGGAAGAGGAAAAGGAAATAGC	247	39649938	0.500032	1	193	54	PNN	protein_coding	ENST00000216832	Exon
chr12	+	67668923	67668945	G24927.1	ACTGAGAAAGAGGAGGAAGGGAC	244	67668925	0.796605	1	83	12	CAND1	protein_coding	ENST00000540525	Intron
chr2	+	25021045	25021074	G56636.1	GGAAAGGAAAGGGGAGAAAAGGGAGATAGT	243	25021045	0.900557	1	39	127	CENPO	protein_coding	ENST00000498362	Intron
chrX	-	135928417	135928447	G121206.1	GGTAGAGAAAGGAAAGAAAGGGAAGAGGTGC	241	135928419	0.689694	2	121	124	RP11-1114A5.4	lincRNA	ENST00000435597	Intron
chr10	-	103544673	103544696	G16374.1	AGGTGAGAAGAAAGGAGAGAAGGT	240	103544693	0.904434	1	209	263	MGEA5	protein_coding	ENST00000439817	3UTR
chr14	+	73569898	73569920	G33999.1	AGAAACTGGAAGAAGAGAAAGGC	233	73569904	0.500306	1	217	16	RBM25	protein_coding	ENST00000532683	Exon
chr10	-	115880177	115880205	G16663.1	AGGTGAGAGAGAGAAGAGGGAGGAAGAAC	232	115880202	0.500012	1	137	80	NA	NA	NA	Intergenic
chr11	+	8713494	8713522	G17388.1	GGAGAATTGGGGAGGAAGGGAGAGAGAGC	232	8713512	0.734266	2	175	208	RPL27A	protein_coding	ENST00000531102	Intron
chr3	-	10357431	10357452	G76815.1	GAGGATGGAGGAAGAAGAGGGC	232	10357447	0.500225	1	214	18	SEC13	protein_coding	ENST00000397099	Intron
chr5	+	65505502	65505535	G87731.1	AGCTGAGGAAAGGAGAGAGAGAGAAATTGAGGAC	232	65505505	0.955505	2	127	318	NA	NA	NA	Intergenic
chr6	+	139189758	139189783	G95857.1	AGATGAGAGAGGAAGGGAAAGAGAAC	232	139189761	0.500158	1	194	27	ECT2L	protein_coding	ENST00000541398	Intron
chr1	+	41476062	41476085	G1448.1	AGAGGTTGAGAGAGAAAAGAAAGT	231	41476075	0.736367	1	208	485	CTPS1	protein_coding	ENST00000541520	Intron
chr4	+	84403864	84403897	G82009.1	GAAATAAAGAGGAGAGGAAGGGAAAGAGATTAGT	231	84403877	0.977556	3	43	429	NA	NA	NA	Intergenic
chr4	+	166301145	166301164	G83277.1	GATTGAGAGGAAAGGAGAAC	231	166301158	0.712852	1	20	20	CPE	protein_coding	ENST00000480404	Intron
chr11	+	74690599	74690622	G18903.1	GGATTGAGGAGAGGGGAAGAAAAT	229	74690611	0.769113	2	195	456	NA	NA	NA	Intergenic
chr8	-	74771405	74771431	G110478.1	AGACTGAGAAGAGGAAGAGGAGGGTTT	229	74771427	0.826506	1	172	307	UBE2W	protein_coding	ENST00000602593	Intron
chr16	-	28186460	28186486	G43443.1	AGGTGAGAGGGGAGAGAAGGGAGGAAT	228	28186483	0.743849	1	132	263	XPO6	protein_coding	ENST00000570033	Intron
chr10	-	7204585	7204612	G14600.1	AGAGAGGAGGAAGGGAAAGAGATGTGAG	227	7204601	0.903877	1	183	199	SFMBT2	protein_coding	ENST00000361972	3UTR
chr12	-	57044953	57044974	G27703.1	GAGGAGAGGGAGAGGAGGTTGT	224	57044956	0.518173	1	156	393	NA	NA	NA	Intergenic
chr10	-	121346840	121346864	G16801.1	GAAAGGAATTGAGGGAAGAAGGGAT	223	121346850	0.703677	1	184	485	TIAL1	protein_coding	ENST00000369092	Intron
chr6	-	44079677	44079701	G97656.1	GACTGGAAAGGGGAAAGAGGGAAAC	223	44079698	0.500036	1	175	48	NA	NA	NA	Intergenic
chr9	+	133576145	133576172	G114017.1	ATTGGAGAGGGGAGGAAAAGATGGAGGT	223	133576154	0.715554	3	100	282	EXOSC2	protein_coding	ENST00000546165	Intron
chr13	-	60719321	60719342	G31893.1	ACTGAGGGAAAGGAAGGAGAGT	222	60719340	0.814996	1	139	286	DIAPH3	protein_coding	ENST00000400320	Intron
chr2	+	153310161	153310184	G59015.1	GAATGAGAGAGGAGAGGGAAAGGT	222	153310164	0.814624	2	142	279	FMNL2	protein_coding	ENST00000288670	Intron
chr8	-	118946788	118946811	G111190.1	GATGAGAAGGAAGGGAAAGGGGGC	220	118946809	0.500334	1	196	17	EXT1	protein_coding	ENST00000436216	Intron
chr9	+	131932838	131932860	G113956.1	AGAGATGAGAGAGGAGAAGGAAC	220	131932843	0.500178	1	200	20	RP11-247A12.7	lincRNA	ENST00000600965	Exon
chr1	-	31466447	31466471	G6741.1	AGTGAGAGAAAGAAAGAGAAGGAAC	219	31466469	0.500153	1	172	25	PUM1	protein_coding	ENST00000424085	Intron
chr5	+	179154542	179154565	G89932.1	AGAGAGAGTGGAGAAAAGAAGGGT	219	179154548	0.958213	1	205	229	CANX	protein_coding	ENST00000512607	Intron
chr19	+	52704884	52704909	G54140.1	GATGAAGAGAGAGGAGGAGAGGGAGT	217	52704894	0.804103	1	62	294	PPP2R1A	protein_coding	ENST00000462990	5UTR
chr8	-	10968716	10968737	G109268.1	GAATGGAAGGGAGGAGAAGGAC	217	10968734	0.500237	1	199	18	XKR6	protein_coding	ENST00000416569	Intron
chr5	-	137524293	137524316	G92299.1	GAGAGTGAAAGAAAGGAGGAAAGT	216	137524311	0.936703	1	207	225	CDC23	protein_coding	ENST00000394886	3UTR
chr14	-	21670406	21670440	G34971.1	AATAGAAAAGGGAGAGGAAAAAGGGAAGGATTGAC	215	21670424	0.756861	3	49	205	LINC00641	processed_transcript	ENST00000555379	Exon
chr6	+	111198198	111198221	G95329.1	AAAGTGGAGAGAGGAGGAAGAGGC	215	111198202	0.673665	1	141	46	AMD1	protein_coding	ENST00000368876	Intron
chr1	-	156685158	156685188	G9336.1	GGAAAGAAAGGAAAGAGGAAAGGGTAAGGGC	213	156685174	0.691898	1	110	82	NA	NA	NA	Intergenic
chr1	-	233262747	233262768	G11179.1	GAAGTGAGGGGAAGAAGGGAAC	213	233262764	0.500423	1	200	13	PCNXL2	protein_coding	ENST00000490102	Intron
chr11	-	85553572	85553596	G22257.1	GGGGAGATGAGGGAGGAAGAAAAGC	212	85553589	0.500957	1	203	9	NA	NA	NA	Intergenic
chr3	+	11392971	11392996	G72851.1	AAAGAAGATGAGGAGGAAGAGAAGGC	211	11392979	0.618798	1	159	37	ATG7	protein_coding	ENST00000424071	Intron
chr5	+	170855798	170855826	G89685.1	AGTGGGAAGAGGAAAGGGAGAGAGAGAAC	210	170855800	0.501731	1	38	9	FGF18	protein_coding	ENST00000274625	Intron
chr11	-	117087763	117087796	G22849.1	GGATTAAGAGAAGGGAGGGAAAGATTTAGGGAGT	209	117087784	0.740428	4	135	481	PCSK7	protein_coding	ENST00000528973	Exon
chr1	-	156443589	156443618	G9301.1	GATTGGGGAAGGAAGAAGAGGGAAGAAGGT	208	156443602	0.91187	1	16	393	MEF2D	protein_coding	ENST00000353795	Intron
chr22	-	39709533	39709561	G72231.1	GGTGGGAGAGGAAAGGAAGGAGAGGGTGT	206	39709551	0.739009	2	93	226	RPL3	protein_coding	ENST00000464182	Exon
chr5	+	27485430	27485455	G87118.1	GGAATAAGAAGAGAGGGAAGGGAGAT	206	27485434	0.966114	1	113	216	RP11-46C20.1	lincRNA	ENST00000512067	Exon
chr17	+	27015596	27015622	G45361.1	AAAGAGATAAGGAAGGGGGAGAGAGAT	204	27015603	0.999997	2	193	192	SUPT6H	protein_coding	ENST00000581908	Intron
chr2	-	73964068	73964090	G62651.1	GGAGATGAAAGGAGAGAGGGAAC	204	73964085	0.500031	1	158	46	TPRKB	protein_coding	ENST00000489476	Intron
chr14	+	60784617	60784639	G33573.1	GAATGAGGGAGGAAAGAAGGGAT	203	60784620	0.892061	1	185	221	NA	NA	NA	Intergenic
chr15	+	89843538	89843565	G38520.1	AGATAAGGAAGGAGAAGAGAGAGAAGAT	203	89843541	0.944149	2	152	191	FANCI	protein_coding	ENST00000566895	Exon
chr2	+	184236765	184236789	G59644.1	AAAGAGGAGAGAAGGAAGATGGAGC	203	184236784	0.500806	1	193	10	NA	NA	NA	Intergenic
chr21	+	38883824	38883852	G69362.1	GAAAGAAGAAAGATGGAGAGAGGAAGGAC	203	38883837	0.500419	1	188	15	DYRK1A	protein_coding	ENST00000338785	Intron
chr22	-	45553122	45553146	G72443.1	AGCTGAGAGAAGGGAGGGGAGAGAC	203	45553122	0.611859	1	90	113	CTA-217C2.1	processed_transcript	ENST00000432502	Intron
chr7	-	44572143	44572170	G104232.1	GGCTGAGGAAGAGGAGGAAGAGGAGGGC	203	44572167	0.500032	1	127	51	NPC1L1	protein_coding	ENST00000546276	Intron
chr1	-	150784093	150784117	G9005.1	GAAGAGAGTGGAGGAGAGGAGAAAT	202	150784107	0.852224	1	178	217	ARNT	protein_coding	ENST00000354396	3UTR
chr22	-	32052720	32052747	G71900.1	GAGTGAGGAGGAAGAGAGGGAAAGTAGC	202	32052744	0.901486	2	157	173	PISD	protein_coding	ENST00000437808	Intron
chr7	-	75664573	75664597	G104681.1	AAACTGGAGGGAGGAAGGAGGAAGC	202	75664593	0.500001	1	100	93	STYXL1	protein_coding	ENST00000360591	Intron
chrX	+	53112727	53112753	G117649.1	AGATGGGAAAGGGGGAAGAGGAGGAAC	202	53112730	0.654558	1	140	22	TSPYL2	protein_coding	ENST00000556808	Intron
chr22	-	40812504	40812527	G72256.1	GAGTTGAGGAAAGGGGAAGAAGGC	201	40812508	0.713187	2	156	246	MKL1	protein_coding	ENST00000396617	Intron
chr4	-	128863085	128863107	G85697.1	GCTGAAGGGAAAGGGAGGAAAGC	201	128863105	0.50002	1	116	56	MFSD8	protein_coding	ENST00000541133	Intron
chr12	-	11283778	11283803	G26776.1	GAAGAGAGAGAGAGGAGGGAGAATGT	200	11283791	0.785826	1	108	153	TAS2R14	protein_coding	ENST00000381852	Intron
chr17	-	60056545	60056566	G48878.1	ATTGAGGAGAGGAAGAGGGAAC	199	60056551	0.707167	1	87	129	MED13	protein_coding	ENST00000397786	Intron
chr3	+	39449837	39449860	G73494.1	AGGGAAAGAGAAAGGAAAGATGGA	199	39449846	0.779582	1	162	37	RPSA	protein_coding	ENST00000490490	Exon
chr7	+	30694699	30694724	G100598.1	GGAAAGGAGGGAAAGGAGGGAGTGGT	199	30694711	0.617308	1	94	202	NA	NA	NA	Intergenic
chr7	-	91849603	91849625	G104912.1	GAATGAAAGGGAGGGAAGAAAAC	196	91849622	0.502212	1	190	6	KRIT1	protein_coding	ENST00000394507	Intron
chr15	-	49016206	49016227	G39314.1	GATGAGAAAGAAGGGAAGGAAC	195	49016225	0.501669	1	188	7	CEP152	protein_coding	ENST00000561245	Intron
chr16	-	89459499	89459520	G44621.1	GGTGAAGAAGAGGGAGGGAGAC	194	89459518	0.500005	1	98	77	RP1-168P16.2	sense_intronic	ENST00000562211	Intron
chr22	+	39779762	39779786	G71067.1	AGAGTTAAGGGAAAGAGGAGGAAGT	194	39779774	0.806456	1	104	332	SYNGR1	protein_coding	ENST00000328933	3UTR
chr6	+	133288212	133288245	G95716.1	AAGAACTGGAAGGAAAGGGAAGGGAAAGGATGAC	194	133288242	0.532424	2	176	31	NA	NA	NA	Intergenic
chr14	+	90471122	90471147	G34425.1	AGGCTGAGAGAAGGAAGGGAGGAAGT	193	90471122	0.907595	1	83	219	TDP1	protein_coding	ENST00000357382	Intron
chrX	+	102100601	102100626	G118285.1	AGATGAGGAAAGGAGAAGAAAAAGGT	193	102100604	0.928867	1	163	210	LINC00630	processed_transcript	ENST00000431616	Intron
chr22	-	29938033	29938054	G71822.1	GAGATGAGAAGGAGGAAGGAGT	192	29938050	0.93334	1	167	206	THOC5	protein_coding	ENST00000397871	Intron
chr10	-	102277618	102277643	G16317.1	GAAGAGAATGAGGGAGAAGGAGGGAT	191	102277635	0.982181	1	189	193	SEC31B	protein_coding	ENST00000462434	Intron
chr22	+	19500492	19500521	G70403.1	AATGGAGGAAGGAAGAGAGAGGAGGAAGGT	191	19500494	0.898687	2	87	159	CDC45	protein_coding	ENST00000263201	Intron
chr1	+	160332575	160332603	G3651.1	GAGTGAAGAGGAGAGAAGAAAGGGGAGGC	190	160332578	0.500233	1	88	23	NA	NA	NA	Intergenic
chr12	-	46657428	46657452	G27314.1	GGAAAGGAAAAAGAAAGGGATAGGC	190	46657452	0.999945	1	108	82	SLC38A1	protein_coding	ENST00000549049	Intron
chr1	-	1748529	1748554	G5830.1	AGGGGAGAGAGGGAGAGGAAGTGAAC	189	1748533	0.500065	1	153	36	GNB1	protein_coding	ENST00000471354	Intron
chr3	-	122176482	122176508	G79056.1	GAGACTAAGAAAGGGAAGAGAGAAAAC	189	122176503	0.500282	1	171	18	KPNA1	protein_coding	ENST00000494339	Intron
chr10	+	111792179	111792206	G13798.1	GGAAAGATAAGGAGAGAAAAGGAAGGAC	188	111792186	0.627507	1	175	7	ADD3	protein_coding	ENST00000495661	Intron
chr1	-	68938141	68938166	G7921.1	GGAGGCTGAGAAGGAAGGGGAAGAAC	187	68938160	0.50002	1	128	59	NA	NA	NA	Intergenic
chr16	+	58439182	58439206	G41938.1	AGATAAAGGAGGAAAAGGGAAAGGC	187	58439185	0.50778	1	129	4	GINS3	protein_coding	ENST00000567143	Exon
chr19	-	15511140	15511157	G54945.1	GAGGAGGGAAAAGAGGAT	187	15511157	0.933677	1	2	185	AKAP8L	protein_coding	ENST00000595879	Exon
chr19	-	46361704	46361727	G55672.1	GAAGGAAATGAAGAGGGAAGGAGT	187	46361720	0.878713	1	170	204	SYMPK	protein_coding	ENST00000594293	Intron
chr3	-	167335912	167335935	G80003.1	GGATGAGGGAGAGAGAAAGAGAAC	187	167335932	0.500045	1	145	42	WDR49	protein_coding	ENST00000460448	Intron
chrX	-	53565488	53565519	G120022.1	GAAATAAGGAAGAGGAAGGAAGAGAGAGTTGC	187	53565515	0.784414	2	136	207	HUWE1	protein_coding	ENST00000262854	Intron
chr1	-	33239458	33239478	G6852.1	GAAATGAGGAGAGAGAAAGGT	186	33239475	0.801926	1	149	223	NA	NA	NA	Intergenic
chr14	-	21819960	21819987	G34981.1	GATGAGAAAAGAGAAGAGGAAGGGAGGC	186	21819985	0.50001	1	78	64	SUPT16H	protein_coding	ENST00000557394	Exon
chr1	-	118454788	118454814	G8829.1	GAAGAGGGAGGAAAGGAGAAGTTGAGC	184	118454788	0.657552	2	120	184	GDAP2	protein_coding	ENST00000493555	Intron
chr16	-	28215032	28215053	G43445.1	GAGATGAGGAAGAAGGAAAAGC	184	28215049	0.50003	1	137	47	XPO6	protein_coding	ENST00000566073	Intron
chr1	+	231520340	231520362	G5392.1	GACTGGAGAGGAGGGAGGAAAGC	183	231520343	0.500101	1	82	29	NA	NA	NA	Intergenic
chr12	+	50144504	50144526	G24397.1	AATGAGAGAAGGAAAGAAGAAAC	183	50144506	0.500041	1	110	47	TMBIM6	protein_coding	ENST00000548201	Intron
chr17	-	17817875	17817903	G47707.1	AGTGGAGGAGGAGAGGAAGGGATGAGAAT	183	17817901	0.90407	3	167	198	TOM1L2	protein_coding	ENST00000579586	Intron
chr21	-	27102246	27102269	G69795.1	GGGGAATAAGGAGGAGAAGGGAAC	183	27102263	0.500328	1	168	15	ATP5J	protein_coding	ENST00000400087	Intron
chr10	+	70736018	70736044	G12759.1	AGGGAAGGGAGGAAAGGAAGGATGAGT	182	70736030	0.86672	1	164	192	DDX21	protein_coding	ENST00000354185	Intron
chr10	+	102324398	102324420	G13543.1	AGTGAGAGGGAGGGAGGAAGAAC	182	102324400	0.500147	1	157	25	NA	NA	NA	Intergenic
chr3	-	23937266	23937294	G77126.1	GAAAGGAAAGTGGGGAAGGAAGAGGAGAT	182	23937284	0.887942	1	157	203	NKIRAS1	protein_coding	ENST00000416026	Intron
chr3	-	25668211	25668237	G77161.1	GGGAAAGAAGGAGAGAGAGACTAGAAT	182	25668224	0.906944	1	89	106	TOP2B	protein_coding	ENST00000264331	Intron
chr16	+	69697048	69697072	G42164.1	AGAGTTGGAAGGGAGAAGAGGAAAC	181	69697065	0.788957	1	181	181	NFAT5	protein_coding	ENST00000565301	Intron
chr22	-	31353902	31353930	G71879.1	GACTAAGGAAGGAAGAGGAGGATGAAAAT	181	31353921	0.816488	2	125	217	MORC2	protein_coding	ENST00000476152	Intron
chr12	+	1018147	1018168	G23378.1	GGAATGGGAGAGGAAGGAAAGA	180	1018151	0.500651	1	159	12	WNK1	protein_coding	ENST00000540885	Exon
chr17	+	77082711	77082733	G46913.1	GAAAATGAAAGGAGGGGAGAAGT	180	77082716	0.877334	1	25	185	ENGASE	protein_coding	ENST00000579809	Exon
chr1	+	110603662	110603686	G2941.1	AGCTGAAAAGAGAGGGAAAGAAGGC	179	110603665	0.505521	1	127	4	RP4-773N10.4	antisense	ENST00000554749	Exon
chr15	+	72896554	72896584	G38023.1	AGGAGGAAAGGAAGGAGAGGGATTGAGAAAT	178	72896554	0.972639	1	57	352	NA	NA	NA	Intergenic
chr15	+	77718884	77718910	G38179.1	AGGCTGAGAAGGAGGAAGAGGAAAGGT	178	77718894	0.831591	1	37	203	HMG20A	protein_coding	ENST00000560498	Intron
chr1	-	31769088	31769115	G6761.1	AATGAGGGAGGGAAGAAAAAAGGGAAAT	177	31769113	0.812532	1	91	210	SNRNP40	protein_coding	ENST00000446633	Intron
chr22	+	41528802	41528827	G71160.1	GACTGAGAGGGAAGAGGGAGAAGTGT	177	41528805	0.896721	2	85	236	EP300	protein_coding	ENST00000263253	Intron
chr13	-	79229709	79229732	G32191.1	GGATGGAGAGGAAGGAGAGAGAGC	176	79229729	0.500058	1	139	37	RNF219	protein_coding	ENST00000282003	Intron
chr8	-	104406140	104406164	G110968.1	AAGAGAGAGGAGGGAAAGAAAGTGC	176	104406142	0.500246	1	146	22	NA	NA	NA	Intergenic
chr11	+	57539028	57539057	G18291.1	AAAAGAGATTGAGGGGAGGGAAGGAGAAGT	175	57539045	0.775976	2	140	361	CTNND1	protein_coding	ENST00000399039	Intron
chr3	-	44500178	44500201	G77523.1	GGTGAAAGGAGGGGAAGAAAAGGT	175	44500193	0.642273	1	77	193	ZNF445	protein_coding	ENST00000425708	Intron
chr5	+	33489363	33489388	G87215.1	AGAGGATGAGAAGGGAGGAGAAGAGT	175	33489369	0.891204	1	158	191	NA	NA	NA	Intergenic
chr6	+	108986426	108986449	G95268.1	GGATGAGAAGAGAAGGAGAGGGAT	175	108986429	0.99323	2	170	153	FOXO3	protein_coding	ENST00000540898	Intron
chr1	-	226085926	226085948	G10942.1	GAAGGAGAAAAGGAGAGGTAAGT	174	226085940	0.990273	1	174	174	RP4-559A3.7	protein_coding	ENST00000432920	Intron
chr13	+	50882540	50882562	G30059.1	AGAAGTTGAGAGAGGGAAGAAGT	174	50882552	0.702292	1	130	392	DLEU1	protein_coding	ENST00000490577	Intron
chr14	+	73604384	73604407	G34009.1	AGAGCTGAGGAAGGGGAGGGAAGC	174	73604389	0.500035	1	130	44	PSEN1	protein_coding	ENST00000554131	Intron
chr20	-	40049656	40049682	G68303.1	GATGAGGAGGAAGAAGAGGAGGAAAAC	174	40049680	0.500075	1	98	43	CHD6	protein_coding	ENST00000373233	Exon
chr22	-	38899429	38899457	G72198.1	AGGGAAGTAAGGAGAGAGGAAAAAAAAAT	174	38899450	0.811513	1	135	204	DDX17	protein_coding	ENST00000467279	Intron
chr5	+	56512105	56512128	G87553.1	AGAAGATGAGAGAGGGGAAGAAAC	174	56512111	0.50457	1	170	4	GPBP1	protein_coding	ENST00000538707	Intron
chrX	-	118902929	118902958	G120898.1	GAATGAAGGGAAGGAGGGAAGATGGGGAGT	174	118902955	0.99295	2	173	175	NA	NA	NA	Intergenic
chr1	+	33150993	33151021	G1136.1	AGGAGGGAGTTGGGAAGAGAGGAAGGGGT	173	33151014	0.70952	3	149	84	RBBP4	protein_coding	ENST00000373493	3UTR
chr17	+	72242239	72242267	G46730.1	GGAAGAAGGAAGGGGAAGGAAATGGGTTC	173	72242239	0.752955	1	100	184	TTYH2	protein_coding	ENST00000528128	Intron
chr2	-	225366741	225366765	G65300.1	GAGAAGAGCTGAGAGGAGGAAAGAT	173	225366765	0.699796	1	104	231	CUL3	protein_coding	ENST00000344951	Intron
chr2	+	233573100	233573126	G60684.1	GGGAGATTGAGAAAGGGAAAGAAAAGT	172	233573115	0.762119	2	162	354	GIGYF2	protein_coding	ENST00000428883	Intron
chr20	+	30743381	30743407	G66390.1	AGGTGGAGGAGAGAGGAAAGGAAGGAT	171	30743384	0.935966	2	84	181	TM9SF4	protein_coding	ENST00000217315	Intron
chr9	+	133571669	133571694	G114015.1	GAGTGAGTGAGGGGGAGAGAAGGGGC	171	133571681	0.672878	2	172	7	EXOSC2	protein_coding	ENST00000430138	Intron
chr1	+	94011756	94011782	G2661.1	AGAGGTGAGGAGGAGGGAAAAGAAAAT	169	94011761	0.907271	1	90	196	FNBP1L	protein_coding	ENST00000260506	Intron
chr14	-	50548464	50548487	G35493.1	GGAGAGAGGAGGAAGAGTGAGAGT	169	50548480	0.736646	1	115	223	RP11-58E21.5	lincRNA	ENST00000556019	Intron
chr17	+	61909706	61909731	G46471.1	AGATTGAGGAAAGAAAAGAAGGAGGC	168	61909724	0.691377	1	115	168	NA	NA	NA	Intergenic
chr1	+	52103888	52103911	G1793.1	AGGGAAAGGAGGGAAGGATGAGAT	167	52103896	0.88579	1	150	184	OSBPL9	protein_coding	ENST00000435686	Intron
chr3	-	176834134	176834156	G80186.1	GGAAATGAGGGAGGAGAAGGAGC	167	176834151	0.50457	1	163	4	TBL1XR1	protein_coding	ENST00000443315	Intron
chrX	+	24788387	24788417	G117210.1	GGGAGTAGAGGTGGAGGGAAAGGAAAGAAAT	167	24788403	0.942236	1	83	184	POLA1	protein_coding	ENST00000480125	Intron
chr15	-	72515208	72515234	G39974.1	GATGAGAAAGGAAAGGGAGAATAGGGC	166	72515226	0.645073	2	117	118	PKM	protein_coding	ENST00000449901	Intron
chr2	+	120535807	120535836	G58509.1	AGAAAATGGAGAGGGAGAGAGGGAAAGAAC	166	120535813	0.575386	1	106	19	PTPN4	protein_coding	ENST00000420482	Intron
chr3	+	40584315	40584341	G73524.1	AAAGTGAAGGGAGGAAGGAAGGAAAAT	166	40584319	0.840522	1	121	196	ZNF621	protein_coding	ENST00000490457	Intron
chr6	+	155087315	155087338	G96185.1	AGGCTGAGGAAGGGAAAGAGGAGT	166	155087315	0.77298	1	91	233	SCAF8	protein_coding	ENST00000367186	Intron
chr1	-	150235170	150235200	G8984.1	GGAAGAGAAGGAAAGGGAGAGAGTTTGGAAT	163	150235189	0.868207	1	8	148	NA	NA	NA	Intergenic
chr12	+	124104247	124104273	G26203.1	GAATGAGAAAAGGAAAAGGGAAGAGGT	163	124104250	0.874294	1	75	185	DDX55	protein_coding	ENST00000542286	Exon
chr20	-	479224	479251	G67402.1	GAGATAGGGAGAAAGGAAGAGGAACTGC	163	479226	0.702246	2	99	50	CSNK2A1	protein_coding	ENST00000400217	Intron
chr1	-	40292672	40292694	G7099.1	AGATGAGGAAAGGAGAGAGAGAT	162	40292691	0.771251	1	118	206	NA	NA	NA	Intergenic
chr10	-	7372635	7372660	G14613.1	GAGAGAGATGGGAGGAAGAGAGGAGC	162	7372652	0.500294	1	145	17	SFMBT2	protein_coding	ENST00000397167	Intron
chr11	-	85735639	85735664	G22274.1	AGAGAGAGGAGGGGAGAGGGAATTAT	162	85735657	0.714832	1	11	158	PICALM	protein_coding	ENST00000532041	Intron
chr2	+	27467536	27467558	G56721.1	AGAGATGAGAAAAGGAGAAGGAC	162	27467541	0.500132	1	139	23	NA	NA	NA	Intergenic
chr5	+	154172243	154172265	G89351.1	AGGAGAAAGGAGAAGGGAGTGAT	162	154172251	0.766342	1	125	181	LARP1	protein_coding	ENST00000524248	Exon
chr5	-	175775835	175775860	G93105.1	GGGAGAGAAGGAGGAGAGAATGGAAC	162	175775840	0.500589	1	150	12	KIAA1191	protein_coding	ENST00000393728	Intron
chr2	+	217009891	217009916	G60264.1	GATGAAGGGAGAGAGAAAGAGAGGAC	161	217009893	0.500063	1	79	39	XRCC5	protein_coding	ENST00000392132	Intron
chr7	-	72935533	72935558	G104611.1	AGAGGAAAGGGAGGGAAGGAAACTGC	161	72935535	0.886606	1	41	6	BAZ1B	protein_coding	ENST00000404251	Intron
chr7	-	151999704	151999731	G106229.1	GAATGAAAGAAGGAAAGGGAAAGGAAGC	161	151999728	0.50005	1	89	41	KMT2C	protein_coding	ENST00000355193	Intron
chr2	+	172623510	172623538	G59346.1	GAGAGAGAGAGAAGGAAAGAGAGACTGAC	160	172623535	0.500042	1	83	44	NA	NA	NA	Intergenic
chr22	-	41620681	41620704	G72290.1	GAGGGAGAGAAGGGAGTTGGAGGC	160	41620701	0.886386	1	24	151	NA	NA	NA	Intergenic
chr13	-	50551471	50551499	G31731.1	AAATAAGGAGAGGGAGAGAGAGAGAAAGC	159	50551496	0.500304	1	123	19	NA	NA	NA	Intergenic
chr17	-	7385011	7385032	G47391.1	GGATTGAGGAAGGGGAGGAAGC	159	7385015	0.743558	1	141	177	ZBTB4	protein_coding	ENST00000311403	Intron
chr19	+	34995138	34995164	G53321.1	AGAGAGAGAGGGAGAGAGGGATTGAAC	159	34995164	0.617967	1	145	173	WTIP	protein_coding	ENST00000590071	3UTR
chr5	+	112315682	112315708	G88508.1	AGAATTAGAGGAGAGGAAGGGAAGAGT	159	112315695	0.879812	1	105	258	DCP2	protein_coding	ENST00000510046	Intron
chr8	+	26161052	26161076	G106969.1	ACTGAAGGGAAGAGAGAGAGGGAAC	159	26161054	0.50011	1	49	27	PPP2R2A	protein_coding	ENST00000521484	Intron
chrX	+	102120334	102120358	G118286.1	GATGAGGGAAAGGGGGAAGAGGAAT	159	102120336	0.884548	2	107	164	LINC00630	processed_transcript	ENST00000416381	Exon
chr1	-	200550713	200550737	G10214.1	GAAATGAGGAAGAAAGAAAAAAGAC	158	200550733	0.565626	1	157	1	KIF14	protein_coding	ENST00000367350	Intron
chr16	-	66757119	66757143	G43960.1	GAGGGAGGTGGAGGAAGGAGGAGAT	158	66757136	0.886997	1	77	175	DYNC1LI2	protein_coding	ENST00000258198	3UTR
chr2	+	62938803	62938827	G57442.1	AGAGGTGAGGAAGGAGAGGAGGAGC	158	62938808	0.500124	1	123	27	EHBP1	protein_coding	ENST00000354487	Intron
chr5	+	79050272	79050297	G88018.1	GAGGAAAGGTGAGGAAAGAGAGGAAC	158	79050281	0.500563	1	146	12	CMYA5	protein_coding	ENST00000506603	Intron
chr1	+	171501888	171501914	G3972.1	AAAGAGAAATGGAGAAAGAAAGAAAGC	157	171501897	0.52002	1	155	2	PRRC2C	protein_coding	ENST00000426496	Exon
chr17	-	73200302	73200324	G49228.1	GAAAGGTTGAGGAAGGAAAAGGT	157	73200312	0.730652	2	157	314	NA	NA	NA	Intergenic
chr22	-	37167305	37167338	G72104.1	GAGGACTGGAAGAGGAAAAGGGGGAAACTGAGGC	157	37167310	0.544864	2	128	29	IFT27	protein_coding	ENST00000465023	Intron
chr6	+	36028523	36028548	G94076.1	GAAATGGAAAGGGAAGGAGGAAAGGT	157	36028527	0.909288	2	131	166	MAPK14	protein_coding	ENST00000474429	Intron
chr15	-	66066130	66066157	G39770.1	ACTGAGATGAGAAGGAGAGAAGGAAAGT	156	66066144	0.821804	1	95	200	DENND4A	protein_coding	ENST00000568515	Intron
chr17	+	34199473	34199502	G45557.1	GGGAGAGGAGAAGAAGAGGGAGGATGAGAC	156	34199473	0.646991	1	65	88	AC015849.2	antisense	ENST00000413928	Intron
chr3	-	63990534	63990560	G78133.1	AAGAAAGGAGTGAGAAGGGAGAGGAAC	156	63990547	0.666676	1	130	26	NA	NA	NA	Intergenic
chr5	+	27485952	27485971	G87119.1	AAATTGAGGGAAGGGAAGAT	156	27485961	0.725343	1	149	319	RP11-46C20.1	lincRNA	ENST00000512067	Exon
chr6	-	136866809	136866832	G99221.1	GATGGAGGAAAGGGAGAAAAAGAT	155	136866830	0.872983	1	134	172	MAP7	protein_coding	ENST00000354570	Intron
chr7	-	148822562	148822592	G106129.1	AGATGAGAAAAAGGAGAAGGAAAGCTGGAAC	155	148822567	0.998645	2	127	25	ZNF425	protein_coding	ENST00000378061	Intron
chr7	-	154780433	154780454	G106294.1	GAATGAGAAAGGGAGAGAGGAC	155	154780444	0.980443	1	155	0	PAXIP1	protein_coding	ENST00000419436	Intron
chr7	+	66147886	66147910	G101191.1	AGTTTAGGGAGAGAGAGGGAAGGAC	154	66147886	0.602531	2	19	124	KCTD7	protein_coding	ENST00000503687	Intron
chr2	-	68271153	68271174	G62471.1	GACTGGAAGGAAGAGAGGAAGT	153	68271171	0.967537	1	140	158	C1D	protein_coding	ENST00000485709	Intron
chr20	+	47549268	47549294	G66920.1	AGCTGGAAGGAGAGAAGAGGAAGGAGC	152	47549271	0.894752	1	116	2	ARFGEF2	protein_coding	ENST00000371917	Intron
chr5	-	180031315	180031338	G93242.1	GAAGAGTGAGGGGAAGGAGGAAGC	152	180031332	0.500072	1	121	31	FLT4	protein_coding	ENST00000502603	Intron
chr8	-	10944654	10944675	G109267.1	GAGAGGAGGAAAAGAGGTGAGC	152	10944658	0.500927	1	143	9	XKR6	protein_coding	ENST00000416569	Intron
chr1	+	171501995	171502020	G3973.1	GAGCTGGAGAAGGAAAGGGAAAAATT	151	171501999	0.877208	2	111	207	PRRC2C	protein_coding	ENST00000426496	Exon
chr19	-	49950472	49950495	G55843.1	ACTGAGAGAGGGAGGAGAGAGAAC	151	49950472	0.674203	1	57	82	PIH1D1	protein_coding	ENST00000596895	Exon
chr3	+	157936897	157936927	G75893.1	GGAAGAGGAAGTGAGAAGGAAAGGGAAAAAC	151	157936908	0.500311	1	94	20	RSRC1	protein_coding	ENST00000496268	Intron
chr4	-	445375	445400	G83669.1	TGGGAAGTGGAGAAGGGAGAAAGGGT	151	445389	0.848424	1	132	171	ZNF721	protein_coding	ENST00000338977	Intron
chr7	-	23387543	23387566	G103747.1	GATTGAGGAAAGAGAAAGGGGAAT	151	23387555	0.794598	1	100	293	IGF2BP3	protein_coding	ENST00000466809	Intron
chr11	+	125525967	125526001	G20035.1	AAAGAATAAAAGAGGGAAGGGAAGAGTAAGGAAGC	150	125525973	0.998094	2	115	40	CHEK1	protein_coding	ENST00000534070	3UTR
chr13	-	79978324	79978345	G32210.1	AGGTTAAGGGGAGAAGGAAAGT	150	79978335	0.782311	1	105	299	RBM26	protein_coding	ENST00000438724	Intron
chr1	+	204534391	204534416	G4714.1	AAGAGTGGAGAAAAGAAGGGAGAGGT	148	204534396	0.969033	2	121	89	MDM4	protein_coding	ENST00000507825	Intron
chr17	-	17830714	17830742	G47709.1	GAAAGAGATGGAGGGAAAGAAGAAGGGAT	148	17830734	0.988349	1	147	149	TOM1L2	protein_coding	ENST00000579586	Intron
chr19	+	8523484	8523505	G52665.1	AGGTTGAGGAAGAAAGGAAGGT	148	8523495	0.730347	1	118	326	HNRNPM	protein_coding	ENST00000596984	Intron
chr3	+	50161226	50161262	G73828.1	AGAGCTGGAGAGGGGAAGGGAAGACTGAGGAAGGGGC	148	50161231	0.999811	2	117	30	NA	NA	NA	Intergenic
chr1	-	155196473	155196494	G9198.1	GCTGAAGGAAGGGAAGAGGAAC	147	155196473	0.587734	1	67	80	GBAP1	pseudogene	ENST00000368374	Intron
chr10	-	32336464	32336486	G15103.1	GAGATGAGGAAGGGGGAAGAGGT	147	32336482	0.877288	1	133	161	KIF5B	protein_coding	ENST00000302418	Intron
chr19	+	50547427	50547451	G54006.1	GATAAAGAGAGGAGAGGAAGGGAGT	147	50547434	0.839337	1	28	161	ZNF473	protein_coding	ENST00000270617	Intron
chr4	+	20317185	20317207	G81073.1	GTTGAAGGGAGAAGGGAAGGAAC	147	20317207	0.960202	1	16	82	SLIT2	protein_coding	ENST00000508824	Intron
chr7	+	65675152	65675178	G101178.1	AGGTGAGAGAGAGGGAGAAGGAAGGGT	147	65675155	0.961902	1	91	143	TPST1	protein_coding	ENST00000442120	Intron
chr9	-	95378400	95378426	G115556.1	AGTTGAAAGAAGAAAGGGAGAGAGAAC	147	95378400	0.78896	2	64	126	IPPK	protein_coding	ENST00000375522	Intron
chr2	+	170781051	170781078	G59298.1	AGTGAGAGGAGAAAGAGGAGAGAAGAAT	146	170781053	0.999997	1	24	146	UBR3	protein_coding	ENST00000418381	Intron
chr4	+	3085846	3085873	G80729.1	AGAGGAGAGAAAAGAGAGGGAGGTGAAT	146	3085846	0.976407	1	22	146	HTT	protein_coding	ENST00000355072	Intron
chr5	-	32133015	32133039	G90483.1	GAGTGGGAGAAGGAGGAAAAAGGAC	146	32133036	0.500057	1	105	37	GOLPH3	protein_coding	ENST00000512668	Intron
chr6	-	132820585	132820608	G99119.1	AGATGGAGGAAGGGAAGGAGAAGC	146	132820605	0.500134	1	121	25	STX7	protein_coding	ENST00000475879	Intron
chr7	+	86831808	86831830	G101580.1	AGAATGAGGAAGGAGAAAAAGAT	146	86831812	0.931729	1	139	153	NA	NA	NA	Intergenic
chr8	-	52679462	52679488	G110049.1	AAAAGGAGATGAGGGAGAGAAGGGGAC	146	52679479	0.500173	1	124	22	PXDNL	protein_coding	ENST00000543296	Intron
chr1	-	160196151	160196174	G9451.1	AAGAATGAGGAAAGGAGAGGGAGT	144	160196169	0.999991	1	136	144	DCAF8	protein_coding	ENST00000556710	Intron
chr12	+	118836938	118836959	G26019.1	ATGAAGAAGAAGGGAGGAAGAC	144	118836959	0.997996	1	1	28	SUDS3	protein_coding	ENST00000397564	Intron
chr12	-	15819807	15819828	G26864.1	GAGGATGAGAAAGGGAAGGAAC	144	15819823	0.500229	1	127	17	EPS8	protein_coding	ENST00000508018	Intron
chr3	+	100486313	100486342	G74669.1	GGACTGGAAAGGGAGAGGAAGGGAGAGAAT	144	100486317	0.999997	1	41	133	NA	NA	NA	Intergenic
chr6	+	43446825	43446848	G94351.1	GGAGAGAAAGGAAAGGGACTGGAG	144	43446844	0.500068	1	79	30	TJAP1	protein_coding	ENST00000372445	Intron
chr6	+	155071210	155071235	G96184.1	AGGGAGAGAAAGAAGATTGAGGAGAA	144	155071210	0.756673	1	134	154	SCAF8	protein_coding	ENST00000367186	Intron
chr7	+	69481129	69481154	G101284.1	GATGAAAGAAGGGAGAAAGAAGAGAC	144	69481131	0.500072	1	103	39	AUTS2	protein_coding	ENST00000476695	Intron
chr9	-	123250745	123250774	G116110.1	AGAGGTGAGAAGAGAGGAGAGGGAGAGGAC	144	123250769	0.500043	1	96	44	CDK5RAP2	protein_coding	ENST00000359309	Intron
chr17	-	26960811	26960833	G47831.1	GAGTGAAGGAGGAAGAGAGGGGT	143	26960830	0.910818	1	115	156	KIAA0100	protein_coding	ENST00000581064	Exon
chr2	+	48026242	48026266	G57202.1	AAGGAGGAAAAGAGAAGAGATGAGC	143	48026262	0.50023	1	124	19	MSH6	protein_coding	ENST00000538136	Exon
chr5	+	134112186	134112215	G88887.1	AGGCTGAGAAGGAAGAAGAGGAGGAGGAGT	143	134112198	0.861939	1	40	159	DDX46	protein_coding	ENST00000509255	Intron
chr11	+	68239067	68239089	G18668.1	AAGGATTGAGAGAAGAGAAAGGC	142	68239086	0.741528	1	122	162	PPP6R3	protein_coding	ENST00000265637	Intron
chr6	+	36431656	36431682	G94100.1	AGATTGAGAGGGAAAAAGGGGAAGGAC	142	36431672	0.748554	1	125	144	KCTD20	protein_coding	ENST00000474988	Intron
chr1	-	33272349	33272377	G6855.1	GAAGGGAGGGAAAGAAGAAGAAAGTTGGT	141	33272377	0.819088	2	46	105	YARS	protein_coding	ENST00000481895	Intron
chr19	+	8520309	8520333	G52664.1	AGAATGAGAAGAGGAAGGAGAAAAA	141	8520313	0.56247	1	107	34	HNRNPM	protein_coding	ENST00000601645	Exon
chr2	+	3660012	3660034	G56247.1	AGGTGAGAAGGCGGACCCTGGAC	141	3660014	0.999993	1	122	141	COLEC11	protein_coding	ENST00000402922	Intron
chr2	+	234193930	234193954	G60709.1	AGAGGAGAAGAGGAAGAAGTTGAGT	141	234193930	0.87851	1	106	310	ATG16L1	protein_coding	ENST00000347464	Intron
chr2	-	61765197	61765220	G62304.1	AAGAGAAGGGGGGAAAGTTTAGGC	141	61765220	0.842718	2	126	293	XPO1	protein_coding	ENST00000428210	5UTR
chr21	-	38595420	38595441	G70070.1	GATGAGGAAAGGAAAGGGAGAC	141	38595439	0.500029	1	85	49	NA	NA	NA	Intergenic
chr3	-	47202902	47202925	G77622.1	GCTAGAGAGAGGAGAGAGAAAGGC	141	47202923	0.500025	1	52	41	SETD2	protein_coding	ENST00000409792	Intron
chr6	-	112156055	112156077	G98759.1	GGAATGAGGAAGGAAGAAGGGGT	141	112156073	0.887402	1	129	153	FYN	protein_coding	ENST00000523238	Intron
chr11	+	129992261	129992286	G20146.1	GAGGATGAGGAAGAAGGGGAGGAAGT	140	129992266	0.912479	1	101	154	APLP2	protein_coding	ENST00000539648	Exon
chr6	-	97671526	97671558	G98410.1	AAAAATAAAGAAAGAAGGGAAGAAGAGTTGGAC	140	97671526	0.631776	3	111	154	MMS22L	protein_coding	ENST00000369251	Intron
chr7	-	140612444	140612471	G105991.1	AAGAGAGAAGAGGAGGGGAAGTAAAGAT	140	140612458	0.929079	1	38	75	BRAF	protein_coding	ENST00000469930	Intron
chr1	+	110619353	110619383	G2944.1	ACTGGAGGAAGAGAGAAGAGGGAGATTGGAT	139	110619355	0.99999	2	86	262	NA	NA	NA	Intergenic
chr1	-	223971071	223971097	G10870.1	AAGGAAAGGGTTGAGGAAGGGAAGAGC	139	223971074	0.785302	1	127	144	TP53BP2	protein_coding	ENST00000391879	Intron
chr11	-	47156714	47156741	G21332.1	GGAGGTGAGAAGAAGAGAGGAGGAAGGT	139	47156729	0.760364	1	49	193	NA	NA	NA	Intergenic
chr17	-	8064489	8064512	G47432.1	GAGGAGTGGGAGAAAGGAAAGGAC	139	8064502	0.600589	1	121	18	VAMP2	protein_coding	ENST00000404970	3UTR
chr22	+	25913476	25913499	G70589.1	AGGCTGAGGGAGAGGAAGAGGGGC	139	25913492	0.67898	1	79	36	CRYBB2P1	pseudogene	ENST00000509460	Intron
chr5	-	177656437	177656461	G93171.1	AACTAGAAGAGGAGGAAGGAAGGGT	139	177656453	0.870763	1	47	161	PHYKPL	protein_coding	ENST00000506001	Intron
chr7	-	43687021	43687043	G104190.1	GATTAGAGAAAGGAGGAGAGGGT	139	43687033	0.787752	2	106	267	COA1	protein_coding	ENST00000459713	Exon
chr11	-	61050438	61050460	G21513.1	GAGATGAGGGAGGAAGAGGGGAC	138	61050456	0.500185	1	118	20	VWCE	protein_coding	ENST00000535599	Intron
chr5	+	122186509	122186536	G88691.1	AGAGAAAGAGTGAGGAAAGAGGGAGGGC	138	122186519	0.500347	1	122	16	SNX24	protein_coding	ENST00000506996	Intron
chr19	-	39327591	39327615	G55403.1	GGAATGAAGGAAGAGAAGGAGAAAC	137	39327611	0.500076	1	105	32	HNRNPL	protein_coding	ENST00000595443	Exon
chr2	+	228429919	228429949	G60552.1	GGAAGACTAAGGGGGGAAGAGAAAAGGAAGC	137	228429926	0.500739	1	80	12	NA	NA	NA	Intergenic
chr3	+	101321713	101321741	G74708.1	GAGTGGGAGGAAGAGAGAGAAGAGAATGT	137	101321716	0.999986	2	125	139	NA	NA	NA	Intergenic
chr1	-	153902208	153902230	G9132.1	AGAGTGAGAAAGGGAAGGGAAAT	136	153902226	0.999993	1	115	136	DENND4B	protein_coding	ENST00000480340	Exon
chr10	-	126331461	126331487	G16931.1	AGAGATGAAAGAAGGAAGGAGAGGAGT	136	126331482	0.818639	1	114	154	RP11-12J10.3	protein_coding	ENST00000494792	Intron
chr2	-	136279816	136279845	G63727.1	GGAGGAATAGGAAGGGAAGAGGAAAAGGAT	136	136279828	0.66244	1	13	165	ZRANB3	protein_coding	ENST00000536680	Intron
chr2	-	206933937	206933960	G64919.1	GGAGGAAAAAGAGAAGGGGTTGGT	136	206933960	0.833765	1	14	150	INO80D	protein_coding	ENST00000414320	Intron
chr20	+	13791840	13791862	G66048.1	GGGAGGAAAAAGAGGAGCTGAGC	136	13791858	0.500083	1	107	29	NDUFAF5	protein_coding	ENST00000476536	Intron
chr17	-	42113942	42113963	G48323.1	AGAAGAGAGGAGGAGTTTAGGT	135	42113963	0.787611	1	122	415	LSM12	protein_coding	ENST00000585388	Intron
chr5	-	133949482	133949509	G92198.1	AGAAGTGGAAGGGAGGAGAAAGAAAGAT	135	133949504	0.999986	1	129	128	SAR1B	protein_coding	ENST00000508363	Exon
chr6	-	117892759	117892781	G98848.1	GAGGTTAAGGAAAGGGGGAGGAT	135	117892770	0.777737	2	127	266	GOPC	protein_coding	ENST00000535237	Intron
chrX	+	19377766	19377790	G117108.1	AGTTAAGGGGAGGAGAAGGAGAGGT	135	19377777	0.878542	1	41	171	PDHA1	protein_coding	ENST00000478795	Exon
chr1	+	29332242	29332264	G976.1	AGATGAAGAAGGAGGGAGAGAGT	134	29332245	0.993065	1	132	135	EPB41	protein_coding	ENST00000347529	Intron
chr13	-	50580486	50580508	G31738.1	GGGATGAGGAGGAGAAAAAGGGC	134	50580504	0.500228	1	116	18	NA	NA	NA	Intergenic
chr19	-	55586459	55586482	G56031.1	GAGAAAATGAGGAAGAGAAGGGTT	134	55586476	0.999992	1	127	142	NA	NA	NA	Intergenic
chr1	-	95376035	95376059	G8441.1	AGTGAGAAGGAAGGAGAGGAGGAAT	133	95376049	0.644555	1	35	176	CNN3	protein_coding	ENST00000394202	Intron
chr17	-	56071259	56071287	G48766.1	GAAAGGAGAGGTGGGAAGAAAGAGGAAGC	133	56071276	0.583527	1	115	12	RP11-159D12.2	lincRNA	ENST00000585065	Exon
chr4	+	123092587	123092617	G82637.1	AGAGGAAATGAGGAAGGGAAAGAGAGGAAAC	133	123092595	0.675319	1	89	10	KIAA1109	protein_coding	ENST00000455637	Intron
chr1	+	24745519	24745540	G770.1	AGAGTGGAGGAGGAAAGGGAAC	132	24745523	0.507638	1	129	3	NIPAL3	protein_coding	ENST00000475663	Intron
chr12	-	111885801	111885828	G28722.1	AGTGAGGAAGGGAGAAAGGGAAGAGGAC	132	111885826	0.50001	1	56	50	NA	NA	NA	Intergenic
chr12	-	133201948	133201976	G29350.1	AGAGAAGGAAAGGAGGAAGAGGGAGTTGC	132	133201965	0.835774	1	38	53	POLE	protein_coding	ENST00000534922	Exon
chr16	-	19711558	19711581	G43239.1	GAGGGATGAGAGGAGGGAAGAAAT	132	19711575	0.912389	1	124	139	NA	NA	NA	Intergenic
chr17	+	80557332	80557354	G47040.1	AGAGGTGGAAAGGAGAAGGGAAC	132	80557337	0.50088	1	123	9	FOXK2	protein_coding	ENST00000529652	Intron
chr6	-	38666111	38666139	G97469.1	GGGAATGGAAAGGAGGAAGGAAGAAGGAC	132	38666134	0.500213	1	79	21	GLO1	protein_coding	ENST00000373365	Intron
chr19	+	46895086	46895108	G53791.1	GAGAATGAGAGGAGGGAAGAGGC	131	46895091	0.500361	1	117	14	PPP5C	protein_coding	ENST00000478046	Intron
chr2	-	45720197	45720221	G62005.1	AGAAGGAAGGAAAAGGGGAAGATGC	131	45720199	0.500134	1	104	27	SRBD1	protein_coding	ENST00000535761	Intron
chr2	-	45742817	45742838	G62008.1	GGTGAGAAAGAGGAGGAGAAAC	131	45742836	0.500061	1	90	34	SRBD1	protein_coding	ENST00000535761	Intron
chr4	-	99714099	99714120	G85234.1	AATGAGAGAGGGAGAAAAGGAC	131	99714118	0.500266	1	113	18	NA	NA	NA	Intergenic
chr9	+	114444934	114444958	G113433.1	GTTGAGGGGAGGAAGGAAGGGAGAC	131	114444958	0.986538	1	9	79	NA	NA	NA	Intergenic
chr9	-	33931958	33931981	G114861.1	GAGATGGAGAGGAGGGAGGAGGAT	131	33931972	0.810501	1	87	167	UBAP2	protein_coding	ENST00000418786	Intron
chr1	+	93841267	93841294	G2651.1	AGAAAGAGGAGGGAAGAGTGAGAAGGAC	130	93841285	0.500347	1	114	16	NA	NA	NA	Intergenic
chr1	-	151286599	151286626	G9046.1	AGAGAAAAGGAAGAGGGAGGGAGACTAT	130	151286612	0.82939	1	28	35	PI4KB	protein_coding	ENST00000489223	Intron
chr11	+	60612680	60612702	G18357.1	GGAATGAGGGGGAGAAGGGGAAC	130	60612684	0.502079	1	124	6	CCDC86	protein_coding	ENST00000535217	Intron
chr11	-	3061289	3061311	G20398.1	GACTGAGGAGGAGAAGGGGGGGT	130	3061308	0.898819	1	120	140	CARS	protein_coding	ENST00000465207	Exon
chr2	+	176477412	176477437	G59443.1	AGCTGGAGAAGAGGAAAGGGAAGAGT	130	176477415	0.999996	2	69	109	NA	NA	NA	Intergenic
chr4	-	449016	449038	G83671.1	GGGGTGAAAGGAGAAGGAAAGAC	130	449034	0.500289	1	114	16	ZNF721	protein_coding	ENST00000338977	Intron
chr7	+	3553726	3553750	G100087.1	AGAAGTAAGGAAAGAAGAGAGGGAC	130	3553731	0.505797	1	116	4	SDK1	protein_coding	ENST00000389531	Intron
chr1	+	214825123	214825144	G4973.1	AGGTGGAAAAGGAAGGGAAAGT	129	214825126	0.994454	1	93	130	CENPF	protein_coding	ENST00000467765	Exon
chr10	+	49648907	49648931	G12398.1	AGTTGAGAGAAGGGAAGAAAGGGAC	129	49648920	0.689668	2	59	67	NA	NA	NA	Intergenic
chr5	+	139945735	139945757	G89031.1	AGGTGAAGAGGGGAGGAAAGAAC	129	139945738	0.857687	1	84	8	SLC35A4	protein_coding	ENST00000514137	Intron
chr1	+	163319596	163319620	G3764.1	GGAGTGAGGAAAGGAAGAGGGAAAC	128	163319600	0.549749	1	98	22	NUF2	protein_coding	ENST00000271452	Intron
chr11	+	57581684	57581706	G18297.1	GAATGAAGGGAAGGAAGGAGGAC	128	57581687	0.500315	1	112	16	CTNND1	protein_coding	ENST00000525821	Exon
chr13	-	96276401	96276422	G32378.1	GGAGAAAGGAAGGGAGCTGAGC	128	96276405	0.500486	1	116	12	DZIP1	protein_coding	ENST00000361156	Intron
chr19	+	30964995	30965017	G53183.1	AGACTGGAGAGGAAGAGGGAGGC	128	30964999	0.504638	1	124	4	ZNF536	protein_coding	ENST00000355537	Intron
chr4	-	74119597	74119622	G84808.1	AGGGAAAGAAGAGAAGGAATGGAAAT	128	74119611	0.755717	1	94	137	ANKRD17	protein_coding	ENST00000330838	Intron
chr1	+	57148721	57148745	G1959.1	AGATAAGGAGGAGAAAGAAAGGAAT	127	57148724	0.926168	1	115	138	PRKAA2	protein_coding	ENST00000371244	Intron
chr1	-	169843108	169843131	G9662.1	GATGAAGGGGAGAGGAAAAGGAAC	127	169843129	0.500633	1	115	12	SCYL3	protein_coding	ENST00000367772	Intron
chr13	+	28195317	28195341	G29505.1	ACTGGGGAGAAAGGGAAAAGGAAGT	127	28195325	0.898586	1	35	141	POLR1D	protein_coding	ENST00000302979	Intron
chr14	-	104164331	104164350	G36847.1	AGGTTGAGAGGAAGGAGGGT	127	104164341	0.704804	1	107	274	XRCC3	protein_coding	ENST00000554811	Exon
chr16	-	89349882	89349904	G44608.1	GATAAGGAAAGGAAGGAGAAGAC	127	89349902	0.500039	1	75	41	ANKRD11	protein_coding	ENST00000330736	3UTR
chr3	+	50017841	50017864	G73816.1	AAATGGAGAAGGAAGGAAGAGAGT	127	50017844	0.869211	1	90	148	RBM6	protein_coding	ENST00000442092	Intron
chr3	-	8896823	8896844	G76728.1	GAGTGGAAGAAGGGAGGAAGGT	127	8896841	0.8532	1	110	144	RAD18	protein_coding	ENST00000427329	Intron
chr7	+	134618645	134618668	G102631.1	AGAGGAGGAAGAGAAGGCTAAGGT	127	134618654	0.875458	1	115	139	CALD1	protein_coding	ENST00000361675	Exon
chr9	+	116038894	116038921	G113479.1	GGAAGTTTGGAAGAGAAGGAGAGGGAGC	127	116038910	0.711592	2	35	98	PRPF4	protein_coding	ENST00000374199	Exon
chrX	-	118780519	118780544	G120891.1	GATTGAGGGGGAAGAGAAGGGAGAGC	127	118780529	0.702832	2	99	111	2022-09-06	protein_coding	ENST00000394616	Intron
chr5	-	32157375	32157400	G90486.1	GGGAAAAAGGGAGGAAGGCTGAGGAT	126	32157388	0.775931	1	88	138	GOLPH3	protein_coding	ENST00000503610	Intron
chr7	+	135390647	135390670	G102657.1	AGAAGTGAAGGAGGAAGGAAGAGC	126	135390652	0.500229	1	108	18	NA	NA	NA	Intergenic
chr9	-	33020403	33020426	G114831.1	GAAGAAATGGAGAGGGAGAAAAAT	126	33020420	0.819591	1	106	145	APTX	protein_coding	ENST00000495360	Intron
chr1	+	161133003	161133034	G3669.1	AGAAGTAGAAGGAAGGAAGGAAGAGGGGGAGT	125	161133008	0.916227	1	42	134	USP21	protein_coding	ENST00000368002	Intron
chr10	+	96322573	96322601	G13400.1	GAGGAAAAAAAGAGGAAGAGAAGATGAAT	125	96322573	0.79645	1	62	133	HELLS	protein_coding	ENST00000239026	3UTR
chr11	+	66027322	66027347	G18588.1	GGAATAAGGGAGAGAGAGAGGAAGGC	125	66027326	0.509638	1	122	3	KLC2	protein_coding	ENST00000417856	Intron
chr14	+	89041106	89041129	G34385.1	GATGGAGAAGAGGAGGAAGAAGAT	125	89041108	0.888396	1	96	146	ZC3H14	protein_coding	ENST00000359301	Exon
chr15	-	43773156	43773184	G39218.1	GGAGGAAGAGAAGGGAGAAGAGTTGGAAC	125	43773156	0.867658	1	33	33	TP53BP1	protein_coding	ENST00000413546	Exon
chr15	-	83333127	83333150	G40329.1	GAGGATGAGGAGAAAGGGAGAGGC	125	83333145	0.500125	1	101	24	AP3B2	protein_coding	ENST00000535359	Exon
chr3	-	176567064	176567091	G80165.1	GAAGAGGGAAAGGAGGAAGAAGTGAAGT	125	176567091	0.724491	1	66	136	RP11-644C3.1	lincRNA	ENST00000428516	Intron
chr11	-	10652889	10652909	G20604.1	GATAGGCGAGGGAGGAAAGGC	124	10652889	0.997727	1	4	85	MRVI1	protein_coding	ENST00000532037	Intron
chr14	+	75364036	75364059	G34071.1	AGAGGGAGAAAGGGAGAACTGAGC	124	75364055	0.518687	1	56	2	DLST	protein_coding	ENST00000334212	Intron
chr22	+	31370794	31370830	G70777.1	AAGGAGGTTGGGAAGGGGAGAAAAGGGATGAGGAGAT	124	31370815	0.75204	2	113	142	TUG1	antisense	ENST00000569384	Intron
chr5	-	86667288	86667310	G91389.1	GGGGAAAAGGAGAGAACTAAGGT	124	86667300	0.798002	1	84	144	NA	NA	NA	Intergenic
chr1	+	40884740	40884765	G1422.1	GAAAATGAAGGAGGAGGGAGAAAAGT	123	40884740	0.803199	1	16	136	SMAP2	protein_coding	ENST00000539317	Intron
chr1	-	52890648	52890669	G7513.1	GAGATGAGAGAGGAGGAGGAGT	123	52890665	0.86739	1	110	136	ZCCHC11	protein_coding	ENST00000466440	Exon
chr1	-	226095553	226095577	G10944.1	AAGGGATGAGGGAGAAGAAGGAGAC	123	226095571	0.5001	1	96	27	RP4-559A3.7	protein_coding	ENST00000432920	Intron
chr10	+	114342847	114342871	G13867.1	AGAGATAAAGAAAGGAAAGGGGAGC	123	114342852	0.500173	1	88	21	VTI1A	protein_coding	ENST00000393077	Intron
chr13	+	76222009	76222031	G30398.1	AGAAGTGAAGGGAAAAGGGAAGC	123	76222014	0.708474	1	106	7	LMO7	protein_coding	ENST00000377534	Intron
chr14	+	102250412	102250433	G34745.1	AGACTGAGGGAGAGAAGGGAAC	123	102250416	0.500212	1	105	18	PPP2R5C	protein_coding	ENST00000422945	Intron
chr16	+	71929609	71929630	G42228.1	AGCTGAGGAGAAAGGGAAGGAT	123	71929611	0.836602	1	77	157	IST1	protein_coding	ENST00000378798	Intron
chr17	+	29542948	29542975	G45435.1	GGAGAGTGGAGAGGAGAGAAGAAGGAAC	123	29542954	0.521388	1	91	2	NF1	protein_coding	ENST00000456735	Intron
chr2	+	27259794	27259817	G56712.1	GGTGAGGAAGGAAGAAGAGGGAGC	123	27259796	0.803842	1	30	11	TMEM214	protein_coding	ENST00000460904	Intron
chr22	+	35833629	35833657	G70885.1	AGAGAGGAGATGAAAGAGGGAAAGAAGAC	123	35833639	0.505267	1	116	3	NA	NA	NA	Intergenic
chr4	+	120183791	120183816	G82581.1	AGACTGAAGAGGAGGAAAAGGAAGAT	123	120183795	0.943578	1	72	129	USP53	protein_coding	ENST00000450251	Intron
chr5	+	60297789	60297812	G87613.1	GAGTTGAGAAAGAGAGGAAAGGGT	123	60297800	0.835525	1	44	167	NDUFAF2	protein_coding	ENST00000511107	Intron
chr11	+	28137272	28137295	G17802.1	AGACTGAGGAAGAGGAGGAGGGGT	122	28137276	0.841405	1	101	143	METTL15	protein_coding	ENST00000379199	Intron
chr12	+	54417191	54417218	G24590.1	GGAAAGAGAGAGGGAGGAGAGGAAATGT	122	54417191	0.875045	1	43	121	HOXC5	protein_coding	ENST00000513209	Intron
chr12	-	6433223	6433246	G26657.1	AAACTGAGAAGAGGAAGGGAGGGC	122	6433242	0.500273	1	105	17	NA	NA	NA	Intergenic
chr2	-	8927109	8927130	G61156.1	GAGATGGAAGGGAGAAAGGAAC	122	8927126	0.997739	1	114	0	KIDINS220	protein_coding	ENST00000418530	Intron
chr8	-	119118867	119118895	G111205.1	AGAAGAAAGAGAGGGAAAGGAGAGGTGGC	122	119118870	0.780677	1	49	18	EXT1	protein_coding	ENST00000436216	Intron
chr1	+	214815355	214815378	G4970.1	AGGAAAGTGAGAAGGAGAAGGAGT	121	214815361	0.870904	1	109	133	CENPF	protein_coding	ENST00000366955	Exon
chr1	-	95312451	95312473	G8435.1	GAGGAGAAGGAAGGGGACTGAGT	121	95312465	0.847329	1	98	126	RP11-465K1.2	processed_transcript	ENST00000532087	Intron
chr18	+	182417	182441	G49611.1	AGAAGAGAAGGGAGAGAAGGAGTGT	121	182417	0.887879	1	49	146	USP14	protein_coding	ENST00000583119	Intron
chr2	-	70209140	70209167	G62518.1	GATGAGAGGGAGGGAGAGAGGAAGGAGC	121	70209165	0.513063	1	113	3	PCBP1-AS1	antisense	ENST00000418564	Intron
chr2	-	242022095	242022118	G65682.1	CTGAGGAAGAGAAGAGAGGAAGGT	121	242022106	0.983255	1	1	227	MTERFD2	protein_coding	ENST00000464344	Intron
chr5	-	157222163	157222184	G92732.1	GGACTGAGGAAGGGAAAAGAGT	121	157222176	0.780872	1	94	140	CLINT1	protein_coding	ENST00000518855	Exon
chr7	-	10957943	10957967	G103581.1	GGAGGGAGTGGAGAGGAAAGGGAAC	121	10957959	0.500128	1	96	25	NA	NA	NA	Intergenic
chr1	+	154245858	154245884	G3456.1	GATGAGGAAGAAGAAGAAGAAGGGGGC	120	154245869	0.641251	1	57	32	HAX1	protein_coding	ENST00000435087	Exon
chr1	-	114952670	114952697	G8769.1	GAAGAGAGAAAGGGAGATTGAGAGAGAT	120	114952697	0.787988	1	110	237	TRIM33	protein_coding	ENST00000450349	Intron
chr1	-	156433796	156433819	G9298.1	GGTGAGGAAGAGGAAGGGAGGGGC	120	156433817	0.500061	1	85	33	MEF2D	protein_coding	ENST00000348159	3UTR
chr11	+	47240054	47240078	G18199.1	AAATGGAGAGAAAAGAAGGAAAGAC	120	47240057	0.545159	1	86	26	DDB2	protein_coding	ENST00000378601	Intron
chr15	-	59185228	59185252	G39561.1	GAAGAAGTAAGGAAAAGGAGAGAGC	120	59185245	0.501656	1	113	7	SLTM	protein_coding	ENST00000536328	Exon
chr17	-	1301080	1301107	G47113.1	AGTGGAAAGGAGAGGAGGAGGAGGAGAC	120	1301105	0.500043	1	57	39	YWHAE	protein_coding	ENST00000469398	Intron
chr8	-	68115730	68115753	G110335.1	AGTTGAGAAGAGAAGGGAGGACTT	120	68115741	0.692941	2	106	140	ARFGEF1	protein_coding	ENST00000518230	Intron
chr8	-	104365780	104365803	G110966.1	GGGAGATTGAAGAGAGGAAGAGGC	120	104365784	0.733447	2	113	127	NA	NA	NA	Intergenic
chr12	-	117317058	117317082	G28919.1	GAATGAGAAGGAAAGAGAGGAAGGT	119	117317072	0.769772	1	66	147	HRK	protein_coding	ENST00000552092	Exon
chr16	+	31199785	31199805	G41588.1	GAGAAGGAAGGGAGTTAGGTG	119	31199805	0.847814	1	2	179	FUS	protein_coding	ENST00000564766	Exon
chr17	-	45505137	45505162	G48444.1	AGAAGAAAGGGGAAGGGAGAGATTGC	119	45505162	0.790603	1	36	67	NA	NA	NA	Intergenic
chr2	+	27935311	27935338	G56740.1	AGATGGGAAAAGGAAGGAAGAGTTGGAT	119	27935314	0.979643	2	103	228	NA	NA	NA	Intergenic
chr4	+	66917488	66917515	G81733.1	AAATGAAGGAAGAGAGAAGAGGAAGGGT	119	66917500	0.833042	2	45	122	RP11-25H12.1	lincRNA	ENST00000508572	Intron
chr7	+	30664309	30664336	G100593.1	AAGAAGATGGGAGAAAAGGAAAAGGAAC	119	30664316	0.503597	1	98	5	GARS	protein_coding	ENST00000444666	Intron
chr7	-	44919877	44919903	G104251.1	AGTGAGAAAGGGAAGGAGAAAAGTGAC	119	44919901	0.603605	2	82	90	NA	NA	NA	Intergenic
chr1	-	115270402	115270427	G8781.1	AGTGAGAAGGGGGGAAAGAGGAGAAC	118	115270425	0.500101	1	71	30	CSDE1	protein_coding	ENST00000534699	Intron
chr10	-	123595669	123595691	G16851.1	GGAAGAGGAAAGGAAGGAGTAGC	118	123595678	0.717911	1	47	71	ATE1	protein_coding	ENST00000535655	Intron
chr17	-	1573136	1573169	G47130.1	GGAGTGAGAAGAGGAGAGGGAGGAATTTGGAAAT	118	1573165	0.89199	2	97	142	PRPF8	protein_coding	ENST00000572621	Intron
chr17	-	27655556	27655582	G47871.1	AAAAAGGAGAGGAGGAAGGGATGAGGC	118	27655561	0.995461	1	41	1	NA	NA	NA	Intergenic
chr2	-	9657148	9657173	G61189.1	GTTGGAGAAAGGAGGAGAAAGAGAAC	118	9657148	0.803945	1	31	66	ADAM17	protein_coding	ENST00000310823	Intron
chr3	-	56387324	56387347	G77954.1	GAATGGAGAGAGAGAGAGGAGAGC	118	56387344	0.519765	1	116	2	ERC2	protein_coding	ENST00000460849	Intron
chr1	+	38166437	38166462	G1322.1	AGCTAGAGAAGAAAGGGAAGAGGAAC	117	38166440	0.798516	1	69	5	CDCA8	protein_coding	ENST00000327331	Intron
chr1	-	156300008	156300036	G9286.1	GGAAGGATGAAAGAGGAGGGAGGAAAGAT	117	156300036	0.771804	1	52	157	CCT3	protein_coding	ENST00000496684	Intron
chr10	-	103638860	103638894	G16388.1	AGGAAAGTGGAGAAAGAAGGAAGGAGAGTGAAGAT	117	103638887	0.683365	2	90	140	C10orf76	protein_coding	ENST00000370033	Intron
chr12	-	56716800	56716831	G27689.1	GGGAAGAGGAAAGGGAATAAGGGAGAGAAGGT	117	56716816	0.958476	1	114	120	PAN2	protein_coding	ENST00000547226	Exon
chr17	-	2323532	2323556	G47175.1	AAAGGAGTGAGGAAAAGGGAGGGGT	117	2323546	0.770525	1	86	148	METTL16	protein_coding	ENST00000538844	Exon
chr17	-	58407004	58407027	G48831.1	AAGAGTTGAGGAAGGGAGAAAAGT	117	58407015	0.723252	2	105	246	USP32	protein_coding	ENST00000589335	Intron
chr4	-	146009624	146009644	G85967.1	GTTGAGAAAGAAGGAGGGAGT	117	146009635	0.741293	1	94	243	ANAPC10	protein_coding	ENST00000502847	Intron
chr5	+	64862223	64862246	G87704.1	AGGATTGAGGAAAGGAAGAAGGGT	117	64862235	0.762971	2	126	224	PPWD1	protein_coding	ENST00000515447	Intron
chr6	+	158903537	158903558	G96294.1	AGACTGAAAGGAGGGAGAGGAC	117	158903541	0.500747	1	106	10	TULP4	protein_coding	ENST00000367097	Intron
chr9	+	101990485	101990508	G113184.1	GGAGTGAGGGAAAGGAAAGGAAGT	117	101990489	0.9047	1	74	130	SEC61B	protein_coding	ENST00000223641	Intron
chr9	-	37901700	37901727	G115031.1	ATTAAGAAAGGGAGAGGAGAGAGGGAAC	117	37901700	0.944794	1	9	39	RP11-613M10.9	protein_coding	ENST00000540557	Intron
chr1	-	150938510	150938538	G9015.1	GGGGAAAAAGGAGAAAGTGAGAGGAGAGT	116	150938525	0.809502	1	97	128	CERS2	protein_coding	ENST00000345896	Exon
chr1	-	227284793	227284819	G10992.1	GGAGGAGAGAGGAGAGGAGGAAAGTAC	116	227284806	0.677183	1	33	51	CDC42BPA	protein_coding	ENST00000535525	Intron
chr11	-	1480388	1480411	G20326.1	GAATGGAGAGAGGAGGGAGGGAGT	116	1480408	0.872805	1	104	128	NA	NA	NA	Intergenic
chr12	+	69909309	69909333	G25007.1	GAGACTGAGGGAGGAAGGGAAAAAC	116	69909314	0.640982	1	63	22	FRS2	protein_coding	ENST00000550389	Intron
chr12	+	70722240	70722266	G25028.1	AGGAAGATGGAGGAAAGGGAGAGGAAT	116	70722247	0.866821	1	104	128	CNOT2	protein_coding	ENST00000549443	Intron
chr14	+	70497173	70497198	G33908.1	AGTGGGAAAAGGAAAGGGAAGAAAGA	116	70497175	0.95192	1	34	7	SMOC1	protein_coding	ENST00000361956	3UTR
chr17	-	60114258	60114283	G48886.1	AGTGGAAAGAGGGGAAAGAGTAGAAC	116	60114275	0.63851	2	71	123	MED13	protein_coding	ENST00000397786	Intron
chr3	-	135910775	135910801	G79468.1	GAGGAAGAGGTGAGGGAGGGAAAAAGC	116	135910791	0.5014	1	108	8	MSL2	protein_coding	ENST00000473093	Intron
chr1	-	224584313	224584334	G10893.1	GAGATTGGGAGGAAAGAAGAGT	115	224584323	0.742408	1	110	235	WDR26	protein_coding	ENST00000366852	Intron
chr10	+	124170793	124170818	G14114.1	AGGTGGAGAAGGAAGGGAGAGGGAGT	115	124170802	0.922836	2	55	119	PLEKHA1	protein_coding	ENST00000538022	Intron
chr11	+	8745021	8745048	G17403.1	AGGTTTGAGAGAAGGGAAAGAGGAGGGC	115	8745048	0.883712	2	28	77	NA	NA	NA	Intergenic
chr13	+	114288632	114288658	G31045.1	AAGAAATGAGAGGAAAGGGGAGAAGGT	115	114288638	0.870799	1	85	137	TFDP1	protein_coding	ENST00000544902	Intron
chr14	+	45450233	45450257	G33244.1	GTTGGAGGAGAGGAGAGGGAGGAAT	115	45450244	0.782808	2	46	186	FAM179B	protein_coding	ENST00000382233	Intron
chr14	-	20764349	20764371	G34935.1	GGAGGGAAAGGAGAAGGGGCTGT	115	20764360	0.745926	1	30	52	TTC5	protein_coding	ENST00000423949	Intron
chr2	-	234760777	234760806	G65468.1	GAAAGGGGAGGAAGAGAGATGAGGAGAGGT	115	234760792	0.848755	1	101	122	HJURP	protein_coding	ENST00000432087	Intron
chr3	-	47893195	47893220	G77647.1	GACTGGAGAGGGGAGGGAGGAGAGGC	115	47893217	0.50009	1	57	31	MAP4	protein_coding	ENST00000264724	3UTR
chr8	+	104506868	104506894	G108303.1	GGAAGAAAGGGAGAGAGAGGGATGAGT	115	104506880	0.804833	1	96	115	NA	NA	NA	Intergenic
chr9	+	100422813	100422835	G113122.1	GAGGAAAGAAAGAGGAAGTGGGT	115	100422821	0.89823	1	107	123	NCBP1	protein_coding	ENST00000375147	Intron
chr9	+	130843684	130843710	G113878.1	GGGAGAAGGAAAGGAGAGGATAAGGAC	115	130843704	0.500511	1	102	13	SLC25A25	protein_coding	ENST00000373069	Intron
chr1	+	203831781	203831806	G4672.1	GAAAAAAGGAAGAGAGAAGGGGTAGC	114	203831803	0.500029	1	71	43	SNRPE	protein_coding	ENST00000414487	Intron
chr12	-	133203004	133203031	G29351.1	AAAGGGACTAAGGAAGGGAGGAAAGGAC	114	133203023	0.50358	1	109	5	POLE	protein_coding	ENST00000544870	Intron
chr14	+	76159341	76159368	G34096.1	AGAGAGGAAAGGGAGATTGAAGAGGAAC	114	76159368	0.700759	1	91	137	TTLL5	protein_coding	ENST00000556173	Intron
chr17	-	4435564	4435585	G47250.1	GACTGAAGGAAGAAGGAGGGGT	114	4435582	0.873606	1	86	134	NA	NA	NA	Intergenic
chr4	+	20290487	20290516	G81068.1	AGTGAGAGAGAGAAGGGAAGAAGGGAGGGC	114	20290489	0.500318	1	52	20	SLIT2	protein_coding	ENST00000508824	Intron
chr5	+	34915951	34915978	G87245.1	AGAGGAGGTGGAGGAAGAAGAGAGGGAC	114	34915959	0.597778	1	94	20	BRIX1	protein_coding	ENST00000510834	Exon
chr5	-	176330582	176330604	G93125.1	GAAGATAAGAAAAGGGAAAGGGT	114	176330599	0.999982	1	114	114	NA	NA	NA	Intergenic
chr1	+	36513146	36513172	G1246.1	AGAAGGAGAAGAGAAAGGGAAAGGTGT	113	36513146	0.740163	1	62	115	AGO3	protein_coding	ENST00000471099	Intron
chr1	-	207197816	207197840	G10528.1	AGGAGAGATAAGGAGAAGGAAGGGC	113	207197832	0.50045	1	100	13	C1orf116	protein_coding	ENST00000461135	Intron
chr10	-	89527887	89527912	G15991.1	AAAGAAGGAGAAGGAAATGGAGGAAC	113	89527895	0.500145	1	90	23	ATAD1	protein_coding	ENST00000541004	Intron
chr12	+	132257785	132257806	G26418.1	AGGATGAAGAGAAGGGAGAAGT	113	132257789	0.999983	1	113	113	SFSWAP	protein_coding	ENST00000537164	Intron
chr16	+	75688509	75688534	G42328.1	AAGTTGAGGGGGAAAGGGAGAAAAAT	113	75688521	0.857272	1	32	170	TERF2IP	protein_coding	ENST00000569234	Intron
chr2	-	53930286	53930316	G62153.1	GAATGGGAAAGGAAGAGGGAAGTTGAGAAGT	113	53930313	0.999989	2	112	172	ASB3	protein_coding	ENST00000406625	Intron
chr4	-	13458609	13458639	G84040.1	AGAAGGAGGGAGAGAAAAAGAGAGGGTGAAT	113	13458626	0.701221	1	48	113	RAB28	protein_coding	ENST00000508274	Intron
chr4	-	78739556	78739581	G84903.1	GGAAGGGCTGAGGAAGAAAGGGAAAC	113	78739573	0.500132	1	89	24	CNOT6L	protein_coding	ENST00000515506	Intron
chr6	-	27369823	27369848	G97201.1	AAAAAAGGTGAGAGAAGGAGGAAGAT	113	27369840	0.96096	1	99	118	NA	NA	NA	Intergenic
chr7	+	89977212	89977237	G101627.1	AAAGAGGAAGAGAGGAAGGGTTGAGC	113	89977237	0.630616	1	97	113	GTPBP10	protein_coding	ENST00000450619	Intron
chrX	+	55053294	55053316	G117710.1	GAAATTGAGGAAGGAGAAGGGAC	113	55053307	0.671467	1	74	102	NA	NA	NA	Intergenic
chr1	-	23853374	23853399	G6501.1	AAGGAGAGTGAGAAAAGAGAGAAGGC	112	23853391	0.50009	1	83	29	E2F2	protein_coding	ENST00000361729	Intron
chr1	-	155647685	155647711	G9225.1	AATAAGGAAGAGAGAGGAGAAAAAGAC	112	155647709	0.500066	1	43	30	YY1AP1	protein_coding	ENST00000436865	Intron
chr10	+	81109868	81109895	G13085.1	GGGAGATAAGAGAGGGAGAGAGAGAAGT	112	81109874	0.781454	1	87	137	PPIF	protein_coding	ENST00000394579	Intron
chr10	-	88267569	88267594	G15970.1	AGGAGAAAGGGGAGAAAGGGGTTAGT	112	88267571	0.595522	1	7	51	WAPAL	protein_coding	ENST00000298767	Intron
chr11	-	2973001	2973027	G20388.1	GAAGAAGGAGAAGAGGAGGTAAGAGAC	112	2973008	0.631507	1	67	45	NAP1L4	protein_coding	ENST00000469805	Exon
chr18	+	32873985	32874007	G50203.1	GGTGAAGGAGAGGGGGGAAAGGC	112	32873987	0.500234	1	49	19	ZNF271	pseudogene	ENST00000540308	Intron
chr6	+	43740967	43740993	G94363.1	GGGAAGGAGAGGGAAAGAAAGATGGAC	112	43740989	0.500203	1	91	21	VEGFA	protein_coding	ENST00000480614	Exon
chr9	+	95241399	95241424	G112992.1	GAGAGTTGAGAGGAGAAGGAGAAGGC	112	95241417	0.748811	1	101	123	CENPP	protein_coding	ENST00000375587	Intron
chr1	+	89254802	89254824	G2508.1	GGGAAAGGAGGGAAAGAGAGTAT	111	89254802	0.738537	1	67	125	PKN2	protein_coding	ENST00000370513	Intron
chr14	-	81374616	81374641	G36319.1	GAAGGAGAGGGGAGAGAGAATGAGGC	111	81374621	0.873094	1	94	5	CEP128	protein_coding	ENST00000327841	Intron
chr2	+	152277984	152278007	G58992.1	ATGAGAGTGAGAGGAAAAGAGGGC	111	152277997	0.566416	1	93	26	RIF1	protein_coding	ENST00000498041	Intron
chr2	+	176971107	176971137	G59483.1	GGAAAAGAAGAGGAAGGAGAGAAGTGAAGAC	111	176971131	0.50012	1	47	30	HOXD11	protein_coding	ENST00000498438	Intron
chr2	-	232315550	232315573	G65405.1	GAAGTGGAGAGGAAGGAAAAGAAC	111	232315569	0.500048	1	75	36	NA	NA	NA	Intergenic
chr7	+	155562741	155562766	G103164.1	AGGAGTGAAAAGGGAAAAGGAGAGGT	111	155562741	0.806679	2	63	131	RBM33	protein_coding	ENST00000392755	Intron
chr9	-	123341274	123341297	G116124.1	GAGTAGAGGGAAGAGGAGGAGAGC	111	123341274	0.557267	1	41	46	CDK5RAP2	protein_coding	ENST00000359309	Intron
chr12	-	46639664	46639691	G27310.1	AAAAAAGAGAAGGAAGAGGGACTAGAGC	110	46639669	0.500073	1	64	33	SLC38A1	protein_coding	ENST00000549049	Intron
chr15	-	48435659	48435690	G39294.1	GATAAAAGGGAAGGAAGAGAGATTAGGGAGAC	110	48435688	0.796724	3	104	116	MYEF2	protein_coding	ENST00000558395	Intron
chr2	+	85558055	85558079	G57916.1	GGGAAGATGAAGGGAAGAGGAGGAT	110	85558062	0.834215	1	91	129	NA	NA	NA	Intergenic
chr20	+	21357334	21357363	G66239.1	GAAGAGTGAGGAGGAGAGGGAGAAGGGAAT	110	21357340	0.917103	2	77	100	XRN2	protein_coding	ENST00000430571	Intron
chr5	-	180273968	180273991	G93256.1	GGAGTTGAGGGAGGAAAGGGAGAT	110	180273979	0.758656	1	103	220	NA	NA	NA	Intergenic
chr1	+	29128603	29128627	G953.1	AGAGAAAGGGAAGGGAAGAACTGAT	109	29128613	0.74298	1	64	94	NA	NA	NA	Intergenic
chr1	+	36649088	36649117	G1258.1	AGAGAAAGAAGGAGAGGGAAAGGACTGGAT	109	36649103	0.805331	1	86	106	NA	NA	NA	Intergenic
chr10	+	93759700	93759722	G13344.1	GAGGAAAGGAGAGAGAAGGTTAT	109	93759719	0.522673	1	78	195	BTAF1	protein_coding	ENST00000544642	Intron
chr12	-	80060291	80060313	G28108.1	GGGAGAATGAGGAGAGAAAAGGC	109	80060306	0.501395	1	102	7	PAWR	protein_coding	ENST00000551712	Intron
chr13	-	95218671	95218694	G32355.1	GAGGAGTGGAAGAAAGGAAGAAAT	109	95218688	0.99998	1	109	109	NA	NA	NA	Intergenic
chr2	-	240937227	240937252	G65646.1	AAAGGATTGGAAGGAAAAGGAAGGAT	109	240937238	0.754275	1	100	227	NDUFA10	protein_coding	ENST00000307300	Intron
chr7	-	32928587	32928610	G103993.1	GAGGTGAGAGGAAAAAGGAAAAGT	109	32928610	0.79655	1	63	145	KBTBD2	protein_coding	ENST00000304056	Intron
chr2	-	74585516	74585543	G62688.1	AGAGTGAGGGAAAGGAGGAAAAGAAAAT	108	74585539	0.755128	1	68	133	RP11-287D1.3	protein_coding	ENST00000451608	Intron
chr4	-	57266331	57266358	G84632.1	AGGCTGAGGAGGGAAGAGGAAAAGGGGC	108	57266354	0.500018	1	50	41	PPAT	protein_coding	ENST00000425339	Exon
chr4	-	88309588	88309609	G85083.1	GACTGAGGGAAGGGAGAGAAGC	108	88309606	0.500272	1	91	16	HSD17B11	protein_coding	ENST00000507286	Intron
chr7	-	123120602	123120627	G105523.1	AGTTGAGAGAGGGAAGGAAAGAAGAT	108	123120615	0.767761	1	62	230	IQUB	protein_coding	ENST00000434450	Intron
chr1	-	62171308	62171330	G7741.1	GATGGGAAAGAGGAGAGGGAAAC	107	62171328	0.50535	1	94	4	TM2D1	protein_coding	ENST00000294613	Intron
chr1	-	156540978	156541008	G9314.1	GGGGAGAGAAGGGAGAAGGATTAAGGGAGAC	107	156541002	0.978666	1	8	20	IQGAP3	protein_coding	ENST00000361170	Intron
chr1	-	175951550	175951577	G9813.1	GCTGAGAAGGAGGAGAAAGAAGTGGGGT	107	175951575	0.822474	2	82	132	RFWD2	protein_coding	ENST00000308769	Intron
chr10	+	115655307	115655326	G13916.1	AGGATGAGAAAGGAGGGAGC	107	115655311	0.500162	1	88	19	NHLRC2	protein_coding	ENST00000369301	Intron
chr11	-	47633253	47633280	G21371.1	GAGAGAGTGGAAGAAGAGGAAGAGAAAC	107	47633273	0.500816	1	97	10	NA	NA	NA	Intergenic
chr6	+	157201353	157201375	G96228.1	GATAAGAGAGAGAAGGGAGGAGC	107	157201355	0.508945	1	94	3	ARID1B	protein_coding	ENST00000346085	Intron
chr7	+	35906671	35906694	G100729.1	AGGGTGAAAGGAGGAGAGGGAAGT	107	35906675	0.828263	1	77	137	2022-09-07	protein_coding	ENST00000494488	Intron
chr1	-	243991836	243991858	G11429.1	GGCTGAGGAGGAAGAGAAAGGGT	106	243991855	0.910571	1	99	113	AKT3	protein_coding	ENST00000263826	Intron
chr10	+	102324829	102324855	G13545.1	AGAGAAATGGGGAGAAGGAGGGGAAGT	106	102324836	0.855523	1	95	106	NA	NA	NA	Intergenic
chr12	-	49034682	49034710	G27386.1	GGAAAGGGGAGATGAGAGGGAAAGAAAGC	106	49034698	0.503267	1	101	5	NA	NA	NA	Intergenic
chr13	-	41227731	41227756	G31506.1	AATGAGGAAAGGAGGAAGAGGGAAAC	106	41227754	0.500037	1	57	40	FOXO1	protein_coding	ENST00000379561	Intron
chr18	+	29674690	29674712	G50101.1	AGATAAAAGGGAGGGAGGAGAGC	106	29674693	0.500812	1	96	10	RNF138	protein_coding	ENST00000578914	Intron
chr19	-	39874428	39874454	G55426.1	GGGGATGAGGAAGGAAAGGAGAGAGGC	106	39874449	0.500213	1	86	20	NA	NA	NA	Intergenic
chr22	-	19388567	19388598	G71534.1	GGAAGATGGAGGAGAAGAAAAGGGGGAGTGGT	106	19388592	0.999978	2	80	111	C22orf39	protein_coding	ENST00000509549	Intron
chr4	+	78995141	78995165	G81899.1	AAATGAAAGGAAGAAGGAGAGGGAC	106	78995144	0.500395	1	79	15	FRAS1	protein_coding	ENST00000264899	Intron
chr5	+	79027988	79028013	G88014.1	GAAGTGGAGAAGGGAGAAAGGGAGGC	106	79027992	0.501812	1	99	7	CMYA5	protein_coding	ENST00000446378	Exon
chr6	-	71997720	71997741	G97977.1	AAATGAAAGGAGGAGGGAGAAC	106	71997720	0.928588	1	23	83	RP11-154D6.1	antisense	ENST00000587253	Intron
chr1	+	52631067	52631096	G1822.1	GAATTAGAGAAAAGGAAGGGGAAGGATAAT	105	52631080	0.708303	2	73	173	ZFYVE9	protein_coding	ENST00000287727	Intron
chr1	-	155804085	155804106	G9236.1	AAGTGAAAAGAGGAAGGAGAGC	105	155804106	0.52887	1	47	43	GON4L	protein_coding	ENST00000368331	Intron
chr1	-	236727026	236727055	G11291.1	AATGAGAGAAAAGGAAGGAAAGAAAGGAAT	105	236727042	0.830446	1	56	132	HEATR1	protein_coding	ENST00000366581	Intron
chr1	-	243912334	243912359	G11419.1	GGTAAGGAAAAGGAAGGAGGAAGTTC	105	243912349	0.726853	1	42	158	AKT3	protein_coding	ENST00000463991	Intron
chr12	-	46658818	46658839	G27316.1	AGAGGAGGGAGAGAAAGTTGAT	105	46658839	0.770515	1	105	210	SLC38A1	protein_coding	ENST00000549049	Intron
chr13	+	51051665	51051691	G30071.1	GGAAATGAGGAAAGGGGAAGGAAGAGT	105	51051670	0.815367	1	87	123	DLEU1	protein_coding	ENST00000460525	Intron
chr13	-	48578518	48578544	G31690.1	GAAGTGAGAGAGAGAAAGAGGGAAGGT	105	48578540	0.809027	1	86	124	SUCLA2	protein_coding	ENST00000543413	Intron
chr14	-	91881001	91881024	G36521.1	GAATGAGGAAAGAGAAGAGAGAGC	105	91881021	0.571501	1	92	1	CCDC88C	protein_coding	ENST00000556767	Intron
chr15	+	68398551	68398578	G37866.1	AGGGTTGGAGGAAAGAAGAGAAAGAAAT	105	68398565	0.795332	2	84	77	PIAS1	protein_coding	ENST00000564915	Intron
chr19	-	11256259	11256282	G54807.1	AAATGGGAGAGAGAAGGGGAGAAC	105	11256279	0.500591	1	76	12	SPC24	protein_coding	ENST00000592540	3UTR
chr2	+	162253874	162253896	G59157.1	GAAGTGAAAGAAGGAGGAGGAAT	105	162253878	0.990643	1	103	106	PSMD14	protein_coding	ENST00000477232	Intron
chr2	+	184078372	184078396	G59637.1	GAATAAGAGAAGGAAGGGAGAGGAT	105	184078389	0.623702	2	60	75	NA	NA	NA	Intergenic
chr22	-	44167861	44167883	G72391.1	GAGATGAGAGGGGAAGGAAAGGT	105	44167879	0.74936	1	73	137	EFCAB6	protein_coding	ENST00000476600	Intron
chr3	-	176574211	176574235	G80167.1	GAGAAAAGAGGAAAAAGGAAGTGGC	105	176574214	0.504419	1	76	5	RP11-644C3.1	lincRNA	ENST00000428516	Intron
chr1	-	155226811	155226832	G9203.1	GGTTGAAAGGAGGAAGAAGAAT	104	155226822	0.747482	1	93	214	SCAMP3	protein_coding	ENST00000478737	Intron
chr12	-	108858068	108858091	G28630.1	GAGAGGAAAGGAGAAGGAGCTGGC	104	108858071	0.999783	1	5	0	RP11-13G14.4	antisense	ENST00000502160	Exon
chr13	+	46098110	46098131	G29974.1	GGAGTGAGAGGAGGAAAGAGGT	104	46098114	0.987339	1	103	105	COG3	protein_coding	ENST00000349995	Intron
chr14	+	32573345	32573367	G33028.1	AAGATGAGAGGGAGGAGGAAGAC	104	32573349	0.500615	1	93	11	ARHGAP5	protein_coding	ENST00000396582	Intron
chr15	+	32979258	32979285	G37069.1	AGGAATGAGAGAAAGAAAGGAGGGAGAC	104	32979263	0.999929	1	26	0	SCG5	protein_coding	ENST00000475752	Intron
chr15	+	74871242	74871272	G38092.1	AAAAGAAAGAAGGAAAGGGAAAGGGAAATGC	104	74871270	0.500152	1	61	27	ARID3B	protein_coding	ENST00000346246	Intron
chr2	+	172599795	172599825	G59343.1	AGGCTGAGGAGGAAAAGAAAGAGGAAGGGTT	104	172599809	0.872844	2	36	148	DYNC1I2	protein_coding	ENST00000358002	Intron
chr3	+	33094335	33094356	G73344.1	GGTTCCAGGAAATAGCTCCACC	104	33094355	0.786478	1	10	406	NA	NA	NA	Intergenic
chr7	-	97484043	97484068	G105006.1	AGGATTGGAGAGGGAGAAAGAAAAAC	104	97484051	0.77108	2	97	111	ASNS	protein_coding	ENST00000454046	Exon
chr14	+	23452357	23452380	G32835.1	GAAAGAAAGGGAGAGCTGAGGAGC	103	23452373	0.500258	1	86	17	RP11-298I3.4	antisense	ENST00000555294	Intron
chr14	+	31051944	31051969	G32988.1	GGAAGGGAAGGAAGAGGAGCTGAAAT	103	31051944	0.831355	1	32	78	G2E3	protein_coding	ENST00000438909	Intron
chr2	+	37461923	37461945	G56957.1	GGATGAGAGGAGAAGGGGAAGGC	103	37461926	0.99759	1	97	0	NDUFAF7	protein_coding	ENST00000431821	Intron
chr2	+	177011473	177011497	G59492.1	GGGGAAAGAAAGAGAGGATGAGGGT	103	177011483	0.87216	1	86	120	HOXD3	protein_coding	ENST00000432796	Intron
chr20	+	3892782	3892805	G65842.1	GGAGAAGGGAAAGGGAGGAGGTGT	103	3892782	0.939918	1	27	110	PANK2	protein_coding	ENST00000464452	Intron
chr6	+	2770254	2770280	G93340.1	AAAAATGAGGAAAAGGAAGGAAGGGAT	103	2770254	0.675084	2	64	101	WRNIP1	protein_coding	ENST00000380764	Intron
chr6	+	118302196	118302220	G95447.1	GGGGAAAGGAGAGGAAGAGATGAGT	103	118302206	0.884079	1	95	105	SLC35F1	protein_coding	ENST00000360388	Intron
chr6	-	112163635	112163658	G98761.1	GAAGAAGAGGAAGGGAAGAATAGC	103	112163644	0.652716	1	45	42	FYN	protein_coding	ENST00000523238	Intron
chrX	-	100540546	100540568	G120606.1	GAGGATGAGGAGAAAAGGGAAAC	103	100540563	0.5168	1	101	2	TAF7L	protein_coding	ENST00000372905	Intron
chr1	+	38508098	38508125	G1339.1	GAGCTGAGGAGGAGAAGAAAAAAGGAGC	102	38508102	0.50178	1	52	8	NA	NA	NA	Intergenic
chr1	+	145641579	145641609	G3256.1	GAGTGAGAGAGGGAGAGAGAAGAAAGAGGGC	102	145641596	0.898194	1	22	11	RNF115	protein_coding	ENST00000542738	Intron
chr12	-	96423789	96423816	G28382.1	GATGGAAGAAGGGGAAAGGGAGGATGAT	102	96423814	0.984459	2	83	121	LTA4H	protein_coding	ENST00000413268	Intron
chr14	+	51803422	51803448	G33348.1	GACTGAGAGAGAGAGAGGGAGGAAGAT	102	51803425	0.85823	1	89	115	LINC00640	lincRNA	ENST00000557295	Intron
chr15	+	66768957	66768981	G37802.1	GAAGTTGGAGAGGAAAGGAAGAAAC	102	66768971	0.667288	1	39	75	MAP2K1	protein_coding	ENST00000307102	Intron
chr15	-	43280283	43280307	G39194.1	GGAAAGGGGAAAGGAAGACTGAGGC	102	43280288	0.500042	1	64	37	UBR1	protein_coding	ENST00000382177	Intron
chr16	-	58645814	58645840	G43870.1	GAAGGAGTTAAGGGGAGAAAAAGAAGT	102	58645825	0.76042	1	96	210	CNOT1	protein_coding	ENST00000569916	Intron
chr2	-	27429508	27429532	G61584.1	GAGGAGAAGGAAGAGGGAAGTGAGC	102	27429512	0.644852	1	65	28	SLC5A6	protein_coding	ENST00000412471	Intron
chr3	+	24240418	24240437	G73174.1	GGATGAGAAAGGGAGGGAAC	102	24240421	0.500074	1	74	28	NA	NA	NA	Intergenic
chr3	+	52244305	52244327	G73930.1	GGGTGAGAAAGGGAAAGGAGAAT	102	52244308	0.999946	2	102	30	ALAS1	protein_coding	ENST00000484952	Intron
chr4	-	773382	773403	G83680.1	AGGGAAAAAGAGGAGGGTGAGC	102	773386	0.500576	1	91	11	RP11-440L14.1	antisense	ENST00000503571	Intron
chr5	+	177012044	177012074	G89863.1	AGAAGAGAGGGGGGAAAGAGAAAGATAAGGT	102	177012063	0.830549	1	8	9	NA	NA	NA	Intergenic
chr5	-	132214996	132215021	G92138.1	GAAATAGGAAAGGGGAAAGAAGGGAT	102	132215017	0.897235	1	69	110	AFF4	protein_coding	ENST00000265343	3UTR
chr6	+	133308965	133308989	G95717.1	GGGTGAAGGAAAGAAGAGAGGAAGC	102	133308968	0.500369	1	75	17	NA	NA	NA	Intergenic
chr8	+	9552944	9552971	G106563.1	GGAGTGAAGAAAGGGGAGAGGAAAAGGT	102	9552948	0.948118	2	41	94	TNKS	protein_coding	ENST00000517989	Intron
chr1	-	16661981	16662014	G6255.1	GATTGAAGAAGGAAGAAGGAAGGAAGTGGGAAAC	101	16662001	0.830552	3	93	164	FBXO42	protein_coding	ENST00000375592	Intron
chr1	-	151382110	151382136	G9056.1	AAAAAGGAAAGGGAAAAAAGTAAGGGC	101	151382116	0.501773	1	94	7	POGZ	protein_coding	ENST00000540984	Intron
chr11	+	74484517	74484538	G18889.1	GAATGAAAGGAGGGAGAAAGAT	101	74484520	0.93912	1	92	108	RNF169	protein_coding	ENST00000299563	Intron
chr12	+	58112023	58112048	G24756.1	AGAGAGAGATGGAAGAAGAGGAGGAT	101	58112031	0.992251	1	60	101	OS9	protein_coding	ENST00000550202	Exon
chr14	+	55498338	55498368	G33454.1	GGAAAAAGTGGGGAGAAAGGGAAAGGAGGGT	101	55498346	0.957178	2	34	75	SOCS4	protein_coding	ENST00000555846	Intron
chr15	+	68114776	68114801	G37858.1	AGATTGAGAGAGGAAGAGAAGGGGAC	101	68114792	0.722767	1	80	100	SKOR1	protein_coding	ENST00000341418	Intron
chr17	-	46682202	46682233	G48522.1	AGAGAGGGGGGTGAGGAGAAAAGAGAGAGAGC	101	46682222	0.501816	1	30	10	HOXB3	protein_coding	ENST00000552000	Exon
chr2	-	39980569	39980590	G61877.1	AAGTAGAGAAGGGAAAGGGGAC	101	39980587	0.56328	1	59	33	THUMPD2	protein_coding	ENST00000260619	Intron
chr3	+	5315786	5315814	G72683.1	GTGGTGGAAGAGGAAGGGAGAGGAGAGAT	101	5315798	0.969185	2	85	42	NA	NA	NA	Intergenic
chr3	+	40506912	40506934	G73516.1	AGGGGAGAGGAGGAAGGATTGGC	101	40506934	0.602295	1	94	108	NA	NA	NA	Intergenic
chr7	+	139055619	139055649	G102756.1	GGAAGAAATGGAGGGAAAAAGAGGGAGGAAC	101	139055627	0.580076	1	86	9	C7orf55-LUC7L2	protein_coding	ENST00000456182	Intron
chr7	-	27175100	27175125	G103861.1	AGAAGGGGAAGGAAGGAAGTGGAAAC	101	27175106	0.671363	1	66	35	HOXA3	protein_coding	ENST00000518451	Intron
chr1	+	46733348	46733371	G1677.1	AGCTGAGGAGAGAAAGAAGAGAAT	100	46733351	0.847112	1	60	120	RAD54L	protein_coding	ENST00000442598	Intron
chr1	-	32829163	32829185	G6825.1	AAGGGGAGGAGAGATGGGCTGGC	100	32829163	0.865355	1	13	112	FAM229A	protein_coding	ENST00000416512	Exon
chr1	-	111501251	111501272	G8685.1	GAGGAAAAGAGAGGGAAAAATT	100	111501263	0.781225	2	4	76	LRIF1	protein_coding	ENST00000369763	Intron
chr12	+	69850395	69850419	G25003.1	GAAGGATAAGGGAAAGGGAAAGGAT	100	69850401	0.97425	1	98	102	RP11-956E11.1	lincRNA	ENST00000549261	Intron
chr13	-	45128957	45128982	G31592.1	GAAGGAGTGGAAGAGAAGGAGGGGAT	100	45128975	0.925106	1	95	105	TSC22D1	protein_coding	ENST00000501704	Intron
chr17	-	26894796	26894822	G47818.1	GAGGAAGAGAGAAAGAGGAAATGAAAT	100	26894822	0.999986	1	20	119	PIGS	protein_coding	ENST00000543734	Intron
chr18	+	23813274	23813297	G50010.1	AATTGAAAGAAGGGAGGAGAAGGC	100	23813286	0.806382	1	33	37	TAF4B	protein_coding	ENST00000400466	Intron
chr22	+	25891746	25891772	G70585.1	AAAATAAGGAGAGAAGGAGAAGAAAAT	100	25891750	0.999978	1	81	100	CRYBB2P1	pseudogene	ENST00000509460	Intron
chr22	+	45567848	45567870	G71305.1	AGATTGGAGGAAGAAAGGAAAAC	100	45567864	0.742049	1	91	109	NUP50	protein_coding	ENST00000497960	Exon
chr3	+	24040854	24040876	G73167.1	GAAATGAGGAAGGAAGGAAAAGC	100	24040858	0.500437	1	87	13	NA	NA	NA	Intergenic
chr3	-	39190198	39190229	G77396.1	GATGGAGGAAGAGAGAGGAAGGAGTTGAGGAT	100	39190220	0.870161	2	78	128	CSRNP1	protein_coding	ENST00000514182	Intron
chr5	+	65512520	65512548	G87732.1	GACTAGAAGGAAGAGAAGGAGGGGTTAAT	100	65512523	0.99999	2	38	182	NA	NA	NA	Intergenic
chr5	+	121428107	121428130	G88668.1	GGGGAAGATGAGAAGAGGAAGGGT	100	121428114	0.999974	1	100	100	NA	NA	NA	Intergenic
chr6	+	107952236	107952261	G95235.1	GAAAGTGAAGGAAGGGAAGGGAGAAC	100	107952241	0.500168	1	70	22	SOBP	protein_coding	ENST00000317357	Intron
chr6	-	108258093	108258120	G98619.1	AGTAGAGGGAGGAAGGAGGGAAGGAGAC	100	108258118	0.500181	1	50	23	SEC63	protein_coding	ENST00000429168	Intron
chrX	+	100418476	100418500	G118231.1	GATGAGGGAAGGAAGGGGAGAGGAT	100	100418478	0.908503	1	68	114	CENPI	protein_coding	ENST00000372927	3UTR
chr17	+	7388397	7388424	G44906.1	GGAGGGTGAGAAGGAGGGAGAGAAGGAT	99	7388397	0.826201	1	53	124	POLR2A	protein_coding	ENST00000572844	Intron
chr22	-	42631332	42631354	G72331.1	AGTTGAGAAGGGAGGAGGAAAGT	99	42631343	0.743122	1	83	214	TCF20	protein_coding	ENST00000515426	Intron
chr4	+	39722825	39722854	G81360.1	AGTAGGGAAGAAGGAAAAAAGAAAGTTGAT	99	39722827	0.999978	2	65	157	UBE2K	protein_coding	ENST00000503368	Intron
chr5	-	98253717	98253742	G91598.1	GGTGAAGGAAGGAAAAAAAAGGAAGC	99	98253728	0.533352	1	40	49	CHD1	protein_coding	ENST00000284049	Intron
chr14	-	58881132	58881154	G35720.1	GGATAAGAAAAAAGGAGGAAAGT	98	58881151	0.963219	1	66	102	TIMM9	protein_coding	ENST00000555404	Intron
chr15	+	90131428	90131457	G38543.1	GGAGGCTGAGGAGAGAGGGGAGGAGGAAGT	98	90131434	0.671525	2	74	61	RP11-429B14.1	sense_overlapping	ENST00000559041	Intron
chr17	+	56173833	56173859	G46295.1	AAGGGGATAAGAGAGGGAAGAAAAAAT	98	56173840	0.999976	1	98	98	NA	NA	NA	Intergenic
chr21	-	46192692	46192715	G70269.1	GGAGAGAAAAGAGAAGGGCTGAGT	98	46192704	0.84577	1	50	63	UBE2G2	protein_coding	ENST00000330942	Intron
chr22	-	22216056	22216080	G71619.1	GAGAGGAAGAGAAGAGCTGAGTGAC	98	22216073	0.842323	2	80	108	MAPK1	protein_coding	ENST00000544786	Intron
chr3	-	72493010	72493036	G78335.1	AAGGGATTGGAGAGAGGAGAGGGGAGT	98	72493021	0.779836	2	106	188	RYBP	protein_coding	ENST00000477973	Intron
chr8	-	130905899	130905923	G111438.1	GAGAGAGGAGGGGAGGAAAGTTGAT	98	130905902	0.55953	1	43	173	FAM49B	protein_coding	ENST00000521223	Intron
chr8	-	135840843	135840866	G111556.1	GGATAAGGAGGAAAGGGAGGAAGT	98	135840863	0.845066	1	58	118	NA	NA	NA	Intergenic
chr1	-	21250266	21250288	G6409.1	GAAGAGAGGAGGGAGGAAGTGAT	97	21250278	0.602181	1	47	97	EIF4G3	protein_coding	ENST00000374935	Intron
chr1	-	68896469	68896494	G7916.1	GATGAGGGAGAGAAGGAAGAAAAAAT	97	68896492	0.916949	1	87	105	RPE65	protein_coding	ENST00000262340	Intron
chr1	-	186341047	186341070	G10029.1	GGGAGAAGAGAAAAAGGGATGAAC	97	186341057	0.6025	1	37	60	TPR	protein_coding	ENST00000474852	Intron
chr11	-	10211097	10211123	G20590.1	GATTGAGGAGAAGAGAGGAAAAAGAGC	97	10211097	0.853417	1	56	138	SBF2	protein_coding	ENST00000533770	Intron
chr16	+	83954946	83954969	G42518.1	GATGGAAGGAAAGGAAAGGAGGAT	97	83954948	0.999987	1	90	97	RP11-505K9.4	processed_transcript	ENST00000561562	Intron
chr2	-	27631245	27631268	G61610.1	GGTAGGGAGGAAAGGGAGGAAGAC	97	27631266	0.50002	1	54	43	PPM1G	protein_coding	ENST00000350803	Intron
chr2	-	202244863	202244886	G64807.1	GAAGGATGGGAAGAGAAAAGGAGC	97	202244880	0.501203	1	89	8	TRAK2	protein_coding	ENST00000332624	3UTR
chr22	+	42225594	42225623	G71193.1	GAAAGATTAGGGGAAGAGGAAGAAAAGGAC	97	42225613	0.7425	2	83	98	NA	NA	NA	Intergenic
chr22	+	50806013	50806038	G71452.1	AGAAAATGAAAAAGGGAGGGAAGGAC	97	50806019	0.519391	1	93	2	PPP6R2	protein_coding	ENST00000395744	Intron
chr3	-	9351048	9351071	G76767.1	GAGGAAAGGAGGAAAGAGGGTAGT	97	9351060	0.810145	1	73	100	RP11-380O24.1	antisense	ENST00000491930	Intron
chr5	-	137531714	137531740	G92301.1	GAGGAAGTGAAAAGGAGAAAGAAGGAT	97	137531733	0.789202	1	79	105	CDC23	protein_coding	ENST00000471692	Intron
chr7	+	93406902	93406927	G101716.1	AGAGGAGGAAGAAGGAAAGATAAGAC	97	93406922	0.500199	1	77	20	GNGT1	protein_coding	ENST00000455502	Intron
chr1	+	16255380	16255404	G474.1	GAGTGAAAGAGAAAGAGGGAAAGGT	96	16255383	0.938511	1	67	103	SPEN	protein_coding	ENST00000375759	Exon
chr1	+	212212822	212212843	G4875.1	GATGAAGGGAAAGGGAAAAAGT	96	212212822	0.875725	1	49	115	DTL	protein_coding	ENST00000542077	Intron
chr1	-	86173772	86173797	G8240.1	AGGGGATGGAGAGGAAGGAAGTGGAC	96	86173772	0.625024	1	8	144	ZNHIT6	protein_coding	ENST00000431532	Exon
chr1	-	246647054	246647078	G11508.1	GAGAGGATGAGAGAGGAGAAAGAAT	96	246647071	0.999974	1	96	96	SMYD3	protein_coding	ENST00000455277	5UTR
chr10	+	93606347	93606370	G13331.1	AGTGGAAAGAAAGGAGGAAGGAAT	96	93606349	0.999991	1	60	96	TNKS2	protein_coding	ENST00000371627	Intron
chr2	+	85584941	85584964	G57918.1	GAATTGGAGAAGGAAAGGAAGGAT	96	85584953	0.781066	2	72	175	ELMOD3	protein_coding	ENST00000490508	Intron
chr22	+	25868475	25868501	G70580.1	GAGGAGTTGGGGAAAGAGGGAAAAGGC	96	25868501	0.698481	2	15	23	CRYBB2P1	pseudogene	ENST00000509460	Intron
chr22	+	30053538	30053564	G70729.1	GGAGATTGGAGAGAGAAGGAAGAGGAC	96	30053556	0.756983	1	85	95	NF2	protein_coding	ENST00000413209	Intron
chr3	+	160126563	160126590	G75943.1	AAATGGAAAAAGAAGGAAGAAAGGAAAT	96	160126566	0.999946	2	90	37	SMC4	protein_coding	ENST00000360111	Intron
chr4	+	2654578	2654605	G80707.1	AGGGAAAAAGATGAAAGAGAAGGAAGAT	96	2654589	0.886328	1	88	104	FAM193A	protein_coding	ENST00000502458	Intron
chr1	+	113585224	113585248	G3048.1	AAGAGGTTGGGAGAGGAAAGAGAGC	95	113585243	0.754643	1	88	102	RP11-389O22.1	lincRNA	ENST00000413231	Intron
chr1	-	40295447	40295470	G7100.1	AGGAAAGGAAGGAGAGGGGGTTGC	95	40295447	0.58848	1	31	94	NA	NA	NA	Intergenic
chr1	-	155233612	155233650	G9206.1	GAGGGTTAGGAAAGGAGGGGAGGAAAGCTGAAAGAAGAC	95	155233633	0.645623	3	44	82	CLK2	protein_coding	ENST00000536801	Intron
chr10	-	98296436	98296459	G16174.1	GGCTGAGGAAGAAGAAGGAGGGGT	95	98296449	0.736375	1	19	134	TM9SF3	protein_coding	ENST00000371142	Intron
chr11	+	68270128	68270150	G18671.1	GGATTGGAAGGGAAAAGAGGAGC	95	68270144	0.769353	1	93	93	PPP6R3	protein_coding	ENST00000265637	Intron
chr12	+	105394299	105394325	G25639.1	AGGAAATAAGGGAAAAAGAAAAGGGAC	95	105394305	0.502473	1	87	4	C12orf45	protein_coding	ENST00000548583	Intron
chr14	+	61255908	61255933	G33584.1	GAGAAGAGGGAGAGAGTTGGAGGAAC	95	61255933	0.720132	1	95	95	MNAT1	protein_coding	ENST00000539616	Intron
chr16	+	54031721	54031744	G41807.1	AAATGAGAGGGGAGAAAGGAAGGC	95	54031724	0.500163	1	71	22	FTO	protein_coding	ENST00000268349	Intron
chr17	+	55380315	55380339	G46243.1	GAGTGAGGAGGAGAGAGGGAGAAAC	95	55380318	0.502797	1	66	6	MSI2	protein_coding	ENST00000442934	Intron
chr19	+	13242529	13242554	G52822.1	GAGGAGGGGAAGAGGAAGGAAGATAC	95	13242529	0.6507	1	41	54	AC005546.2	lincRNA	ENST00000591837	Exon
chr19	-	499135	499157	G54361.1	GAATGAGGAGGGGGAGAAAGGGT	95	499154	0.999976	1	95	95	AC005775.2	antisense	ENST00000592413	Intron
chr2	+	97035598	97035623	G58025.1	AGAGAGAAGAGGAGAGAAATGAGGAT	95	97035609	0.837755	1	82	108	NCAPH	protein_coding	ENST00000435349	Intron
chr2	-	175861472	175861502	G64393.1	GGAGGAGTTGAGGAGAGAGAGGAGAGAGGGC	95	175861482	0.683839	2	86	104	CHN1	protein_coding	ENST00000451799	Intron
chr21	+	35764427	35764453	G69279.1	AGAAGGAGAAGAGAAAGGAGGATGAGT	95	35764427	0.896144	1	33	106	SMIM11	protein_coding	ENST00000495363	Intron
chr3	+	100471056	100471077	G74664.1	ACTAAGGAAGGGAAGGAGAGGT	95	100471058	0.999979	1	47	95	NA	NA	NA	Intergenic
chr3	-	52288880	52288904	G77811.1	GAATTAAGAAGGAAAGGGAAAAGAT	95	52288892	0.765708	1	85	200	WDR82	protein_coding	ENST00000296490	3UTR
chr4	-	56299787	56299809	G84613.1	ACTGAGGAAAGGGAGGAGAGGAC	95	56299787	0.961458	1	15	75	CLOCK	protein_coding	ENST00000511124	Exon
chr5	-	176396212	176396233	G93129.1	GAGGCTGAGGAAAGAGAGGAGC	95	176396228	0.500033	1	59	36	UIMC1	protein_coding	ENST00000377219	Exon
chr7	+	28451252	28451274	G100499.1	AGAGGGAGAGAGGGGATTGGAGT	95	28451269	0.566387	1	63	210	CREB5	protein_coding	ENST00000396299	Intron
chr7	+	93231264	93231289	G101705.1	AATAAAGGAAGAGAAAGAAAGGGGAT	95	93231275	0.817203	2	20	84	GNGT1	protein_coding	ENST00000455502	Intron
chr1	+	233127114	233127143	G5445.1	AAGAGAGGGCTGAGAGAAGGGAGAGAAGGC	94	233127124	0.941969	1	39	3	NA	NA	NA	Intergenic
chr10	+	45522737	45522759	G12363.1	GAGGAATGAGAGAAGGGAAAGGC	94	45522743	0.500368	1	80	14	NA	NA	NA	Intergenic
chr10	-	12198374	12198403	G14718.1	AGATGAGGAAGGGGAAAGAGAGAATGAAAT	94	12198400	0.974058	2	92	96	NA	NA	NA	Intergenic
chr12	+	69263890	69263916	G24978.1	AGAGAAGTTAAGAGGGGAAGGGAGAGC	94	69263906	0.74659	1	40	50	NA	NA	NA	Intergenic
chr12	-	56160177	56160200	G27655.1	GGAAGAGGAGGGAGGAATTGAAAT	94	56160200	0.84794	1	11	105	RP11-762I7.5	protein_coding	ENST00000546837	Intron
chr13	+	53044922	53044942	G30127.1	GCTTGAGAAGGAGGGAGAGAA	94	53044942	0.988667	1	2	12	CKAP2	protein_coding	ENST00000490903	Intron
chr14	-	63910605	63910628	G35843.1	AGTAGAGAAGGAGAGGAAAGGAAC	94	63910626	0.500136	1	67	24	PPP2R5E	protein_coding	ENST00000553266	Intron
chr15	+	93525472	93525494	G38664.1	AGGGAAGAGGAGGAAAGAGATGC	94	93525492	0.672207	1	73	21	CHD2	protein_coding	ENST00000557381	Intron
chr17	+	45035027	45035048	G45932.1	AGGTGAGGAGAAGGGGAGAGGC	94	45035030	0.501729	1	75	8	GOSR2	protein_coding	ENST00000572403	Intron
chr17	-	45524675	45524698	G48446.1	GGACTGAGGAAAGAGGGAGGAGGT	94	45524694	0.837971	1	60	113	NA	NA	NA	Intergenic
chr19	+	47408325	47408349	G53810.1	AAATGAGAGGAGGAGAAGAAAAGGT	94	47408333	0.895165	1	45	114	NA	NA	NA	Intergenic
chr2	+	29195301	29195326	G56788.1	AGTGAGAAGAGAGGAAAGAGGAGGAC	94	29195303	0.999991	1	26	0	FAM179A	protein_coding	ENST00000420297	Intron
chr2	-	84655182	84655212	G62840.1	GGAAGATAAGGAGAAAGGGAGGAAAGGTGGC	94	84655212	0.946664	2	82	87	SUCLG1	protein_coding	ENST00000487809	Intron
chr3	-	176868279	176868301	G80190.1	GAAAGAGGAGGAAAGGATTAGAC	94	176868279	0.628945	1	93	95	TBL1XR1	protein_coding	ENST00000443315	Intron
chr10	-	111669867	111669892	G16553.1	GAGGAGAGGAGGAAGGAGGAATGAAT	93	111669880	0.794534	1	41	62	XPNPEP1	protein_coding	ENST00000509646	Intron
chr12	-	110834284	110834304	G28692.1	GATTGAAAGGGAGGAAAAGAT	93	110834295	0.727737	1	54	209	ANAPC7	protein_coding	ENST00000546720	Exon
chr14	+	68472638	68472661	G33790.1	AGGTGGAAGAGAGAGAGGAGGGAT	93	68472641	0.999986	1	89	93	RAD51B	protein_coding	ENST00000557045	Intron
chr14	+	76249147	76249175	G34105.1	AGAAGGGTGAAAAGAAGGGGGAGAGGAAT	93	76249154	0.99999	1	13	93	TTLL5	protein_coding	ENST00000554510	Intron
chr17	+	74622932	74622954	G46818.1	GGATGGGGAAAGGAAGGAGAAAT	93	74622935	0.99951	2	90	30	NA	NA	NA	Intergenic
chr20	-	25602167	25602188	G67950.1	GAATGGAGGAAGAGGGAAAGGT	93	25602185	0.865689	1	82	104	NANP	protein_coding	ENST00000304788	Intron
chr22	+	38248858	38248883	G70993.1	AGTGAGGAGAGAGAAAGGGAGAAAAC	93	38248869	0.76978	1	53	12	EIF3L	protein_coding	ENST00000476955	Intron
chr22	-	21152193	21152220	G71593.1	GGAAGAGAGGGAAGGGGAGAGGTGAAGT	93	21152208	0.84567	1	21	54	PI4KA	protein_coding	ENST00000572273	Intron
chr8	+	106762008	106762033	G108356.1	GAAAGAGGAAAGAAGGAAGAGAGTGG	93	106762008	0.999449	1	2	91	ZFPM2	protein_coding	ENST00000517361	Intron
chrX	-	134461765	134461790	G121155.1	AGAGACTGAGAGAGAAAAGGGAATAC	93	134461784	0.931335	1	87	99	ZNF75D	protein_coding	ENST00000370766	Intron
chr1	+	7773351	7773374	G250.1	GATGAGAGAAAGAGGAGGAAGAGT	92	7773353	0.916074	1	62	103	CAMTA1	protein_coding	ENST00000439411	Intron
chr1	+	10603614	10603641	G322.1	GAGGAAAAAGAAGGGAAGAGAATTGAGG	92	10603614	0.872987	1	48	125	PEX14	protein_coding	ENST00000491661	Intron
chr1	+	38166139	38166166	G1321.1	AGTGGAAGAGGAAGAAGAAGAAGAAAAT	92	38166141	0.893174	1	45	92	CDCA8	protein_coding	ENST00000327331	Exon
chr1	+	161791765	161791791	G3697.1	GAGGAAGAAAAGAGGGAAGTTAAGGAT	92	161791765	0.870529	1	71	197	ATF6	protein_coding	ENST00000367942	Intron
chr1	+	203925351	203925374	G4677.1	GATGGAGAGAGGAGGAAGGGAGAT	92	203925353	0.999883	2	76	28	NA	NA	NA	Intergenic
chr10	+	92633831	92633863	G13290.1	ATTTGAGGGAGGAAGGGAAGAAGGAAGTTGGAC	92	92633844	0.77205	2	34	149	RPP30	protein_coding	ENST00000413330	Intron
chr10	-	123572209	123572236	G16849.1	AGTGAAGGAGGGAAGAGAAGGGAAAGGC	92	123572234	0.588297	1	29	1	ATE1	protein_coding	ENST00000535655	Intron
chr11	+	74529224	74529250	G18894.1	GGGAAGGAAAGGAAGAGGGAATTGGAT	92	74529224	0.927906	1	49	184	RNF169	protein_coding	ENST00000299563	Intron
chr11	-	14293926	14293953	G20687.1	GAGATGGAGAGGAGAGAAGAGTGAGGGT	92	14293949	0.971359	2	80	107	RP11-21L19.1	antisense	ENST00000534587	Intron
chr11	-	61557828	61557852	G21540.1	GAGAAGGTAAGGAGGAGAGGAGGGC	92	61557845	0.56603	1	91	1	TMEM258	protein_coding	ENST00000540434	Exon
chr2	-	172256953	172256976	G64295.1	GAGAGATGAAGGGAGAGAAGGAAT	92	172256970	0.778697	1	71	113	METTL8	protein_coding	ENST00000442778	Intron
chr21	+	38804503	38804529	G69356.1	GGGAAAGGGAGGGAGGAAGAGGATGGC	92	38804514	0.615661	1	23	69	DYRK1A	protein_coding	ENST00000451934	Intron
chr21	-	27100336	27100358	G69794.1	GCTGGAGAGGAAGAAGAGGGAAC	92	27100336	0.88513	1	18	50	ATP5J	protein_coding	ENST00000486002	Intron
chr22	+	39132059	39132082	G71037.1	AGAGGGAAGGAAGAAGGGAGCTGC	92	39132080	0.500058	1	26	22	GTPBP1	protein_coding	ENST00000487538	Exon
chr7	-	104574110	104574132	G105205.1	GAGGAAATGAGAAAGGGAAGGGC	92	104574125	0.50034	1	78	14	NA	NA	NA	Intergenic
chr1	+	230799944	230799969	G5362.1	GGGGAAAAGAAAGAAGGAATAAGGAT	91	230799955	0.997892	1	91	91	COG2	protein_coding	ENST00000535166	Intron
chr10	+	74463996	74464025	G12888.1	GATAGAGAAAAGGGAAGAGAGAAGAGAGAT	91	74463998	0.999996	1	12	91	MCU	protein_coding	ENST00000357157	Intron
chr12	-	57043180	57043203	G27702.1	GAAAGGTTGGGAGAGGGAGGAAGT	91	57043190	0.751423	2	94	179	NA	NA	NA	Intergenic
chr12	-	74820691	74820716	G27999.1	GAATGGAAAGGGAGAGAAAAAGGGAT	91	74820713	0.999974	1	82	91	NA	NA	NA	Intergenic
chr15	-	25583644	25583667	G38878.1	GAAAGATGGAAGGAAGGGAGAAAT	91	25583661	0.949402	1	74	97	UBE3A	protein_coding	ENST00000232165	3UTR
chr17	-	9259956	9259980	G47491.1	GATGGGGAAAGAGAGGAAGAGGAAC	91	9259978	0.500042	1	51	35	STX8	protein_coding	ENST00000575294	Intron
chr17	-	49182891	49182922	G48632.1	GGGGAAGAAAAGGGAAGAAGAAAAGGTTAAGC	91	49182909	0.787584	1	23	40	SPAG9	protein_coding	ENST00000357122	Intron
chr21	-	43423351	43423376	G70187.1	AGGGGAAGTGGAGAAGGAAGGAAGAT	91	43423376	0.652909	1	32	150	ZBTB21	protein_coding	ENST00000449949	Intron
chr3	+	112389181	112389205	G74909.1	AGAAGAGAGGAGGAAAGGAAGTAGT	91	112389192	0.830119	1	79	101	NA	NA	NA	Intergenic
chr4	+	3367096	3367118	G80737.1	AGGTGAGAGGAGGGAGGGAGGAC	91	3367099	0.500558	1	79	12	RGS12	protein_coding	ENST00000511805	Intron
chr6	-	2229871	2229895	G96657.1	AAAGGGAGAGGAGAGAAAGATGAAC	91	2229875	0.51976	1	89	2	GMDS	protein_coding	ENST00000380815	Intron
chr6	-	143233554	143233576	G99351.1	GATGAGGAGAAGGGGGAAGGGAT	91	143233567	0.794594	1	53	112	HIVEP2	protein_coding	ENST00000367603	Intron
chr7	-	22997199	22997222	G103734.1	GAGGATTGGGAAAGGAGAAGGGAC	91	22997204	0.700353	2	78	103	FAM126A	protein_coding	ENST00000498833	Intron
chr7	-	104595860	104595893	G105208.1	AAGTGAGAGGAAAGGGAGGAGAAGGGTGAAGAAT	91	104595890	0.800336	2	63	119	RP11-325F22.3	antisense	ENST00000450686	Intron
chr7	-	141226512	141226537	G106009.1	GAGGAAAAGAGGAAGAGGAAAGGATT	91	141226537	0.992653	1	2	25	NA	NA	NA	Intergenic
chr9	-	111588893	111588919	G115841.1	AGTGAGGGGAAGGGAGAAGGATAGAAC	91	111588917	0.92294	2	83	94	NA	NA	NA	Intergenic
chr1	+	38528199	38528219	G1344.1	GGGGTGAAGGAAAAGGAAGGT	90	38528203	0.865904	1	80	100	RP5-884C9.2	lincRNA	ENST00000428151	Intron
chr11	+	117261910	117261937	G19712.1	GCTGGAAGGGGAGAGGAAAGAAGTGAGC	90	117261912	0.999742	2	50	50	CEP164	protein_coding	ENST00000533223	Exon
chr12	-	12652899	12652922	G26798.1	GGTTGAGAAGGAAGAGGGAAGAGC	90	12652901	0.740913	1	45	79	DUSP16	protein_coding	ENST00000298573	Intron
chr12	-	111883866	111883896	G28721.1	GAAAGAAGAAAAGGGGAGAAAGAGATGAGAT	90	111883879	0.994397	1	69	69	NA	NA	NA	Intergenic
chr14	-	54827802	54827824	G35620.1	GGGAGAAAGAGAGGGAATTGAGC	90	54827824	0.734634	1	68	112	NA	NA	NA	Intergenic
chr15	+	57590930	57590966	G37566.1	AAAAAGTTGAAAGAAAGAAGGAAGGGAGATGGGAAGG	90	57590946	0.733614	3	87	47	TCF12	protein_coding	ENST00000560836	Intron
chr16	+	89951621	89951653	G42735.1	AAGAGATCAGGGAAAAAGAAAAGGGAAAGTTAC	90	89951627	0.92129	2	68	112	TCF25	protein_coding	ENST00000562256	Intron
chr17	+	59229973	59229999	G46384.1	AGAGGAGGTAAGAAGAGAAGAAAGGGC	90	59229981	0.629069	1	81	9	BCAS3	protein_coding	ENST00000585979	Intron
chr18	+	32434459	32434484	G50189.1	AAAGAAGAAAGGAGGAAAGGAGTGAT	90	32434470	0.711566	1	62	97	DTNA	protein_coding	ENST00000399097	Intron
chr3	+	44848020	44848044	G73654.1	GAGAATGAGGAGAGAGAAAGGAAGT	90	44848025	0.999982	1	89	90	KIF15	protein_coding	ENST00000493134	Intron
chr3	+	100478111	100478135	G74667.1	AGAATAAGAAAAAAAGAGGAAGGAC	90	100478115	0.510553	1	75	9	NA	NA	NA	Intergenic
chr3	-	72860953	72860978	G78351.1	GAATAAGAAGGGGAAAGAAAGGAAGT	90	72860975	0.742392	1	61	119	SHQ1	protein_coding	ENST00000475558	Intron
chr3	-	135891412	135891434	G79466.1	GTTAGGGGAGAAAGGAGGAGAGC	90	135891412	0.982139	1	11	85	MSL2	protein_coding	ENST00000473093	Intron
chr1	+	93966045	93966070	G2659.1	GGAAGAAGAGGAAGAGGGATGGAAGT	89	93966056	0.997847	1	89	89	FNBP1L	protein_coding	ENST00000260506	Intron
chr10	+	96426920	96426944	G13405.1	AAAGGAATAAGAGAGAGAAGGAAAT	89	96426927	0.999983	1	84	89	NA	NA	NA	Intergenic
chr11	+	62651280	62651309	G18429.1	AGAGAAAGGGAAGAAAAGGAGAATGGGGGT	89	62651295	0.941701	2	86	87	SLC3A2	protein_coding	ENST00000542922	Exon
chr12	+	93927704	93927729	G25358.1	AGAAGGGTTGAGGAGGAGGAAGGAGT	89	93927718	0.791708	1	67	156	NA	NA	NA	Intergenic
chr12	-	49326966	49326989	G27410.1	GAGAAAAGGGAAGAGGGTTAGGAC	89	49326966	0.591742	2	55	123	ARF3	protein_coding	ENST00000398092	Intron
chr14	-	50789613	50789638	G35508.1	AGTGAGAGGAGGAAGGAGAGGAAGGT	89	50789627	0.68951	1	43	125	NA	NA	NA	Intergenic
chr16	+	11101686	11101711	G41094.1	GGTGGGAAGAGAGGGAGAAGAAGGAT	89	11101688	0.999983	1	12	89	CLEC16A	protein_coding	ENST00000494853	Intron
chr20	-	475379	475402	G67401.1	GGGGAAAGAAGGAGGAAATGAAAT	89	475402	0.86846	1	35	100	CSNK2A1	protein_coding	ENST00000400217	Intron
chr21	-	18981555	18981580	G69701.1	AAAATTGGAAGGAGGAAGGGGAGAGC	89	18981563	0.740752	1	77	95	BTG3	protein_coding	ENST00000464058	Intron
chr22	+	50959348	50959374	G71466.1	GAGGGGAGAAAGAGGAGAAGTGGGGAC	89	50959368	0.500187	1	68	21	NCAPH2	protein_coding	ENST00000522048	Exon
chr3	+	155633964	155633989	G75840.1	AGAAAGTTGAGAGAGGAGGTAAAAGT	89	155633975	0.726275	1	53	289	GMPS	protein_coding	ENST00000295920	Exon
chr6	+	168370686	168370711	G96521.1	GAAGAGGAAAAGAGGAAGGGGGTTAT	89	168370686	0.991404	1	15	159	MLLT4	protein_coding	ENST00000511503	Exon
chr8	+	129001861	129001884	G108714.1	GGGGAAAAGAGGAAAAGGTGAGGT	89	129001870	0.807622	1	73	105	PVT1	processed_transcript	ENST00000521600	Intron
chr1	+	10438857	10438881	G314.1	GGAGAGAGAAAGGAAAGGATAGAAT	88	10438867	0.792414	1	70	106	KIF1B	protein_coding	ENST00000377086	3UTR
chr1	+	38497528	38497550	G1337.1	AGGATGAAAGGGAGAGAAGAGAC	88	38497532	0.500433	1	75	13	NA	NA	NA	Intergenic
chr10	-	880523	880548	G14469.1	GGGGAAAAAAAGGAAGGAAAATAAGT	88	880537	0.732904	1	65	88	LARP4B	protein_coding	ENST00000316157	Intron
chr14	+	23579210	23579233	G32842.1	GAAGATGAGGAAGGAGGAAGGAGC	88	23579215	0.501177	1	80	8	NA	NA	NA	Intergenic
chr15	+	89799070	89799101	G38514.1	AAGTGGAAGGAGGAAGAAGGGGAGTAGAGGAC	88	89799073	0.657995	2	64	51	FANCI	protein_coding	ENST00000568670	Intron
chr15	-	72559672	72559695	G39980.1	GAAGTTAAAGGAAAGGGAAGGGGC	88	72559678	0.753054	1	83	93	PARP6	protein_coding	ENST00000413097	Exon
chr19	+	16948010	16948041	G52940.1	AGGAGCTGAAGGAGAGAAGGGGGAGAGGGAGC	88	16948016	0.502709	1	7	5	SIN3B	protein_coding	ENST00000379803	Intron
chr2	-	122345014	122345036	G63481.1	AAAATGAGAAGGGAAGGGGAGGT	88	122345032	0.899459	1	69	100	CLASP1	protein_coding	ENST00000541377	Intron
chr20	+	43584034	43584056	G66799.1	GAAGTGAGGAGGAGAAAGAAGGC	88	43584038	0.500371	1	74	14	PABPC1L	protein_coding	ENST00000372819	Intron
chr3	+	93703302	93703328	G74552.1	AGGCTGAGGAGAAAGAGGAAGAGGGGT	88	93703313	0.824132	1	31	113	ARL13B	protein_coding	ENST00000303097	Intron
chr6	-	34586462	34586487	G97305.1	AATGAGGGGGAGGAAGAGAGGAAGGC	88	34586485	0.506064	1	82	4	C6orf106	protein_coding	ENST00000374026	Intron
chr6	-	105085513	105085535	G98545.1	AATTGAGGAAGGGAAGAAAAAAT	88	105085524	0.74963	2	86	178	NA	NA	NA	Intergenic
chr1	-	40308738	40308762	G7105.1	GATGAAAGGGGAAGAGAAAGAGAGT	87	40308760	0.999983	1	59	87	TRIT1	protein_coding	ENST00000541099	Intron
chr1	-	228590238	228590263	G11038.1	AGGTGAGAAGGAAGAGGAGGAGGAGT	87	228590260	0.8969	1	68	99	TRIM11	protein_coding	ENST00000493030	5UTR
chr11	-	77378409	77378436	G22114.1	AGATGAGGAGGAGGAGGAAGAGGAAGGC	87	77378433	0.500456	1	55	16	RSF1	protein_coding	ENST00000360355	Exon
chr15	+	32954928	32954951	G37066.1	GAAGTTGGAAGAAGAGGGAAGAAT	87	32954940	0.805423	1	87	174	SCG5	protein_coding	ENST00000471027	Intron
chr15	-	66063912	66063941	G39769.1	GAAAGAGAAGAGGAAAGAGGAGATGGAGGT	87	66063926	0.9978	1	87	87	RP11-16E23.4	pseudogene	ENST00000567680	Exon
chr16	-	74497985	74498014	G44223.1	GAGAATAAGAAAGAAAGGGGAAGTTGGGGT	87	74498009	0.912549	2	76	133	GLG1	protein_coding	ENST00000561481	Intron
chr17	+	30787963	30787987	G45469.1	AAGGTGAAGAGGAGGGAAGGAAGAC	87	30787967	0.839245	1	42	9	PSMD11	protein_coding	ENST00000579451	Intron
chr2	+	46775515	46775540	G57158.1	GATGAGAAAAGGGAAGGAGAAAGGGC	87	46775517	0.500459	1	57	15	RHOQ	protein_coding	ENST00000465198	Intron
chr2	+	238020292	238020313	G60815.1	AAGAAGTGAGGGGGAAAGGAAC	87	238020298	0.500278	1	72	15	NA	NA	NA	Intergenic
chr2	-	66597624	66597648	G62432.1	GAAAGGGGGAGGGAGAGATGAGGAC	87	66597630	0.501589	1	80	7	NA	NA	NA	Intergenic
chr20	-	24963033	24963057	G67924.1	GATGAGGAAGGAAAGGAAGAGAAGC	87	24963055	0.50287	1	69	6	APMAP	protein_coding	ENST00000447138	Intron
chr21	-	46150962	46150990	G70264.1	AAGGTGGGAGAGAGGGGAAGGAAGTGAGT	87	46150986	0.843775	2	60	114	NA	NA	NA	Intergenic
chr3	-	44963820	44963845	G77546.1	GGAAGGGAAAGAGAAAAGAGTAGAAC	87	44963825	0.502345	1	81	6	ZDHHC3	protein_coding	ENST00000339420	Intron
chr4	-	3492453	3492480	G83775.1	AGGAGGAAGAAGGAAGGAAGGAATGAGT	87	3492466	0.985222	1	87	87	NA	NA	NA	Intergenic
chr4	-	54919239	54919260	G84580.1	AAAAATGAAAGGGAGGGAAGGT	87	54919255	0.999983	1	80	87	CHIC2	protein_coding	ENST00000509678	Intron
chr5	+	65535250	65535282	G87736.1	GAAAACTGGAAGGAGGGAAAAGAGGAAAGTAGT	87	65535256	0.999874	2	82	87	NA	NA	NA	Intergenic
chr7	+	28855817	28855846	G100537.1	AGAAGGAGAACTGAGAAAAAGAAGGAAGGC	87	28855828	0.500089	1	58	29	CREB5	protein_coding	ENST00000498316	Intron
chr7	-	91506864	91506887	G104901.1	GGAGTTGAGGAAGAGGAAGAAAGC	87	91506871	0.758283	2	94	80	MTERF	protein_coding	ENST00000456229	Intron
chr8	-	38238635	38238663	G109859.1	GAGTGGGAGGAAGAGAAGGGGATGGAGGT	87	38238660	0.966053	2	80	94	WHSC1L1	protein_coding	ENST00000529223	Intron
chr8	-	95473109	95473136	G110749.1	GAAGTGGAAGAGAGAGAGGGAAGAGGAT	87	95473132	0.915516	1	82	89	RAD54B	protein_coding	ENST00000297592	Intron
chr9	-	34385961	34385988	G114877.1	GGATGAAAAGAAAGGAGGAAAGGGTAAT	87	34385985	0.77795	2	62	108	C9orf24	protein_coding	ENST00000444429	Intron
chrX	+	84516098	84516127	G118088.1	GGCTGAAGAAGGAGAGGAAGAAGGGTTGGT	87	84516108	0.936645	2	30	173	ZNF711	protein_coding	ENST00000542798	Intron
chrX	+	139842082	139842104	G118866.1	GGAGTTGAGAGAAGGAAGGAAGT	87	139842094	0.742356	1	81	180	LINC00632	protein_coding	ENST00000602830	Intron
chr1	-	8724405	8724425	G6036.1	GAGGATGAGAAAAGAGGGAGT	86	8724421	0.902336	1	80	92	RERE	protein_coding	ENST00000337907	Intron
chr1	-	19425584	19425611	G6341.1	AGGAGGGGAAAAGGGAAATGAAGGAAGT	86	19425599	0.761076	1	65	102	UBR4	protein_coding	ENST00000543981	Intron
chr11	-	6464040	6464063	G20472.1	GAGGCTGAGAGGGAAAGAAAAGGT	86	6464058	0.803542	1	70	102	NA	NA	NA	Intergenic
chr11	-	14356470	14356492	G20693.1	GATGGAGGAGAAAGAAGGAAGGT	86	14356490	0.876516	1	72	96	RRAS2	protein_coding	ENST00000534746	Intron
chr12	+	32379685	32379708	G24125.1	AGATGGAAGGGAGAGGAGAAAAGC	86	32379688	0.501171	1	76	9	BICD1	protein_coding	ENST00000395758	Intron
chr12	+	68104499	68104522	G24951.1	AGAATGAGAGGAGGGAAGGAGGAC	86	68104503	0.799437	1	85	0	NA	NA	NA	Intergenic
chr12	+	79466690	79466716	G25164.1	GAAGGAGTAAGGGGAAGGAAGGGAAAC	86	79466697	0.50027	1	54	17	SYT1	protein_coding	ENST00000457153	Intron
chr15	+	64794283	64794312	G37742.1	AGAATGAGAAAGAAAAGGGAAAGAGACTGT	86	64794287	0.961271	2	71	40	ZNF609	protein_coding	ENST00000326648	Intron
chr19	-	35984771	35984792	G55297.1	AGATGGAGGAAGAGGGAGGAGT	86	35984789	0.936887	1	82	90	KRTDAP	protein_coding	ENST00000479340	Intron
chr2	+	30681392	30681412	G56833.1	GATTGAGGAAGAGGGAGGAAC	86	30681412	0.846417	1	47	117	LCLAT1	protein_coding	ENST00000488144	Intron
chr2	-	203758525	203758549	G64864.1	AAATTGAGGGAGGAGGAGGAAGGAC	86	203758533	0.732097	2	78	94	WDR12	protein_coding	ENST00000475611	Intron
chr3	+	15297227	15297250	G72971.1	GAGGGTGAGAAGAGAAAGAGAAGC	86	15297232	0.502095	1	80	6	SH3BP5-AS1	antisense	ENST00000420195	Exon
chr4	-	103702083	103702106	G85336.1	GAGGCTGAGAAAGAGGGGAAGAAC	86	103702101	0.500139	1	64	22	NA	NA	NA	Intergenic
chr5	+	179948182	179948208	G89973.1	GAAAGAGGAGGAAAGAGGGAAATTAAT	86	179948182	0.933363	1	37	144	CNOT6	protein_coding	ENST00000261951	Intron
chr6	-	33749993	33750016	G97261.1	GATTGGGAAAGGGAGAGGAGGAAC	86	33749998	0.731102	1	64	108	LEMD2	protein_coding	ENST00000511171	Exon
chr8	+	28748331	28748352	G107053.1	GGATTGAGAGGAGGGAGGAAGC	86	28748347	0.740956	1	79	93	HMBOX1	protein_coding	ENST00000397358	5UTR
chr1	+	29177566	29177591	G963.1	AGGAGAGATGGGGAAGGAAGGAAGGT	85	29177574	0.740654	1	59	111	OPRD1	protein_coding	ENST00000234961	Intron
chr1	+	36652588	36652616	G1259.1	GGAGAAGGGACTGAGGAAAGGGGAAGAGT	85	36652599	0.903893	1	78	92	NA	NA	NA	Intergenic
chr1	+	214903637	214903662	G4979.1	AGAAGCTGGAAAAGGAAAGGAAGGAT	85	214903643	0.933557	1	69	93	NA	NA	NA	Intergenic
chr1	+	231409916	231409937	G5383.1	AAATGGAAGAAGGAGAGAGAGT	85	231409919	0.999982	1	34	85	GNPAT	protein_coding	ENST00000366646	Intron
chr1	-	160196195	160196217	G9452.1	GGATTAGAGAGAGGAAGGAAGGT	85	160196206	0.792467	1	49	168	DCAF8	protein_coding	ENST00000556710	Intron
chr1	-	192913287	192913312	G10101.1	GAAGGGAGAGGGGAAAGGGGAATGAT	85	192913299	0.843624	1	33	45	RP11-139E24.1	lincRNA	ENST00000451690	Intron
chr10	+	79894316	79894339	G13025.1	GGATGGAGGGAGAGAGAAGGGGGC	85	79894339	0.990683	1	64	10	NA	NA	NA	Intergenic
chr11	+	117145020	117145044	G19704.1	AGATGAAGGGGAGAGAGGAGAAAGC	85	117145023	0.510958	1	77	3	RNF214	protein_coding	ENST00000300650	Intron
chr15	-	44483144	44483168	G39234.1	AGGGTGAGAGAGGGAGGGAGAGAAC	85	44483164	0.500047	1	52	33	FRMD5	protein_coding	ENST00000484674	Intron
chr2	+	85582873	85582897	G57917.1	GATGGAGGAAAAGGAAAGGGGAGGC	85	85582875	0.500493	1	31	14	ELMOD3	protein_coding	ENST00000462891	5UTR
chr2	-	86401699	86401722	G62906.1	AAGAGAGTGGAAAGGGAAAGGAGC	85	86401715	0.500088	1	59	26	IMMT	protein_coding	ENST00000486633	Intron
chr22	+	25844448	25844472	G70578.1	AGATGGGGAGAGAGGAAGGGGAAGC	85	25844451	0.504221	1	72	5	CRYBB2P1	pseudogene	ENST00000382734	Intron
chr3	+	32815492	32815514	G73329.1	GAAGGGGAGGGAAAGAGAGTTGA	85	32815492	0.828279	1	54	116	NA	NA	NA	Intergenic
chr4	-	152205322	152205346	G86104.1	GAAGGGGAGGAGAGAGAAATGAGGC	85	152205327	0.565618	1	84	1	SH3D19	protein_coding	ENST00000604030	Intron
chr5	-	138267377	138267401	G92327.1	GAAGGAAGTGGAGAGAGGAAAGAAC	85	138267393	0.500467	1	72	13	NA	NA	NA	Intergenic
chr5	-	150257981	150258008	G92588.1	AGAGGAAGGAAGAGAGAAGAAGGGTAGT	85	150257992	0.963677	1	14	14	NA	NA	NA	Intergenic
chr9	+	110079590	110079616	G113339.1	GGAAGGAAGAGGAAAAGGAACTGAAAT	85	110079590	0.785313	1	37	78	RAD23B	protein_coding	ENST00000416373	Intron
chrX	-	71735316	71735342	G120326.1	GTTGAGGGAGGAAGGAAGGGAAGGGGC	85	71735316	0.877964	1	11	31	HDAC8	protein_coding	ENST00000373561	Intron
chrX	-	73039926	73039947	G120344.1	AAAAGTGGGAGAGGAGAAGGGT	85	73039942	0.840905	1	74	93	NA	NA	NA	Intergenic
chr1	+	119770144	119770165	G3193.1	AGAAATGGGAAAGAAGGGAGGT	84	119770149	0.988718	1	76	85	RP11-418J17.1	antisense	ENST00000418015	Intron
chr1	-	3676873	3676903	G5897.1	AAGGGGGAGAGAGAGGAGAGAAGGATAAAGC	84	3676903	0.691681	1	14	21	NA	NA	NA	Intergenic
chr1	-	11137823	11137847	G6131.1	AAGGAGTGAAGAGAGGAAAGAAAAT	84	11137841	0.816495	1	70	98	EXOSC10	protein_coding	ENST00000544779	Intron
chr11	+	47250978	47251003	G18202.1	GAGGGAGTGGAGAGAGGGAAGAGGGT	84	47250985	0.842557	1	73	95	DDB2	protein_coding	ENST00000378601	Intron
chr12	+	50925895	50925921	G24431.1	AGAAGGGAAGAAGGAAAGGATGGGAGC	84	50925915	0.502407	1	78	6	DIP2B	protein_coding	ENST00000301180	Intron
chr13	+	34486994	34487017	G29679.1	AGGGATGAAGGGAAGAGGAAGGAT	84	34486994	0.823929	1	48	109	RFC3	protein_coding	ENST00000434425	Intron
chr3	-	8954425	8954444	G76733.1	GATTGGAAAGGAGAGAAGGC	84	8954429	0.764957	1	84	84	RAD18	protein_coding	ENST00000264926	Intron
chr3	-	195981760	195981785	G80566.1	GAGAAAGGAAGGAAAAGGGAGAGTGT	84	195981773	0.771201	1	66	89	TCTEX1D2	protein_coding	ENST00000431391	Intron
chr4	+	17833160	17833181	G81029.1	AGTGGGAAGGAGGAGAGGGAAC	84	17833162	0.500863	1	67	10	NCAPG	protein_coding	ENST00000510063	Intron
chr6	+	107142114	107142139	G95210.1	AGAATGAGGAAAGGAGGAGAGGGGAT	84	107142124	0.797592	2	39	108	NA	NA	NA	Intergenic
chr8	-	101662565	101662587	G110878.1	GATTAAAGGAGAGAGGGAAGAAC	84	101662572	0.750856	1	77	83	SNX31	protein_coding	ENST00000520661	Intron
chr9	+	6478803	6478828	G111951.1	AGAGGTGAGAGAAAGGGGGAAAGGAT	84	6478808	0.884701	1	60	99	UHRF2	protein_coding	ENST00000484159	Intron
chrX	+	47038229	47038252	G117538.1	AGAGGAAGGAGAGGAGGGAGTTGT	84	47038229	0.958777	1	37	177	RBM10	protein_coding	ENST00000496012	Intron
chrX	-	53439891	53439915	G120016.1	GAAGGAGAAGAAGAAGGAGCTGGGC	84	53439895	0.881608	1	45	1	SMC1A	protein_coding	ENST00000428014	Exon
chr1	+	153965414	153965436	G3443.1	AGAAGAAGAGGGAAAAGTTGAGT	83	153965414	0.890891	2	62	180	NA	NA	NA	Intergenic
chr1	-	1494158	1494181	G5823.1	GAGGGTAGAGGAGGAGGGAGAGGC	83	1494176	0.500636	1	72	11	SSU72	protein_coding	ENST00000378725	Intron
chr1	-	109514833	109514854	G8619.1	GAGGAGTGAGGGGAAAAGGAAT	83	109514849	0.806992	1	68	98	WDR47	protein_coding	ENST00000357672	Intron
chr1	-	211970006	211970029	G10621.1	GAATGGAAAGGGAAGAGAGAGGAT	83	211970026	0.963166	1	81	85	LPGAT1	protein_coding	ENST00000366996	Intron
chr10	+	104209819	104209851	G13658.1	GATAGAGGGAAAAGAGGAAGGGAAAGTTGGGGC	83	104209821	0.999896	3	36	94	RP11-18I14.10	processed_transcript	ENST00000492465	Intron
chr10	-	120052939	120052962	G16752.1	GAGATGAAGAAGGAAAGGGAAGGT	83	120052958	0.909763	1	78	84	NA	NA	NA	Intergenic
chr10	-	129910500	129910523	G17007.1	AAGAGAGGAGGGAGAAAGAGTGGC	83	129910510	0.589801	1	38	45	MKI67	protein_coding	ENST00000368654	Exon
chr12	+	4445770	4445803	G23519.1	AAAGAAATGGAGGGAGGAAGGAAAGAGGAAAAGT	83	4445777	0.999945	2	19	71	C12orf5	protein_coding	ENST00000179259	Intron
chr14	-	69519153	69519178	G35966.1	AAGAAATGAGGAAGAGAGAGAAAAAC	83	69519172	0.501011	1	74	9	DCAF5	protein_coding	ENST00000554215	3UTR
chr17	+	35457001	35457025	G45612.1	AAATGAGGGAGAAGGGAAAGGGAAC	83	35457004	0.999989	1	14	0	NA	NA	NA	Intergenic
chr2	-	206934632	206934654	G64920.1	GGAAAGAAAGGAGAGGAGACTGT	83	206934644	0.903376	1	61	61	INO80D	protein_coding	ENST00000414320	Intron
chr5	+	102669647	102669670	G88363.1	GAAGGAGAGGAGAGGGAGTTGAGC	83	102669670	0.64212	1	73	84	NA	NA	NA	Intergenic
chr6	+	149689529	149689556	G96067.1	AAAAGAGATTAGAAGGGAGGGAGAAAGT	83	149689545	0.747229	2	63	146	TAB2	protein_coding	ENST00000536230	Intron
chr6	-	2133239	2133263	G96648.1	AGTGAGAAAGGGAGGAGAGAGGAAC	83	2133261	0.500034	1	47	36	GMDS	protein_coding	ENST00000380815	Intron
chr7	-	122987658	122987684	G105518.1	GGAAGGAAGATGAGAAGAAGGGAAAGC	83	122987674	0.500491	1	70	13	NA	NA	NA	Intergenic
chr8	+	128820931	128820953	G108702.1	AGTGGAGAGGAAGAGAAGAGGAT	83	128820938	0.8731	1	27	102	PVT1	processed_transcript	ENST00000518528	Intron
chr8	-	101672108	101672137	G110879.1	GAATAAGGAGAAAAAGGAAAAGGATTAAGT	83	101672128	0.747437	2	54	129	SNX31	protein_coding	ENST00000520743	Intron
chr9	-	35100274	35100297	G114929.1	TTTGAGAGAGGGAGAAAGGAAAAC	83	35100274	0.998745	2	2	59	STOML2	protein_coding	ENST00000452248	Intron
chrX	+	44930086	44930111	G117500.1	AGAAGAGGAAGGAAGAGGTCAGGGGC	83	44930104	0.500235	1	65	18	KDM6A	protein_coding	ENST00000543216	Intron
chr1	+	187604236	187604260	G4369.1	AGAGAGAAAGAGGAAGAGGCTGAGT	82	187604236	0.996134	1	5	82	NA	NA	NA	Intergenic
chr1	+	212292611	212292632	G4885.1	AGGATGAGAAGGGGGAAGGAGT	82	212292615	0.999967	1	82	82	NA	NA	NA	Intergenic
chr1	+	222801952	222801974	G5121.1	ATTAAAGGAAAAGGGAGGGGAGT	82	222801961	0.963576	1	12	94	MIA3	protein_coding	ENST00000344441	Exon
chr1	-	224575839	224575861	G10891.1	GGGGATGGGAGAAAGGGAAAAGT	82	224575856	0.869973	1	38	93	WDR26	protein_coding	ENST00000295024	3UTR
chr10	-	75051050	75051074	G15714.1	ACTGAGGAAAGAGGGAAGAGAGAAT	82	75051062	0.606749	1	17	98	TTC18	protein_coding	ENST00000394865	Exon
chr11	+	58379113	58379145	G18313.1	AAAAGAAGAGAAGGAGAAGAAGGAAATTAAAGT	82	58379113	0.998097	1	6	140	ZFP91-CNTF	protein_coding	ENST00000422974	Exon
chr11	-	13470157	13470178	G20666.1	GAATGAAAGGGAGAGAAGGAGT	82	13470175	0.999969	1	82	82	BTBD10	protein_coding	ENST00000525108	Intron
chr12	+	69360686	69360713	G24986.1	AGAAGGATGAAGAAGAAAGAGAGGGGAT	82	69360693	0.902297	1	67	90	NA	NA	NA	Intergenic
chr13	+	92314410	92314435	G30619.1	AGAAGGATGGAGGAAGAGAAGGAAAC	82	92314417	0.563477	1	81	1	GPC5	protein_coding	ENST00000377067	Intron
chr14	+	71884315	71884339	G33954.1	GATGAGGAGGAGGGAAAGAAGAGAT	82	71884317	0.945759	1	30	87	SIPA1L1	protein_coding	ENST00000554362	Intron
chr17	+	27028898	27028924	G45363.1	AGGGAGGAGGAAGAGGAAGGTGAGAAT	82	27028910	0.922488	1	78	82	SUPT6H	protein_coding	ENST00000314616	3UTR
chr17	-	27526479	27526504	G47865.1	GAAAGTTAAGGAGGAAGAAGGAAGGT	82	27526491	0.769902	2	54	136	NA	NA	NA	Intergenic
chr18	+	77805944	77805968	G50982.1	AGATGAAAAAGGGAAGGAAGAGGGC	82	77805947	0.582851	1	79	1	RBFADN	protein_coding	ENST00000589713	Exon
chr19	+	52723289	52723313	G54142.1	AATAAGAGAGAGGAGGGAAAGGAGC	82	52723291	0.504496	1	37	5	PPP2R1A	protein_coding	ENST00000444322	Intron
chr2	-	232300233	232300259	G65404.1	GATGGGGAAGGAAGGAGGAAAAGGGTT	82	232300257	0.922142	2	68	95	NA	NA	NA	Intergenic
chr20	+	34140006	34140031	G66503.1	GAGAATGAGGAGAGAGGGAAGGAGGT	82	34140011	0.977908	1	81	75	ERGIC3	protein_coding	ENST00000447986	Intron
chr20	-	56805577	56805600	G68753.1	GGATAAGGGAAGGAAGGAGGAAAC	82	56805597	0.502329	1	76	6	NA	NA	NA	Intergenic
chr3	-	47783044	47783068	G77645.1	GAGGAGTAAGGGAAAAGAGAAAGGC	82	47783062	0.502256	1	76	6	SMARCC1	protein_coding	ENST00000485833	Intron
chr3	-	149469975	149469997	G79724.1	AGTAAGAAGGGAAAGGGGAAGGC	82	149469995	0.500221	1	49	19	COMMD2	protein_coding	ENST00000490008	Exon
chr3	-	176739301	176739324	G80176.1	GAAGAGAGAAGAAAGAGGAAGTGT	82	176739313	0.80633	1	64	78	TBL1XR1	protein_coding	ENST00000474363	Exon
chr4	-	74119927	74119950	G84809.1	GAAAATGAGGGAGAAAGAAAAAAT	82	74119945	0.755368	1	59	105	ANKRD17	protein_coding	ENST00000330838	Intron
chr6	+	26405191	26405214	G93917.1	GAAGGGAAGAAAGAAAAGGTAAGT	82	26405201	0.984908	1	82	82	BTN3A1	protein_coding	ENST00000476549	Intron
chr6	+	133237563	133237589	G95707.1	AGAGGGGAAAGGAGGAAGCTGAGAAAT	82	133237575	0.753566	1	61	97	NA	NA	NA	Intergenic
chr7	+	7906643	7906666	G100203.1	GGAGGAAGTGAGAGGGAGGGAAAC	82	7906651	0.500416	1	69	13	AC006465.3	protein_coding	ENST00000406829	Intron
chr7	-	104457784	104457807	G105196.1	GATGAGGAGAAAAAGGGAGGAGGC	82	104457805	0.500053	1	50	32	NA	NA	NA	Intergenic
chr9	-	136017935	136017957	G116551.1	AGGAAGTGGAGAGGAAAGGGAAC	82	136017951	0.501478	1	75	7	RALGDS	protein_coding	ENST00000393160	Intron
chrX	+	41198952	41198972	G117433.1	ATTTGGAGGAAAAGGGAAAGT	82	41198961	0.89485	1	3	106	DDX3X	protein_coding	ENST00000542215	Intron
chr1	-	91473381	91473404	G8348.1	GAAAGAGAAGAGGGAAATGGAAAT	81	91473395	0.997637	1	81	81	ZNF644	protein_coding	ENST00000337393	Intron
chr10	+	13647637	13647661	G11871.1	AGAAGATTGAGAGAAAGAGGAGAAC	81	13647656	0.757026	1	77	85	PRPF18	protein_coding	ENST00000320054	Exon
chr10	+	102331691	102331714	G13548.1	AGAGATAGGAGGAAGGAGAGAGAC	81	102331696	0.50822	1	78	3	NA	NA	NA	Intergenic
chr12	-	46627824	46627845	G27307.1	GGCTGAGAGGAAGAAAGAGGAC	81	46627842	0.500377	1	67	14	SLC38A1	protein_coding	ENST00000551506	Intron
chr12	-	49310618	49310642	G27400.1	GATGGAGAAAAGAGAGAGGGAAGGC	81	49310640	0.501606	1	62	8	ARF3	protein_coding	ENST00000398092	Intron
chr18	+	23963431	23963457	G50015.1	GAAATGAAGAGGAGGAAGGGAAGGAAT	81	23963435	0.885593	2	56	81	TAF4B	protein_coding	ENST00000418698	Intron
chr19	+	10862753	10862780	G52736.1	AAAAGAGAGAGGAAAGGGGAAGGGATGT	81	10862753	0.711028	1	50	87	DNM2	protein_coding	ENST00000586939	Intron
chr19	+	54489126	54489146	G54181.1	GCTGGAAGAGGGAGAGGGAAC	81	54489128	0.999778	1	11	0	CACNG8	protein_coding	ENST00000270458	3UTR
chr2	-	136580523	136580545	G63735.1	GAGAAGTGGAAGGGGAAGGAAGT	81	136580540	0.774233	1	62	100	LCT	protein_coding	ENST00000264162	Intron
chr20	+	46229903	46229925	G66889.1	GGTGGAGAAGAGGAAGGGGAAGC	81	46229905	0.500415	1	34	15	NCOA3	protein_coding	ENST00000341724	Intron
chr21	+	38751353	38751378	G69350.1	AGATGAGGGAGAGAGGGAGGGAGAGT	81	38751363	0.817286	1	42	108	DYRK1A	protein_coding	ENST00000455097	Intron
chr22	-	30985756	30985787	G71866.1	GAGGAAGAAAAGAAGGGGAAAAGATTAGGAAC	81	30985775	0.687744	2	6	30	PES1	protein_coding	ENST00000405677	Intron
chr5	+	112216490	112216519	G88502.1	AGGCTAAGGGAAGGGAGAAGAAAAGAAAGC	81	112216494	0.999647	1	48	0	SRP19	protein_coding	ENST00000503445	Intron
chr5	-	53596620	53596652	G90773.1	GAGAAGGATTGGAAAGGGAGGGAAGACTGGAGC	81	53596625	0.999846	2	81	42	ARL15	protein_coding	ENST00000502271	Intron
chr6	-	79665981	79666006	G98085.1	AAGGAGGAGGAAAGGGAAAGAATAAT	81	79665993	0.721075	1	33	59	PHIP	protein_coding	ENST00000479165	Exon
chr7	+	36481555	36481582	G100750.1	GGAAGGATTAGGGGAGGAGGAAAAAGGT	81	36481571	0.822472	1	76	157	ANLN	protein_coding	ENST00000457743	Intron
chr9	+	133657217	133657241	G114020.1	AGGAAATGAGAGAAGAGGAGGAGGT	81	133657223	0.719393	1	56	93	ABL1	protein_coding	ENST00000393293	Intron
chr1	+	149817583	149817606	G3298.1	GGAGTTTAGGAAAGAGAAGGGGGT	80	149817596	0.821025	2	67	214	NA	NA	NA	Intergenic
chr1	-	44686353	44686377	G7250.1	GAAGTGAAGGAAAGGAAAAGGAAGC	80	44686373	0.500319	1	47	16	NA	NA	NA	Intergenic
chr1	-	54815485	54815509	G7570.1	GGAAATGAGGAGAGGAGAGGAAAGT	80	54815504	0.840225	1	69	91	SSBP3	protein_coding	ENST00000525990	Intron
chr1	-	160228690	160228719	G9460.1	GAAGGAAAGGATGGGAGGAGAAAAGGAAAT	80	160228708	0.941517	1	77	83	DCAF8	protein_coding	ENST00000556710	Intron
chr14	+	76468792	76468814	G34121.1	AGATGAGGAGGGAAGGAGGGGAC	80	76468808	0.930949	1	52	11	IFT43	protein_coding	ENST00000314067	Intron
chr15	-	25568059	25568085	G38875.1	AATGAGAAGAGGAAGGGAAAAAGGAGT	80	25568083	0.699395	1	54	86	NA	NA	NA	Intergenic
chr17	-	46660812	46660835	G48512.1	AGGAAGCTGGAGAAAGGGAGAAGT	80	46660828	0.925339	1	76	84	HOXB3	protein_coding	ENST00000476342	Intron
chr17	-	60100922	60100945	G48885.1	GGAGGGTGAGAGGAGGGAAGAAGC	80	60100936	0.595511	1	59	15	MED13	protein_coding	ENST00000583958	Intron
chr18	+	32149196	32149222	G50160.1	AAGGGAAAGGAAAGGAGGAGAGGTTGC	80	32149196	0.92901	1	28	98	DTNA	protein_coding	ENST00000590412	Intron
chr2	+	99076338	99076360	G58065.1	AACTGAGGAGAAGGAGGGGAGAC	80	99076341	0.501732	1	20	7	INPP4A	protein_coding	ENST00000545415	Intron
chr2	+	100007734	100007761	G58098.1	AAGCTGAGAGGGAAGAAGGAGAGGGGTA	80	100007738	0.824395	2	46	84	EIF5B	protein_coding	ENST00000289371	Intron
chr2	+	181942866	181942890	G59588.1	AAGTGGAGAAGGAAGGAAAGGAAGT	80	181942875	0.845011	1	38	103	NA	NA	NA	Intergenic
chr20	+	33017718	33017742	G66468.1	AGAGGAATTGGAGGGAAGAAGGAAT	80	33017732	0.752546	1	80	160	ITCH	protein_coding	ENST00000535650	Intron
chr3	+	11335602	11335628	G72844.1	AGAGGAAAAGAGGGAAAGGGAGAGATT	80	11335602	0.999937	1	1	159	ATG7	protein_coding	ENST00000419112	Intron
chr3	-	48674390	48674416	G77705.1	GAAAGGTAGGGAAAGTGGGAGAGGGAC	80	48674390	0.775895	1	7	80	CELSR3	protein_coding	ENST00000498057	Exon
chr6	-	7286407	7286430	G96794.1	AGTTTAAGAAAGGGGGAAGGGAAC	80	7286407	0.908993	1	16	53	SSR1	protein_coding	ENST00000244763	3UTR
chr8	-	87518839	87518860	G110638.1	AGAAGGGGAAGGGAAATTGAGC	80	87518839	0.623115	1	76	84	RMDN1	protein_coding	ENST00000518772	Intron
chr9	-	2737713	2737740	G114351.1	GAGGAAAATGAAGGAAGGAGAGGGAAAT	80	2737732	0.827123	1	68	92	KIAA0020	protein_coding	ENST00000490444	Intron
chrX	+	100473962	100473988	G118236.1	AGAGATGGAGGGAGGAAAGAAGAAAGC	80	100473988	0.561486	1	70	1	NA	NA	NA	Intergenic
chr1	-	21493818	21493840	G6423.1	GATTGAAGGAAGGAGGAAAAGAC	79	21493823	0.742564	1	61	97	EIF4G3	protein_coding	ENST00000400422	Intron
chr11	-	16810292	16810314	G20748.1	AGAGAGGAGAGGAGGAAGATGGT	79	16810305	0.863837	1	72	85	PLEKHA7	protein_coding	ENST00000332954	Exon
chr12	+	9491131	9491154	G23665.1	AGAATGGAAAAGGGGAGGAAGGAC	79	9491135	0.500253	1	61	18	NA	NA	NA	Intergenic
chr15	+	78735688	78735711	G38210.1	AGAGAAAGGAAAGGGAGAAGTGGT	79	78735697	0.718159	1	54	90	IREB2	protein_coding	ENST00000558525	Intron
chr17	+	30723907	30723933	G45465.1	AGAGTAAGAGAAAGAAAAGGGAGAGAT	79	30723911	0.977871	1	34	82	NA	NA	NA	Intergenic
chr17	+	60649616	60649643	G46412.1	AGTAGAGGAAGAAGGAGAAGGGAGCTAT	79	60649618	0.933919	2	52	23	TLK2	protein_coding	ENST00000542523	Intron
chr17	-	42881818	42881841	G48369.1	GGGCTGAGGGAGAGAAAGGGAAAC	79	42881830	0.545335	1	56	23	GJC1	protein_coding	ENST00000587113	Intron
chr2	-	142829579	142829606	G63832.1	GGGGAATGAGAGAGGGAGAGGAAAGAAT	79	142829594	0.695751	1	42	105	LRP1B	protein_coding	ENST00000434794	Intron
chr20	+	43629963	43629986	G66806.1	AGAGGATGAGGAAGAGGAAGGAAC	79	43629969	0.558064	1	78	1	STK4	protein_coding	ENST00000396731	Exon
chr21	+	38753568	38753590	G69351.1	GAGGAAAAAGGAAAAGATGAAGT	79	38753576	0.824375	1	65	89	DYRK1A	protein_coding	ENST00000455097	Intron
chr22	-	29776499	29776519	G71812.1	AGTTGGGGAAAGGAAGGAAGC	79	29776504	0.716553	1	67	91	AP1B1	protein_coding	ENST00000432560	Intron
chr22	-	40812625	40812647	G72257.1	AAAAATGGAGGAGAGGGAGAGGT	79	40812642	0.762072	1	58	100	MKL1	protein_coding	ENST00000396617	Intron
chr3	+	100513936	100513966	G74676.1	GAAGTAGAAAAAGGAAAGAAGAAAGTTAAGT	79	100513940	0.999973	3	74	145	NA	NA	NA	Intergenic
chr4	+	78816508	78816537	G81892.1	GGAGAGGTTGAGGGGGAGAAAAGGAAGAGT	79	78816525	0.801375	1	62	163	MRPL1	protein_coding	ENST00000502384	Intron
chr5	+	102839284	102839314	G88372.1	AGAAGTTGAGAGAGGAAAGGAGAGAAGAGGT	79	102839300	0.835262	2	54	121	NA	NA	NA	Intergenic
chr7	+	28847429	28847452	G100536.1	GAGAATGAAGAAGGAGGAAGGAGT	79	28847434	0.999981	1	74	79	CREB5	protein_coding	ENST00000396298	Intron
chr7	-	129240411	129240437	G105656.1	AGAGACTGGAGGGGAAGAAGGAAGGAC	79	129240431	0.505579	1	75	4	NA	NA	NA	Intergenic
chr9	-	34383163	34383185	G114876.1	GAAGATGAGAGAGAGGGAGGAAT	79	34383180	0.934892	1	69	85	C9orf24	protein_coding	ENST00000444429	Intron
chr9	-	86031005	86031034	G115328.1	GGAGGAGAAAGGAGAGGAGAGGCTGAAGGT	79	86031022	0.739836	1	9	29	FRMD3	protein_coding	ENST00000304195	Intron
chrX	+	69367343	69367368	G117874.1	GAACTGGAGGAGAGGGAGAAAAGAGT	79	69367347	0.983458	1	62	80	IGBP1	protein_coding	ENST00000356413	Intron
chr1	+	113569297	113569320	G3045.1	GGTTAGGGAGGGAAGGAAAGGGAC	78	113569320	0.825369	1	48	108	RP11-389O22.1	lincRNA	ENST00000413231	Intron
chr1	-	59130582	59130602	G7676.1	GACTAGGAAAAGGAAGGGAGT	78	59130599	0.971956	2	78	78	MYSM1	protein_coding	ENST00000401044	Intron
chr1	-	89456026	89456050	G8304.1	GATTGAGGAAAAGGAGAGAGCTAGT	78	89456036	0.91587	2	78	78	CCBL2	protein_coding	ENST00000370491	Intron
chr1	-	220373023	220373048	G10790.1	GAATAAGGAGGAGGAGAGGAAGAGAT	78	220373039	0.762059	1	49	106	RAB3GAP2	protein_coding	ENST00000483278	Intron
chr10	+	125127348	125127369	G14143.1	AGAGTGAGAGAGGAGAAGGAAT	78	125127352	0.999964	1	78	78	RP11-282I1.1	lincRNA	ENST00000448347	Intron
chr11	+	8023753	8023779	G17370.1	GGAGAGTAAAAGAGGAAGAGAGGGAAC	78	8023759	0.999977	1	51	0	NA	NA	NA	Intergenic
chr12	-	31698308	31698334	G27122.1	GATGGAGGAGAAAGGAAGGAGGGGAAT	78	31698332	0.897524	2	69	80	DENND5B	protein_coding	ENST00000354285	Intron
chr13	+	46633793	46633818	G29982.1	AGAGATGAGAAGGGGAGAGGAAGGAT	78	46633798	0.940764	1	59	83	CPB2-AS1	antisense	ENST00000415033	Intron
chr14	+	24786033	24786061	G32904.1	GGGAGTGGAGTGGAAGAAGAGGGAGAGGT	78	24786043	0.999976	2	83	78	NA	NA	NA	Intergenic
chr15	-	66774731	66774754	G39805.1	GAGGAGGGAGAAAAGAGGCTGGAC	78	66774735	0.999736	1	8	0	NA	NA	NA	Intergenic
chr17	+	29246636	29246662	G45427.1	AGAAATAAGGAAGGGAAGAGGGGAAAC	78	29246641	0.5017	1	70	6	ADAP2	protein_coding	ENST00000583688	Intron
chr17	+	65898801	65898825	G46573.1	AAAAGTTGGGAGGGAGAGAAGAAGC	78	65898818	0.771044	1	78	78	BPTF	protein_coding	ENST00000335221	Intron
chr2	+	208629189	208629211	G60141.1	AGGGGATGAGGGAAGAGAGGGAC	78	208629195	0.504286	1	74	4	NA	NA	NA	Intergenic
chr2	-	43810143	43810163	G61951.1	GATGGAGAAAAGAAGAGGAAT	78	43810161	0.999966	1	78	78	THADA	protein_coding	ENST00000415080	Intron
chr2	-	99239006	99239029	G63048.1	AGAAGATTAAGGGAGGGGAAGAGT	78	99239016	0.724487	1	68	166	MGAT4A	protein_coding	ENST00000393487	3UTR
chr3	+	23871169	23871196	G73155.1	AATAAGAGAAGGAGAAAGGAAAGAGGAA	78	23871171	0.501015	1	62	11	UBE2E1	protein_coding	ENST00000452012	Intron
chr4	-	153160297	153160325	G86126.1	AAGGGAAAGAAGAGGAAGGTCAGGGGAGT	78	153160325	0.993824	1	6	78	NA	NA	NA	Intergenic
chr5	+	72805882	72805911	G87883.1	AGAATGAGGGGAGGAGAGAAGGAGGAAAGT	78	72805886	0.919553	1	35	86	NA	NA	NA	Intergenic
chr5	+	110076823	110076849	G88463.1	GAAAGAGAAGAGGAGAGAAAGAATTGT	78	110076823	0.983602	1	20	155	SLC25A46	protein_coding	ENST00000447245	Intron
chr5	-	172743715	172743740	G93023.1	GGGAAAGGAAAGAAGAGAATGAAGAC	78	172743740	0.517199	1	44	34	STC2	protein_coding	ENST00000265087	3UTR
chr6	+	24970361	24970388	G93862.1	GGAAGTTGGAGGGGGAAAGAAAGGGGAC	78	24970375	0.689424	2	12	10	NA	NA	NA	Intergenic
chr6	+	64444520	64444542	G94682.1	GGGTAAGAAAGAAGGAGAGGAAT	78	64444523	0.868104	1	69	87	PHF3	protein_coding	ENST00000505138	Intron
chr6	-	35802656	35802678	G97363.1	AAGGATGAGGAGGGGGAAAGGGT	78	35802673	0.866389	1	70	85	SRPK1	protein_coding	ENST00000346162	Exon
chr6	-	111722524	111722554	G98723.1	GACTGAAAGGAAAGGAAGGAAGAGGGAAGAT	78	111722551	0.781437	1	35	75	REV3L	protein_coding	ENST00000435970	Intron
chr7	+	28506825	28506852	G100507.1	AGAGGGAAGAGAGGAGAAGAGAATGGAT	78	28506839	0.909484	1	73	75	CREB5	protein_coding	ENST00000396299	Intron
chrX	-	118968840	118968863	G120912.1	GAAAAGAAGGAGGAGAGGAGTGAT	78	118968853	0.849618	1	70	83	UPF3B	protein_coding	ENST00000345865	Exon
chr10	+	114427581	114427604	G13873.1	AAAATGAAAGGGGAAAGGGAGAGC	77	114427585	0.500078	1	50	27	VTI1A	protein_coding	ENST00000393077	Intron
chr11	+	73883335	73883364	G18864.1	AGGATAAGGGAGAGAGAAGAAGGAGAGAAC	77	73883339	0.999442	1	58	0	PPME1	protein_coding	ENST00000544401	Intron
chr15	-	72542846	72542873	G39976.1	GAGAGGAGGGAAAGAGAAAGAGAGGTAT	77	72542860	0.835165	1	22	47	PARP6	protein_coding	ENST00000260376	Intron
chr17	-	79204546	79204573	G49505.1	GAGGAGGAAGAAGAGGGAGAGAGATGGC	77	79204573	0.794487	1	6	71	ENTHD2	protein_coding	ENST00000374769	Intron
chr20	-	47893082	47893105	G68537.1	GAAGAATGAGGAGGAAGAAAGAAT	77	47893099	0.99996	1	77	77	ZNFX1	protein_coding	ENST00000396105	Intron
chr22	-	32803436	32803458	G71929.1	ACTGAGGGGGAGGAAGAGAGGAC	77	32803436	0.57102	1	26	30	RTCB	protein_coding	ENST00000476619	Exon
chr3	+	40506960	40506983	G73517.1	GAGGAAAAGGAAGAAAAGGTGGGT	77	40506969	0.698994	1	51	84	NA	NA	NA	Intergenic
chr3	-	58894077	58894102	G78004.1	GAAGGATGAGAGAAGGGAAGGAAAAC	77	58894096	0.500421	1	63	14	C3orf67	protein_coding	ENST00000472469	Intron
chr4	+	1735030	1735053	G80670.1	AAGAAGTGAGGGAAAGGAAAAAAT	77	1735036	0.999961	1	77	77	TACC3	protein_coding	ENST00000466077	Intron
chr4	-	79841046	79841074	G84913.1	GAGAGAAGGGTTGAGAAGAGGAAAAGAAC	77	79841046	0.732465	2	58	96	PAQR3	protein_coding	ENST00000512733	3UTR
chr5	-	176777371	176777396	G93143.1	GGTGAGGAAAAAGGGGAAAGAAGAAT	77	176777386	0.732046	1	30	77	LMAN2	protein_coding	ENST00000506310	Intron
chr6	-	149952639	149952661	G99485.1	GAGAAGGAGGGGAAGAATAGAAC	77	149952644	0.500535	1	66	11	KATNA1	protein_coding	ENST00000367411	Intron
chr7	+	5040054	5040081	G100127.1	AGAGAGAATGGAAGGAGAGAGGAAAAAC	77	5040062	0.831387	1	73	0	RNF216P1	pseudogene	ENST00000494947	Intron
chr7	+	69971186	69971212	G101312.1	AGATTGAGAGGAGAGGAGAGAAAGAGC	77	69971201	0.732672	1	45	51	AUTS2	protein_coding	ENST00000342771	Intron
chr7	-	66056553	66056577	G104495.1	AGTTGAGGGAGAGAGAAGGGGGGAC	77	66056553	0.782743	1	31	61	GS1-124K5.12	pseudogene	ENST00000445080	Intron
chrX	-	11059859	11059882	G119284.1	GAAGGATGAGAAAGAGGGAGGAGT	77	11059876	0.781709	1	60	94	RP11-120D5.1	lincRNA	ENST00000433747	Intron
chr1	+	179984229	179984258	G4161.1	AGGCTGAGAGGAGGAGGAAGAGGAAGAGTT	76	179984242	0.810464	2	47	107	CEP350	protein_coding	ENST00000367607	Intron
chr11	+	44205970	44205993	G18101.1	GAAGGTAAGAAAGGGAGGAGGAAC	76	44205975	0.501173	1	68	8	EXT2	protein_coding	ENST00000531161	Intron
chr11	+	68374816	68374838	G18683.1	GGGGAAGGGAGAGGAAGGGCTGG	76	68374828	0.806795	1	22	10	PPP6R3	protein_coding	ENST00000534190	Intron
chr11	+	74709135	74709158	G18907.1	AGGCTGAAGGAAAGGAAGAGAGAT	76	74709139	0.955118	1	35	80	NEU3	protein_coding	ENST00000544263	Intron
chr11	-	14638927	14638951	G20708.1	GAGGAAGGAAGGGGGAAGTAGAAAC	76	14638945	0.694392	1	11	65	PSMA1	protein_coding	ENST00000528018	Intron
chr12	-	7044919	7044942	G26701.1	GGTTGAGGGGAAGGAGGAAAGAGT	76	7044931	0.794622	1	35	129	NA	NA	NA	Intergenic
chr12	-	46636718	46636745	G27309.1	AAAAAAGAGAAGGAAGAGGAGCTAGAGC	76	46636723	0.999951	1	49	0	SLC38A1	protein_coding	ENST00000549049	Intron
chr13	-	37488682	37488706	G31422.1	GAGGAAGGAAGAAGGAAGAGTAAGT	76	37488694	0.76122	1	13	36	SMAD9	protein_coding	ENST00000379826	Intron
chr13	-	96582169	96582190	G32397.1	GAGGCTGAGGAGGAAGGGGAAC	76	96582185	0.500103	1	53	23	UGGT2	protein_coding	ENST00000376747	Intron
chr17	-	47710575	47710597	G48564.1	GATTGAGGAGAGGAAGGAGAAAT	76	47710586	0.782159	1	76	152	SPOP	protein_coding	ENST00000393328	Intron
chr2	+	160040122	160040148	G59129.1	GGGTTGAGAGGAGAGAGAGGAGGGAGC	76	160040137	0.719396	1	40	50	TANC1	protein_coding	ENST00000454300	Intron
chr2	-	186647670	186647696	G64570.1	GATAAGGAGAAGGAGAAAGGAAAGGAC	76	186647694	0.500327	1	49	17	NA	NA	NA	Intergenic
chr20	+	3925171	3925194	G65852.1	AGAAAGGGAGAAGGAAAGGGTGAT	76	3925171	0.735165	1	41	76	NA	NA	NA	Intergenic
chr3	-	160283183	160283210	G79916.1	GGTGAGAGGAGGAAGGAAGCGGCGGCGC	76	160283183	0.912017	1	18	58	KPNA4	protein_coding	ENST00000469804	Exon
chr4	-	185561259	185561288	G86588.1	ACTGGGAGAGAGGGGAGGAAGGAGCTTAGC	76	185561259	0.829779	2	20	64	CASP3	protein_coding	ENST00000447121	Intron
chr6	-	90400427	90400449	G98298.1	GAGTGAAGAGGAGGAGGAAGAAC	76	90400439	0.536432	1	54	22	MDN1	protein_coding	ENST00000428876	Exon
chr7	-	104530414	104530439	G105203.1	AATGAGAAGAGGAGAGAAGGAAAGAT	76	104530437	0.915671	1	55	83	NA	NA	NA	Intergenic
chr8	+	75373037	75373066	G107815.1	AATGAGAGAGAGGAGGAGAAGGAAGATAAA	76	75373039	0.94914	2	30	52	GDAP1	protein_coding	ENST00000524195	Intron
chr9	+	115636420	115636441	G113468.1	GGAAATGAGGAGAGAGGAAAGT	76	115636425	0.922982	1	63	83	SNX30	protein_coding	ENST00000374232	3UTR
chr9	-	74912174	74912203	G115147.1	AGGAAAAACTGAGAGGAGGAGGGAGGAAAC	76	74912194	0.50198	1	52	7	NA	NA	NA	Intergenic
chr1	-	109906476	109906497	G8636.1	GAAATGAGAAAGGGAAAGAAGC	75	109906493	0.501966	1	69	6	SORT1	protein_coding	ENST00000538502	Intron
chr1	-	205008256	205008278	G10457.1	AGAGGATGAGGAGAGAGGGAGGT	75	205008272	0.831071	1	64	86	NA	NA	NA	Intergenic
chr10	+	5937740	5937769	G11691.1	AGTTAAGGGGAAGAGGAGAAGAGTGGAGGG	75	5937751	0.613254	2	53	36	FBXO18	protein_coding	ENST00000362091	Intron
chr13	+	49565158	49565179	G30029.1	AGATGAAGAGGGAAAAGGGGAC	75	49565161	0.508308	1	62	3	FNDC3A	protein_coding	ENST00000541916	Intron
chr14	+	68940138	68940162	G33810.1	AGGGAGATGAGAAAGGAGAGGAAGG	75	68940145	0.500232	1	51	18	RAD51B	protein_coding	ENST00000553595	Intron
chr15	+	75115610	75115631	G38116.1	AGATGAGAAGAAGGAAAGGAGT	75	75115613	0.914232	1	70	80	LMAN1L	protein_coding	ENST00000567848	Intron
chr16	+	571020	571047	G40789.1	GGTGGAGAGGAGAGGGAGAAAGGGAAGT	75	571033	0.915679	1	11	88	RAB11FIP3	protein_coding	ENST00000434585	3UTR
chr17	+	56980917	56980940	G46319.1	AAATGAGGAAAGGGAAAAAGAAGT	75	56980920	0.833694	2	64	63	PPM1E	protein_coding	ENST00000308249	Intron
chr17	+	66595874	66595898	G46596.1	AGAGGAATAAGGAAAGGGAAAGAAC	75	66595881	0.998774	1	66	0	RP11-118B18.1	lincRNA	ENST00000587999	Intron
chr17	-	16046558	16046580	G47654.1	GGGAGATGAGAAAGAGGAAGAAT	75	16046574	0.999958	1	75	75	NCOR1	protein_coding	ENST00000460276	Intron
chr17	-	27518244	27518274	G47863.1	GAAGGAGAGGAAGGAGGAAGGGAAAGTGGAC	75	27518260	0.682591	1	32	25	NA	NA	NA	Intergenic
chr18	-	37224545	37224569	G51593.1	AGGTTGGGAGAGAAAAAGAGGAGGC	75	37224554	0.790109	1	55	55	LINC00669	lincRNA	ENST00000591629	Intron
chr2	+	170710370	170710400	G59288.1	GAATGAGGGAGAGAAGAAAGGAAGAAAAAGC	75	170710373	0.577795	1	54	21	UBR3	protein_coding	ENST00000418381	Intron
chr2	+	198464226	198464252	G59861.1	GAGAAGGAGAAAGAGGAAGGAGGTGGC	75	198464236	0.754281	1	14	61	NA	NA	NA	Intergenic
chr2	+	233563572	233563594	G60681.1	GAGGTTTGGGAGGGAGAAGGAAC	75	233563591	0.792703	3	78	147	GIGYF2	protein_coding	ENST00000428883	Intron
chr2	-	24577921	24577945	G61489.1	GGGAGAGGAAGGGAGGAAACTGAAC	75	24577925	0.770381	1	29	5	ITSN2	protein_coding	ENST00000407704	Intron
chr2	-	55249179	55249201	G62187.1	GAAGTAAGGGAAGAAAAGGGGGC	75	55249197	0.500212	1	57	18	RTN4	protein_coding	ENST00000402434	Intron
chr2	-	55403306	55403328	G62199.1	GATAAGGGAGGAGGAGAAGGAAC	75	55403326	0.500279	1	45	17	CLHC1	protein_coding	ENST00000406437	Intron
chr4	-	153445823	153445848	G86146.1	AGTAAAGGAGGGAGGAAAGAAGAGGC	75	153445846	0.500091	1	41	26	FBXW7	protein_coding	ENST00000604872	Intron
chr5	-	87520578	87520610	G91400.1	GGCTGAGGAGGAGAAGGAAGAAGAGGGGTTGGT	75	87520595	0.724203	2	25	118	TMEM161B	protein_coding	ENST00000515477	Intron
chr7	+	28819027	28819049	G100533.1	GATAAAGGAGAAGGGAGGAAAAT	75	28819029	0.999974	2	75	67	CREB5	protein_coding	ENST00000396298	Intron
chr7	+	99750199	99750225	G101891.1	AAGGAAGAGGGAAGAGGAAGTTGAGAC	75	99750199	0.920756	1	31	105	LAMTOR4	protein_coding	ENST00000466498	Intron
chr7	+	140947386	140947409	G102803.1	AGGGAAAGGGAAAGAGGATGGAGC	75	140947404	0.500923	1	66	9	TMEM178B	protein_coding	ENST00000565468	Intron
chr9	+	86714604	86714629	G112827.1	AGAGGAAGAGAAGAGAAAGGATGAGT	75	86714615	0.741589	1	56	80	NA	NA	NA	Intergenic
chr9	+	115634729	115634753	G113467.1	GGTGAGAGAGGAGGAAGAGGGAAGT	75	115634731	0.955808	1	37	79	SNX30	protein_coding	ENST00000374232	3UTR
chr1	+	12084088	12084110	G368.1	AGTGAGAAGAAGGGGGAAAGAGT	74	12084090	0.928974	2	71	53	MIIP	protein_coding	ENST00000436478	Intron
chr1	+	19656347	19656370	G585.1	AGGGAAAGAGGGAGGATTGAAGGC	74	19656370	0.674995	1	74	74	NA	NA	NA	Intergenic
chr1	+	94121020	94121041	G2668.1	GAGTGAAAGGGAAGAGAGAGGT	74	94121023	0.993363	2	69	13	NA	NA	NA	Intergenic
chr1	+	214806269	214806295	G4968.1	GGAAAGATGGGAAAGGAAGGAAGGGAT	74	214806276	0.92025	1	70	78	CENPF	protein_coding	ENST00000366955	Intron
chr1	-	36013912	36013932	G6949.1	GGATGGAAAAGGGAGGGAGGT	74	36013929	0.939602	1	61	78	KIAA0319L	protein_coding	ENST00000492888	Intron
chr1	-	150208154	150208179	G8978.1	AGGAAAGGGAAAAGGAGAGTAGTAGC	74	150208170	0.814274	2	60	88	ANP32E	protein_coding	ENST00000369116	5UTR
chr11	+	66899551	66899575	G18626.1	AGAGAGGAGGAGGGAAGAGGGTGGC	74	66899561	0.583359	1	16	58	KDM2A	protein_coding	ENST00000532436	Intron
chr12	+	57926808	57926834	G24745.1	GGTGGGAAAGGAAGGGAAGAAGTGAGT	74	57926810	0.999896	2	68	80	NA	NA	NA	Intergenic
chr12	-	49415485	49415508	G27423.1	AAAGGGATGAGGGGGAAGAGAGGT	74	49415501	0.999972	1	63	74	KMT2D	protein_coding	ENST00000301067	3UTR
chr14	+	73576109	73576135	G34006.1	GAGATAGGAAGAGAGAGAAGGAGGAGC	74	73576113	0.715646	1	57	8	RBM25	protein_coding	ENST00000527449	Exon
chr16	+	71861545	71861568	G42225.1	AGGGGTTGAGAGAAAGGGAAGAAT	74	71861556	0.978896	1	8	82	NA	NA	NA	Intergenic
chr17	+	57718631	57718661	G46339.1	AGAGGCTGAGGGAGAGAGGAAAAGAAGGAAT	74	57718637	0.832402	1	64	79	CLTC	protein_coding	ENST00000584313	Intron
chr2	+	54279239	54279265	G57286.1	GAAGAGGATGAGGAGAAGGAGGAGGAT	74	54279247	0.831899	1	61	87	ACYP2	protein_coding	ENST00000422521	Intron
chr20	+	1154798	1154827	G65744.1	AGGGAGAGATTGGAGGAAGGGAAGAAAGAT	74	1154816	0.792887	1	61	153	RP4-545L17.7	processed_transcript	ENST00000418246	Intron
chr3	+	24021511	24021532	G73164.1	AGCTGAGGGGAAAAGGGGGAAC	74	24021514	0.592638	1	33	17	NR1D2	protein_coding	ENST00000312521	3UTR
chr3	+	113466016	113466040	G74939.1	AGAGGAAGGAGAGAAGGGAGAGTGT	74	113466016	0.783263	2	45	87	ATP6V1A	protein_coding	ENST00000538620	Intron
chr3	-	47128158	47128181	G77612.1	GAAAGGGAGAGAAGAAAGAATTAT	74	47128172	0.768596	1	5	97	SETD2	protein_coding	ENST00000409792	Intron
chr7	+	138942940	138942962	G102744.1	AGTGGGAAGGAAGAAAAAGGAAT	74	138942942	0.999976	1	28	74	UBN2	protein_coding	ENST00000288561	Intron
chr7	+	157031536	157031560	G103223.1	GAAGCTGGAAAGGAAGGGAGAAAAC	74	157031541	0.500149	1	51	23	UBE3C	protein_coding	ENST00000494532	Intron
chr9	+	115272405	115272427	G113453.1	AAGGTAAGGGAGAAAGGAAAGGT	74	115272409	0.932281	1	58	80	KIAA1958	protein_coding	ENST00000536272	Intron
chr9	-	20566456	20566477	G114655.1	GATTGGAGGGAGAGGAGAGGAC	74	20566462	0.74383	1	68	80	MLLT3	protein_coding	ENST00000355930	Intron
chrX	-	152852573	152852598	G121451.1	GAAAAGAGGAAGGAAGAGAAGGTGGC	74	152852585	0.664185	1	27	24	NA	NA	NA	Intergenic
chr1	+	15895317	15895340	G459.1	AAGAAAAGGAAAGGGAGGCTGAGC	73	15895336	0.500969	1	64	9	DNAJC16	protein_coding	ENST00000483270	Exon
chr1	+	26851240	26851267	G839.1	GAGAGGGAGAAGAAAGAGGGTCAGGGAC	73	26851240	0.672634	1	38	35	NA	NA	NA	Intergenic
chr1	+	186453937	186453962	G4340.1	AGTTTAGAGGAGGAAGAAGGAAAGGC	73	186453953	0.809708	1	18	38	NA	NA	NA	Intergenic
chr1	-	9195535	9195561	G6053.1	GGGGTGAGAGAAGGAGGAAGAGAAAGC	73	9195557	0.511364	1	71	2	NA	NA	NA	Intergenic
chr1	-	157002993	157003019	G9362.1	GGTTGAGGGAGAGAGGAGGAGAGGAGT	73	157003006	0.683901	2	21	157	ARHGEF11	protein_coding	ENST00000361409	Intron
chr1	-	186310410	186310435	G10026.1	AAGAGAAGAGAAGGAGAGACTAGAAC	73	186310415	0.554709	1	37	6	TPR	protein_coding	ENST00000367478	Exon
chr11	+	34148876	34148906	G17923.1	AGAAAGGAGGAATGAGAGGAGAGAAGGAAAC	73	34148889	0.666795	1	63	10	NAT10	protein_coding	ENST00000531159	Intron
chr17	+	7309296	7309323	G44897.1	AGAGGGATAGGGAGAAGGAGGAGGGAGC	73	7309303	0.502493	1	67	6	NLGN2	protein_coding	ENST00000575301	Intron
chr17	-	79893964	79893986	G49548.1	GAAAGGGAGAAAGGAGACTGAGT	73	79893975	0.96033	1	22	26	PYCR1	protein_coding	ENST00000577624	Intron
chr2	+	27822758	27822783	G56737.1	GTTGAAGAGGAGGAGAGGGAAGAGAT	73	27822771	0.995346	1	1	114	RP11-158I13.2	processed_transcript	ENST00000505973	Intron
chr2	-	128244484	128244508	G63579.1	GAAGCTGAGGAGAGGAGAAAAGGAT	73	128244508	0.712154	1	44	102	IWS1	protein_coding	ENST00000295321	Intron
chr22	+	40587064	40587085	G71109.1	AGAGAAGAGGAAGGGAATGGGA	73	40587076	0.733987	1	47	26	TNRC6B	protein_coding	ENST00000454349	Intron
chr3	+	138011639	138011665	G75515.1	AAAAAGAGAGAAAGGAGGACTAAGGAC	73	138011659	0.500276	1	56	17	ARMC8	protein_coding	ENST00000393058	Intron
chr5	+	158770435	158770459	G89459.1	AGAGGAAAGGAGGAAAGGGGTGAGT	73	158770435	0.773065	1	42	90	AC008697.1	lincRNA	ENST00000515337	Intron
chr6	+	158705140	158705164	G96285.1	GGGGAAAAAGAGAAAGAGGAGTGAG	73	158705140	0.718325	1	43	30	RP11-732M18.3	lincRNA	ENST00000432358	Intron
chr6	-	38485224	38485247	G97453.1	AAGAGAAGGAGAGGGGAAGGTGGC	73	38485247	0.644123	1	27	46	BTBD9	protein_coding	ENST00000328403	Intron
chr6	-	100001070	100001095	G98474.1	AAAGGAGAGAAGAAAGGAAAGATTAT	73	100001090	0.797592	1	24	99	CCNC	protein_coding	ENST00000484049	Intron
chr9	-	125984412	125984434	G116199.1	AGTGAGAAAGAGAAGGAAAGAGC	73	125984412	0.940451	1	7	28	STRBP	protein_coding	ENST00000447404	Intron
chr1	+	164561708	164561732	G3794.1	GAGAAAGGAAAGGAGAAGTTGAGGC	72	164561732	0.680195	1	58	77	PBX1	protein_coding	ENST00000560469	Intron
chr1	+	186454033	186454057	G4341.1	GGAGAGAAGTTGGAGGAAGAAGAAT	72	186454048	0.713493	1	67	149	NA	NA	NA	Intergenic
chr1	-	243381451	243381480	G11399.1	GAAAGGAAAGGTTAGGGAAGGAGAGGAGGC	72	243381480	0.732346	1	63	81	CEP170	protein_coding	ENST00000522995	Intron
chr10	+	5466744	5466769	G11673.1	AGGTTTAGGGAGGAAAAGGGGAAAGT	72	5466749	0.712455	2	19	142	NET1	protein_coding	ENST00000355029	Intron
chr12	-	56715991	56716014	G27687.1	GAAGTGGGGGAAAAGGAAAAGGGT	72	56716005	0.676518	1	32	112	PAN2	protein_coding	ENST00000552630	Exon
chr14	+	76501302	76501323	G34125.1	GGTAAAGAGAGGAAGGAAAGGT	72	76501304	0.859243	1	39	82	IFT43	protein_coding	ENST00000553438	Intron
chr14	-	99883224	99883247	G36723.1	GCTGGAAGAGGGAAGGGGAAGAGT	72	99883238	0.730962	1	28	114	SETD3	protein_coding	ENST00000446066	Intron
chr16	+	30939591	30939615	G41570.1	GAGGGGAGGAAAGAGGAGATGGAGC	72	30939610	0.500135	1	50	22	FBXL19	protein_coding	ENST00000380310	Intron
chr17	+	56782652	56782677	G46307.1	GATAGGGAGGAAAAGAAGGAGAGAGT	72	56782654	0.857645	2	39	57	RAD51C	protein_coding	ENST00000425173	Intron
chr17	+	56785253	56785276	G46308.1	GGGGAGGAAGGAGGAAGAGTGAGC	72	56785272	0.500032	1	41	31	RAD51C	protein_coding	ENST00000487525	Intron
chr17	-	1572821	1572840	G47129.1	AGTTGAAGAGAAGGAAGGAC	72	1572825	0.717241	1	62	82	PRPF8	protein_coding	ENST00000572621	Intron
chr17	-	27275830	27275852	G47846.1	GACTGGAGAGAGGAAAAGGGGGC	72	27275849	0.518696	1	70	2	PHF12	protein_coding	ENST00000582853	Intron
chr19	+	56153550	56153578	G54247.1	GGGTTGAGAGGAGAAAAGGGAAGAAAAGT	72	56153564	0.877648	1	46	122	ZNF580	protein_coding	ENST00000543039	5UTR
chr4	+	2879822	2879845	G80717.1	GAGGTTGGAGAGAGAGGAGGGAGC	72	2879838	0.751533	1	69	75	ADD1	protein_coding	ENST00000510101	Intron
chr4	+	3138109	3138132	G80731.1	GAGAATGGAAAGAGAGGGAAGAAT	72	3138114	0.904131	1	67	77	HTT	protein_coding	ENST00000510626	Intron
chr5	+	32623104	32623129	G87185.1	GGGAGTAGAAGAGAGAGGAAAGGAGT	72	32623104	0.924073	1	26	82	NA	NA	NA	Intergenic
chr5	-	6600199	6600225	G90183.1	ATTGGGAGAAAAGAAGAAGGAAGGGGT	72	6600212	0.845604	1	12	108	NSUN2	protein_coding	ENST00000505892	Exon
chr5	-	53319483	53319515	G90755.1	AGAGGATTGAGAGAAGGAAGGGAGGAGGAAGGT	72	53319495	0.98076	1	5	113	ARL15	protein_coding	ENST00000510591	Intron
chr6	-	83618477	83618504	G98156.1	GGAGGAAGGGAAGAAAGGAAGAGTGTAT	72	83618495	0.720197	2	23	70	UBE3D	protein_coding	ENST00000430071	Intron
chr6	-	159370778	159370806	G99679.1	AGTTGAAGGAGAAGGAAGGAAGAGGAGAC	72	159370778	0.987706	1	9	83	NA	NA	NA	Intergenic
chr7	+	116561847	116561870	G102251.1	GGCTGAGGGGAGAGAGGAGAGGAC	72	116561850	0.649534	1	48	12	NA	NA	NA	Intergenic
chr7	-	5346670	5346693	G103471.1	GTTAGGGAGAGAAGAGGGAGAGGC	72	5346670	0.913136	1	10	34	TNRC18	protein_coding	ENST00000399537	3UTR
chr8	+	26192882	26192907	G106972.1	GTTTAAGGGAGAAAGGAGGAAGGAAC	72	26192907	0.901133	1	11	35	PPP2R2A	protein_coding	ENST00000521484	Intron
chr10	+	28821852	28821875	G12131.1	GAGTGAGGAAAAGAAGGAAAGGGC	71	28821855	0.509475	1	62	3	WAC	protein_coding	ENST00000528491	Exon
chr11	+	65830942	65830969	G18577.1	AGAAGAAGAGGAAGAGGAAGAAAGTGAT	71	65830955	0.738958	1	51	83	SF3B2	protein_coding	ENST00000530981	Exon
chr12	+	4666674	4666699	G23529.1	GGAGAAGGAAAGGAGGGAAGATTAAT	71	4666674	0.978112	1	21	142	RAD51AP1	protein_coding	ENST00000543041	Intron
chr12	-	80214611	80214638	G28116.1	GAAGAAGAAGAAGGAAAGAAGGATGAGT	71	80214627	0.631545	1	25	84	PPP1R12A	protein_coding	ENST00000261207	Exon
chr14	-	50992904	50992927	G35521.1	GAAGGAAGGGAGAGAGAGGAGTGT	71	50992927	0.773858	1	10	66	MAP4K5	protein_coding	ENST00000554273	Intron
chr14	-	101177857	101177877	G36772.1	CCTACGCCTCTCTGAGCTTCG	71	101177859	0.811532	1	71	355	NA	NA	NA	Intergenic
chr15	+	64864274	64864299	G37745.1	AAAAGTTGAGAAAGGGAAAGAGGAAC	71	64864299	0.811169	1	46	96	ZNF609	protein_coding	ENST00000558680	Intron
chr17	+	71195401	71195425	G46687.1	AGGAGGATTGAGAGGAAAGGGAAGC	71	71195421	0.735307	1	62	80	COG1	protein_coding	ENST00000438720	Intron
chr17	-	62338463	62338485	G48937.1	GAGGAAAGAGAGGGGAGAACTGC	71	62338465	0.50215	1	46	5	TEX2	protein_coding	ENST00000584379	Intron
chr17	-	65357056	65357081	G49024.1	GGAAGATTGGGAGAAAAAAGGGGGAT	71	65357067	0.745373	1	62	143	PSMD12	protein_coding	ENST00000579365	Intron
chr19	+	49508265	49508288	G53946.1	AGAACTAAGGAAGAAGGGGAAGGT	71	49508270	0.837597	1	61	81	RUVBL2	protein_coding	ENST00000413176	Intron
chr2	-	74755003	74755024	G62712.1	AGGAGGAGAGGGAGGAAAGCTT	71	74755014	0.876952	1	4	22	AUP1	protein_coding	ENST00000464887	Exon
chr2	-	128059973	128059996	G63562.1	GGGAAGGAAGAAGGGGAAAGGTAT	71	128059996	0.871111	1	3	82	MAP3K2	protein_coding	ENST00000409947	3UTR
chr3	+	107366731	107366757	G74812.1	AGAGGAAAGAGGAAAGAGAAAAGTGAT	71	107366731	0.758159	1	42	85	BBX	protein_coding	ENST00000485939	Intron
chr3	-	47418866	47418892	G77627.1	GAGAGAGGAAGGGGAGAAGTAGGAAGC	71	47418892	0.827687	1	11	50	NA	NA	NA	Intergenic
chr3	-	71404297	71404320	G78280.1	GGTTGAGGGAGAAAGAGAAGGAAC	71	71404297	0.840887	1	32	74	FOXP1	protein_coding	ENST00000318779	Intron
chr6	-	44069647	44069670	G97650.1	GGCTGAGAAGGGAAGGAGAGAGAT	71	44069667	0.825206	1	41	85	NA	NA	NA	Intergenic
chr6	-	79680724	79680749	G98088.1	GAGAGAAAGGAGGAGGGAGAAAATAT	71	79680736	0.910337	1	23	30	PHIP	protein_coding	ENST00000479165	Intron
chr6	-	158588861	158588887	G99658.1	GAGAGATGAGGAGGAGGAGGAAAGGGC	71	158588881	0.500284	1	54	17	SERAC1	protein_coding	ENST00000367102	Intron
chr7	+	2411897	2411926	G100045.1	GGAGAAAAGGAGGAAGGAAGGGTTAAAAAT	71	2411897	0.994313	1	9	121	EIF3B	protein_coding	ENST00000397011	Intron
chr7	+	99618069	99618091	G101868.1	GGGAGAGAAGGGAGAAAATGAAG	71	99618087	0.50095	1	62	9	ZKSCAN1	protein_coding	ENST00000432317	Intron
chr7	-	132494263	132494289	G105764.1	AGGTGGAGGAGAGGGAGAAGGAAGAAT	71	132494277	0.708747	1	28	96	CHCHD3	protein_coding	ENST00000496427	Intron
chr9	+	131571931	131571955	G113924.1	AGGAAGGGAGAAAGGAGTTGGAGAC	71	131571955	0.671762	1	63	72	TBC1D13	protein_coding	ENST00000539497	3UTR
chr1	+	66039821	66039845	G2174.1	GGTGAGAGAAGAGAGGAGGAAAGGT	70	66039823	0.99999	1	30	70	LEPR	protein_coding	ENST00000344610	Intron
chr1	-	86048389	86048418	G8230.1	AAGAGAAAGGAGAGAAGGAAAGTTAGGGGT	70	86048405	0.74764	2	24	48	NA	NA	NA	Intergenic
chr10	+	135234487	135234514	G14424.1	AGAAGAGGGAAGAGGAAGGAAGGTGGGT	70	135234487	0.729474	1	35	65	MTG1	protein_coding	ENST00000460848	Exon
chr11	-	46476870	46476894	G21299.1	GGGGAGAGAGGGAAAGAGGAATTGT	70	46476872	0.513854	1	20	69	AMBRA1	protein_coding	ENST00000298834	Intron
chr11	-	47864777	47864803	G21379.1	AAGAGGGAAAGGGAGGAGAGGAATTGT	70	47864792	0.627228	1	24	82	NUP160	protein_coding	ENST00000526870	Intron
chr11	-	63980240	63980264	G21639.1	GACTGAGAGAAGGAGAGGAGAGAGC	70	63980261	0.50003	1	34	30	NA	NA	NA	Intergenic
chr12	-	80014056	80014078	G28104.1	GGAAAGGAAGGGGAAGGATGAGT	70	80014069	0.811741	1	58	82	PAWR	protein_coding	ENST00000549050	Intron
chr13	+	28831421	28831444	G29532.1	GAATGGGGAAGGAGAGGGAAGGAT	70	28831421	0.895516	1	35	82	PAN3	protein_coding	ENST00000282391	Intron
chr13	+	33167918	33167947	G29642.1	AGGTTGAGGAGAAGGAGGAAAAGGAAGGAT	70	33167933	0.856386	1	56	134	PDS5B	protein_coding	ENST00000466078	Intron
chr14	-	20799072	20799095	G34940.1	AGGAAATGAGGGGAAGGGGGAAGC	70	20799089	0.504555	1	66	4	CCNB1IP1	protein_coding	ENST00000557665	Intron
chr15	+	65934800	65934824	G37772.1	GAGGATGAGAAGGAAAGGGGGAAGC	70	65934805	0.500645	1	59	11	SLC24A1	protein_coding	ENST00000339868	Intron
chr17	+	7812150	7812171	G44943.1	GGGAATGAGGGAGGAAAGGAGC	70	7812155	0.85726	1	56	3	CHD3	protein_coding	ENST00000449744	Intron
chr17	+	34182619	34182646	G45553.1	GAAGGAGGGCTAGAGAAGAGGAAGAAGT	70	34182629	0.827425	1	47	81	TAF15	protein_coding	ENST00000586593	Intron
chr17	-	42539458	42539484	G48351.1	GAGAGAAAGGAGGGAGAAGAGATAGAT	70	42539471	0.787634	1	38	54	GPATCH8	protein_coding	ENST00000586037	Intron
chr19	+	36564079	36564108	G53382.1	AGAGGAAGAGGGAAGAGGGAAAAGTAGAAT	70	36564079	0.720484	1	41	77	WDR62	protein_coding	ENST00000388999	Intron
chr2	+	162041508	162041535	G59147.1	GGGAGATGGAGAAGGAAGGGAAGAAGAT	70	162041522	0.927871	1	4	75	TANK	protein_coding	ENST00000457476	Intron
chr2	+	190715616	190715638	G59744.1	AGAGATGAAGGGAAGAGAGGGGC	70	190715621	0.5011	1	62	8	PMS1	protein_coding	ENST00000409593	Intron
chr2	-	84665669	84665696	G62841.1	AGGTTGAGAGTTAAGGGAAAGGAAGGAC	70	84665669	0.99741	1	8	158	SUCLG1	protein_coding	ENST00000488234	Intron
chr2	-	203009969	203009994	G64841.1	GGGGAGAGAGAGAAGGGAGAGTGAGC	70	203009973	0.500978	1	59	11	NA	NA	NA	Intergenic
chr20	+	39660474	39660500	G66668.1	GAGCTGAAAAAGGAGAGAAGGAAGGAT	70	39660485	0.968281	1	17	75	TOP1	protein_coding	ENST00000361337	Intron
chr20	-	17907058	17907084	G67785.1	AGGGAAGTGAAAGAGGGAGAGGAGGGC	70	17907077	0.501737	1	60	7	NA	NA	NA	Intergenic
chr3	+	32899562	32899590	G73335.1	AGGCTGAGGAGGAAGAGAGAGAGGAGGGT	70	32899575	0.989069	1	8	71	TRIM71	protein_coding	ENST00000383763	Intron
chr3	+	156400054	156400077	G75862.1	GGAGGTGAAGAGGAAGAGGAAAGT	70	156400059	0.767039	1	18	77	TIPARP	protein_coding	ENST00000542783	Intron
chr3	-	52896180	52896205	G77843.1	GGGAAGGAAGGAGGAGAGTAAGGAGC	70	52896205	0.7251	1	48	20	TMEM110	protein_coding	ENST00000467979	Intron
chr3	-	127797341	127797364	G79235.1	GGCTGAGGAGAGGGAGGGAGGAAT	70	127797355	0.674703	1	28	112	RUVBL1	protein_coding	ENST00000472125	Intron
chr5	-	74031814	74031840	G91126.1	GAAAGGAGTAAGGGGAAGGAAGAAGAT	70	74031832	0.869583	1	63	77	GFM2	protein_coding	ENST00000514734	Intron
chr6	+	43041771	43041800	G94324.1	GGAGTAAGGGAAGAGGGAAGGGAGAGGAGT	70	43041775	0.905992	1	24	76	KLC4	protein_coding	ENST00000394058	Intron
chr6	+	44371602	44371633	G94392.1	AGAAGAAAAGAAAAAGGAAGAGAGGAGTTGAT	70	44371602	0.994172	1	5	66	CDC5L	protein_coding	ENST00000371477	Exon
chr6	-	114201508	114201532	G98781.1	TGGAGAGAGGGAGGAGGAAAAGGAT	70	114201519	0.956228	2	6	70	NA	NA	NA	Intergenic
chr9	+	21872750	21872774	G112180.1	AGATTGGAGGAGAAAAGAGAGAAGT	70	21872762	0.766613	2	65	87	MTAP	protein_coding	ENST00000580900	Intron
chr9	-	136620291	136620312	G116582.1	GAAGATGAGAGAAAGGAAGGGT	70	136620307	0.999953	1	70	70	NA	NA	NA	Intergenic
chrX	+	74524566	74524590	G117996.1	AAAGATTGGGGGAAAGGAAGGAAGC	70	74524586	0.728668	1	53	87	NA	NA	NA	Intergenic
chrX	+	128698885	128698908	G118674.1	ATTGGGGAAAGAGGAGGAAAGAGT	70	128698900	0.668232	2	43	67	OCRL	protein_coding	ENST00000357121	Intron
chrX	-	10962732	10962754	G119279.1	GAATTGAGAGAGGGAAAGGGAGT	70	10962743	0.774011	1	70	140	NA	NA	NA	Intergenic
chrX	-	106286789	106286813	G120707.1	GAAAAGGAAAGGGAGAAAGTGGAGT	70	106286803	0.820762	1	59	80	NA	NA	NA	Intergenic
chr1	-	224581039	224581062	G10892.1	GGATAGGGAAAGAGAAGAGAGAAC	69	224581062	0.54869	1	32	23	WDR26	protein_coding	ENST00000366852	Intron
chr10	-	119788797	119788820	G16744.1	AGTGAGGAGGGAGAAGAAGGGAAC	69	119788818	0.500005	1	35	34	RAB11FIP2	protein_coding	ENST00000369199	Intron
chr11	+	65997537	65997560	G18585.1	GGGGATGAGGAAGGAAGGGAGAAT	69	65997542	0.846838	1	44	83	PACS1	protein_coding	ENST00000320580	Intron
chr12	+	77239730	77239754	G25132.1	AGTTGAGAGAGGGAGGGAAAAAAAT	69	77239741	0.822539	1	39	132	ZDHHC17	protein_coding	ENST00000334822	Intron
chr12	-	57080670	57080692	G27706.1	AGAAGAGAGAAGAGGGGAGTGAC	69	57080673	0.563461	1	68	1	PTGES3	protein_coding	ENST00000456859	Intron
chr16	-	3755419	3755441	G42877.1	GGGAGAGGGAAAAGAGAGTGAAC	69	3755423	0.501017	1	58	9	TRAP1	protein_coding	ENST00000538171	Intron
chr2	+	36761189	36761217	G56937.1	AGAGGGAGAAGGAAGGAAGGTGAGGGAGT	69	36761205	0.997002	1	19	19	CRIM1	protein_coding	ENST00000280527	Intron
chr2	+	184142629	184142655	G59638.1	GGAGAGGAATGAGAGAGGGGGAGGAAT	69	184142638	0.999951	1	69	69	NA	NA	NA	Intergenic
chr20	+	35871929	35871949	G66561.1	AGACTGGAGAGGAAAGAGAGC	69	35871933	0.501807	1	63	6	NA	NA	NA	Intergenic
chr22	+	31606569	31606595	G70786.1	GAGAGAGAATGAGGAGGGAGAAGAGAT	69	31606578	0.975636	1	68	70	NA	NA	NA	Intergenic
chr22	-	30799100	30799129	G71853.1	AGATTGAAGGAGAGAAAGAGAAAAGGCTGT	69	30799111	0.918637	2	54	84	RNF215	protein_coding	ENST00000431544	Intron
chr3	+	50185974	50186020	G73835.1	GGAATAAGAAAAAGAGAGGGAAGGTAAGGGAAGAAGAGAGGGAAGGT	69	50185978	0.999938	3	69	45	NA	NA	NA	Intergenic
chr3	-	176628754	176628778	G80170.1	GGGAGGAATGAAGGAGAAGAGAAGT	69	176628770	0.800516	1	56	82	NA	NA	NA	Intergenic
chr4	+	25455375	25455397	G81174.1	AGGTGAAGAAGAGAAGGAAGGGC	69	25455378	0.999953	1	35	0	NA	NA	NA	Intergenic
chr4	-	56368020	56368046	G84617.1	GAAAGAGTGGAGAGGAAGGGAAGGAGC	69	56368039	0.501044	1	60	9	CLOCK	protein_coding	ENST00000513033	Intron
chr7	+	127577797	127577819	G102414.1	AATGAGAGGAGGGAAGGGAAGGT	69	127577799	0.999887	2	69	42	SND1	protein_coding	ENST00000492840	Intron
chr8	+	81442740	81442763	G107900.1	GGAGATTGGAAGGGAGAGAGGAGT	69	81442752	0.786335	2	66	129	NA	NA	NA	Intergenic
chrX	-	53457946	53457971	G120019.1	GGAGGAGAAGGGAGAGAGAGATAGAC	69	53457971	0.999837	1	31	38	NA	NA	NA	Intergenic
chrX	-	53625435	53625456	G120031.1	AGCTGAGGAGGAGGAAGGAAGT	69	53625453	0.815445	1	56	82	HUWE1	protein_coding	ENST00000262854	Intron
chrX	-	148688197	148688217	G121368.1	GGAGTTGAGAAGAGAGGGAGC	69	148688201	0.753241	1	66	72	TMEM185A	protein_coding	ENST00000502900	Intron
chr1	-	893987	894008	G5782.1	GCTGGGGAGGGAAAGGAAGGAC	68	894006	0.500124	1	34	21	NOC2L	protein_coding	ENST00000469563	Exon
chr10	+	116709501	116709525	G13937.1	AGAGGGAATGGAAAGGAAGGGGGGT	68	116709509	0.808307	1	56	80	TRUB1	protein_coding	ENST00000485065	Intron
chr10	-	103591974	103592003	G16378.1	AGAAATAAGGGAGAAGAGGGGAAGGGGAGC	68	103591998	0.500854	1	51	9	KCNIP2	protein_coding	ENST00000239117	Intron
chr11	-	77437840	77437862	G22121.1	GAATTGGAAAGGGAAAGGAGGGT	68	77437851	0.835366	2	59	113	RSF1	protein_coding	ENST00000360355	Intron
chr11	-	107258659	107258687	G22562.1	GAGGGAGGAAGAGAAAGAGAAGTTGAGAT	68	107258664	0.631065	2	31	84	CWF19L2	protein_coding	ENST00000433523	Intron
chr14	+	61241065	61241089	G33582.1	GGAAGGAAAGAAAGAAGAGAGGGGT	68	61241065	0.756009	1	35	33	MNAT1	protein_coding	ENST00000539616	Intron
chr14	+	61296710	61296734	G33586.1	AGAATTAGGGAAAAAGAAGGAAGAT	68	61296710	0.730238	1	68	136	MNAT1	protein_coding	ENST00000557134	Intron
chr14	+	99966962	99966985	G34677.1	GAGTGGGAGAGAAAGGAAGGAAAG	68	99966965	0.994436	1	46	0	CCNK	protein_coding	ENST00000553865	Intron
chr14	-	50522916	50522947	G35491.1	AGGAGGACTGAGGAGGAGAGAGAAGGAGAGGT	68	50522928	0.945864	1	3	100	RP11-58E21.5	lincRNA	ENST00000556019	Intron
chr15	-	55380764	55380793	G39473.1	AGGGAAAGGAAAAAGAGAATTGAAGGAAGC	68	55380793	0.999939	1	36	78	NA	NA	NA	Intergenic
chr17	-	1351208	1351235	G47116.1	GAATTGAGGAAAAAAGGGAAAAGAGGGC	68	1351217	0.68573	2	54	80	CRK	protein_coding	ENST00000572145	Intron
chr18	-	43659991	43660015	G51691.1	AGGAGTAAGGAGGAGGAGGGAGAAC	68	43660010	0.510435	1	66	2	NA	NA	NA	Intergenic
chr2	+	118880217	118880239	G58446.1	GGAGATGAGGAAAAGGGGAGGAT	68	118880222	0.864984	1	59	77	NA	NA	NA	Intergenic
chr2	+	220381857	220381881	G60423.1	AGTGAGAGGAAAGGAGAGGAAGAGC	68	220381859	0.781768	1	26	9	ASIC4	protein_coding	ENST00000474489	Exon
chr21	+	35099681	35099704	G69248.1	AGAAATGGAGAGAAAAGAGGGAGT	68	35099686	0.965445	2	66	62	ITSN1	protein_coding	ENST00000399338	Intron
chr21	-	30361967	30361990	G69854.1	GAAGAAGGGAGAAGGAAGTGGGGC	68	30361972	0.501942	1	59	8	LTN1	protein_coding	ENST00000361371	Intron
chr21	-	33607302	33607329	G69938.1	GGGAGGAGAGGAGAGGAAAGAATGAAAT	68	33607321	0.715116	1	9	67	NA	NA	NA	Intergenic
chr3	+	107304110	107304139	G74808.1	GGGTTGAGGAGAGAGAAGGAAGAAAAAGGT	68	107304125	0.847947	2	23	99	BBX	protein_coding	ENST00000402163	Intron
chr5	+	54774465	54774491	G87529.1	AGAGGAAGATGAGGAGAGGAAGAAGAT	68	54774474	0.975295	1	67	69	NA	NA	NA	Intergenic
chr7	-	44613147	44613172	G104244.1	GAGAGAGCTGAGGGGAGGAAGGAGGC	68	44613164	0.500335	1	53	15	DDX56	protein_coding	ENST00000479440	Intron
chr8	-	22925314	22925339	G109541.1	GAGGGGCTGGAAGGGAGAGGAGGAAC	68	22925332	0.503384	1	54	5	TNFRSF10B	protein_coding	ENST00000519028	Intron
chr9	-	34379843	34379870	G114875.1	GAAGGGTGAGGAAGAAGGAGAGGAGGAT	68	34379864	0.753535	1	49	87	C9orf24	protein_coding	ENST00000379126	Intron
chr1	+	22433470	22433497	G669.1	GAAGGAAGGGAGAAGAGGAGTCAGGAAT	67	22433470	0.99905	1	2	70	NA	NA	NA	Intergenic
chr1	+	171646087	171646115	G3993.1	AGAGAAGAGGAGGAGAAAGGAAATGAGTG	67	171646101	0.985991	1	67	67	NA	NA	NA	Intergenic
chr1	-	151024303	151024329	G9020.1	AGGATTGGGGAAAGGGGAGAGAGAAGC	67	151024303	0.835785	1	32	73	CDC42SE1	protein_coding	ENST00000357235	3UTR
chr1	-	155202290	155202313	G9200.1	GAGAAGAAGGAAGAAAGGTTGGGC	67	155202307	0.701844	1	60	67	NA	NA	NA	Intergenic
chr11	+	32680412	32680437	G17891.1	GAAACTGGAAGAAAGGAAAAGGGGAC	67	32680417	0.502455	1	57	6	NA	NA	NA	Intergenic
chr11	-	27357718	27357740	G20954.1	AGATTGAGAGAAGGAAGAAAAAT	67	27357729	0.715794	1	49	152	CCDC34	protein_coding	ENST00000529615	Intron
chr12	+	110686772	110686800	G25774.1	GAAAGGAGAGGAAGAAAGAAGATGAGGAT	67	110686786	0.719508	1	48	71	NA	NA	NA	Intergenic
chr12	+	124476712	124476735	G26219.1	AGTAAGGAAAGGGGAGAAGGAGGC	67	124476714	0.500637	1	20	12	ZNF664	protein_coding	ENST00000539644	Intron
chr12	-	89908003	89908027	G28242.1	GAGCTGGAGGAAGAGAAGGGGAGGT	67	89908017	0.664648	1	24	107	POC1B	protein_coding	ENST00000546830	Intron
chr13	+	34549520	34549542	G29686.1	AGGGGAAAGGAAAAGAGTTGAGT	67	34549520	0.847384	1	56	145	NA	NA	NA	Intergenic
chr13	+	48959550	48959573	G30017.1	AGTTGAGAAAGAGAAGAGGGGAGC	67	48959562	0.660312	1	33	56	RB1	protein_coding	ENST00000267163	Intron
chr13	+	92031172	92031196	G30604.1	GATGGAGGAAGAAAGGGAGAGAGGT	67	92031174	0.878683	2	53	22	NA	NA	NA	Intergenic
chr14	+	69011361	69011383	G33815.1	AGACTGAAAAAAGAAAGGAGGAC	67	69011365	0.999943	1	11	0	RAD51B	protein_coding	ENST00000553595	Intron
chr15	+	47539412	47539436	G37399.1	GGAGGAATGAGGAGAAAAGGGAGAC	67	47539419	0.999996	1	17	0	SEMA6D	protein_coding	ENST00000558014	Intron
chr17	+	8358270	8358293	G44979.1	GAAGTGAGGGAAGAAAGAAAGGAT	67	8358280	0.876179	1	60	74	NDEL1	protein_coding	ENST00000299734	Intron
chr17	+	45016539	45016564	G45927.1	AAAAGTGGAAAGGAAAGGAAAGAGGC	67	45016544	0.505227	1	61	4	GOSR2	protein_coding	ENST00000576910	3UTR
chr19	+	3194712	3194735	G52455.1	GTTAGAGAAGAAGGAAAGAGGAGT	67	3194723	0.932555	1	3	81	NCLN	protein_coding	ENST00000246117	Intron
chr19	+	5119158	5119184	G52540.1	GGAGAAAGACTGAGGAGGAGAGGAAAC	67	5119168	0.500429	1	53	14	KDM4B	protein_coding	ENST00000592159	Exon
chr2	+	219559580	219559612	G60375.1	AGAGAGTGAGGGAGGGAAGGGAAGAGGAAGGGT	67	219559586	0.999963	1	6	67	STK36	protein_coding	ENST00000473681	Intron
chr2	-	109035170	109035191	G63254.1	GAAGAAAGGAGAGGAAGCTGGT	67	109035191	0.995123	1	7	7	NA	NA	NA	Intergenic
chr22	+	38023332	38023375	G70967.1	GGAGGGAGAGCTGAAGGGGAAGGAGAGCTGAGGGGAAAGGAGGC	67	38023360	0.637711	2	57	10	GGA1	protein_coding	ENST00000337437	Intron
chr3	+	51082696	51082723	G73890.1	AGGGAGGACTGAGGAGAGGGAAAGAGAT	67	51082705	0.999948	1	67	67	DOCK3	protein_coding	ENST00000266037	Intron
chr3	+	100527569	100527596	G74681.1	AGGGGAAGAGAGGGAAGAGAAATTGAAC	67	100527569	0.894276	1	31	89	NA	NA	NA	Intergenic
chr3	+	113467763	113467793	G74940.1	AGAGGAGAGGGGAAGAAAAAAAGGAAGTGTT	67	113467779	0.781117	2	44	68	ATP6V1A	protein_coding	ENST00000538620	Intron
chr4	+	95384692	95384721	G82218.1	AGGCTGAGAAAGAGGAGGAAGAGGAAGGGT	67	95384696	0.928048	1	34	74	PDLIM5	protein_coding	ENST00000538141	Intron
chr7	+	139130232	139130259	G102759.1	GGAAGGAGATGAAGAGGGAAGGAGAAGT	67	139130232	0.734269	1	28	98	NA	NA	NA	Intergenic
chr7	+	155571095	155571120	G103166.1	AGGGTGAAAAGGAGGAAGGGATGGAC	67	155571105	0.621487	2	18	71	RBM33	protein_coding	ENST00000401878	3UTR
chr8	+	67353087	67353108	G107687.1	AAGAGTTGGAAAGGAAAGAGGC	67	67353100	0.703777	1	67	67	ADHFE1	protein_coding	ENST00000518781	Intron
chr9	+	33046351	33046373	G112323.1	AGAAGGAGAGGAAGGCTGAGGGC	67	33046351	0.805793	1	22	45	NA	NA	NA	Intergenic
chrX	+	16846036	16846062	G117055.1	AACTGGAAGAGGAGAGAAGAGAAGGGT	67	16846039	0.999846	2	53	39	TXLNG	protein_coding	ENST00000398155	Intron
chr1	-	46120251	46120278	G7315.1	GGAGATTAGGGAAGAAAAGAAAGAAGAC	66	46120251	0.589881	2	60	72	GPBP1L1	protein_coding	ENST00000355105	Exon
chr1	-	200624385	200624409	G10223.1	GAGGATGAGAGAGGAAGAAGAAGGC	66	200624404	0.508696	1	63	3	DDX59	protein_coding	ENST00000429498	Intron
chr11	+	108680220	108680244	G19475.1	GGGTAAGAAAGAGAAGGGAAGGAAC	66	108680223	0.755663	1	31	8	DDX10	protein_coding	ENST00000534439	Intron
chr12	+	70675911	70675942	G25026.1	AGTGAAAGAAGGGAAAGGAAGAAATGGAAAGT	66	70675913	0.999961	2	65	66	CNOT2	protein_coding	ENST00000548159	Intron
chr12	+	118837869	118837898	G26020.1	AGAGAGGAGTGAAGAAGAAGGGAAAGAGGC	66	118837878	0.680595	1	53	13	SUDS3	protein_coding	ENST00000397564	Intron
chr13	+	103330291	103330315	G30852.1	AAGTTGGAAGGAAGAAGGGAGGAAC	66	103330306	0.728581	1	51	61	TPP2	protein_coding	ENST00000466153	Intron
chr13	-	72354812	72354839	G32009.1	AGTGAAGGAAGAGAGGGGAGAGAGGAAC	66	72354837	0.500158	1	34	21	DACH1	protein_coding	ENST00000354591	Intron
chr14	+	45655992	45656013	G33255.1	GGAATGAGGGAAAAGGGAAGGT	66	45655996	0.887671	1	56	75	FANCM	protein_coding	ENST00000555013	Intron
chr15	+	72842319	72842348	G38019.1	AGAGGAGGGAGAGGGAAAGGGAAGTAAGAC	66	72842343	0.50024	1	47	19	ARIH1	protein_coding	ENST00000379887	Intron
chr17	+	1797004	1797027	G44702.1	GAGGAGTGAGAGAGGGAAAAGGAT	66	1797010	0.99998	1	55	66	RPA1	protein_coding	ENST00000573994	Intron
chr17	+	34239475	34239501	G45561.1	AAAGGAGAATGAGGAGAAGGAAGAAAT	66	34239484	0.999946	1	66	66	NA	NA	NA	Intergenic
chr2	+	3475980	3476004	G56242.1	GAGGTGGAAGAAGGGAAGGAAGGGC	66	3475984	0.500447	1	52	14	TRAPPC12	protein_coding	ENST00000416918	Intron
chr22	+	40479153	40479180	G71094.1	AGAGGAGGATGAAGGAGAGAAGAGGAGT	66	40479162	0.793133	1	53	78	TNRC6B	protein_coding	ENST00000402203	Intron
chr22	-	28791293	28791320	G71781.1	GAAGAAGGAGGGAAGGAAGTAGGGAGGC	66	28791301	0.574326	1	46	20	TTC28	protein_coding	ENST00000397906	Intron
chr3	-	98689262	98689287	G78628.1	GAAGGGAAGGGAAAGGAGGAAATGGC	66	98689265	0.500771	1	55	11	NA	NA	NA	Intergenic
chr3	-	176838006	176838032	G80187.1	AGATAGGAGAAGAGGAAAAGGGAAAGC	66	176838029	0.500848	1	53	11	TBL1XR1	protein_coding	ENST00000443315	Intron
chr4	+	110753915	110753939	G82448.1	AGGAAGGAAGAGGAGGAAGTTAAGC	66	110753939	0.630609	1	66	66	RRH	protein_coding	ENST00000317735	Intron
chr4	+	128645737	128645757	G82710.1	AGATTGAGAGAAAGGAAGAAC	66	128645754	0.713264	1	52	80	NA	NA	NA	Intergenic
chr4	-	122596223	122596249	G85627.1	GAGGAAAGAGGGAGAAGGAGAAGTAAT	66	122596236	0.832474	1	37	48	ANXA5	protein_coding	ENST00000511552	Intron
chr5	+	65524951	65524977	G87735.1	AGGTTGAGAAGGAGGAGGAGGAGGGGT	66	65524964	0.813039	1	66	132	NA	NA	NA	Intergenic
chr6	+	56930086	56930112	G94603.1	AGAGGAGGAGGAGAAAGAGGGTAAGGC	66	56930107	0.501375	1	58	8	NA	NA	NA	Intergenic
chr7	+	140815383	140815406	G102793.1	GGATGGAGAAGGGAGAGAAAGGGC	66	140815386	0.509369	1	63	3	TMEM178B	protein_coding	ENST00000563442	Intron
chr8	-	146150544	146150569	G111816.1	GGAGCTGAGAGGGAGGGAGAAGGAAC	66	146150564	0.500082	1	30	22	NA	NA	NA	Intergenic
chrX	+	41005381	41005404	G117427.1	GATGAGAGAAGGAAAAAAAGGGGT	66	41005383	0.879152	1	54	76	USP9X	protein_coding	ENST00000453805	Intron
chr1	+	12017563	12017586	G366.1	GGAATGAGGGAGAGGAAGGAGGAT	65	12017567	0.999948	1	65	65	PLOD1	protein_coding	ENST00000429000	Intron
chr1	+	185057454	185057477	G4309.1	AGGAGATTGAGAGAGAGGGGGGAT	65	185057467	0.752206	1	65	130	RNF2	protein_coding	ENST00000453650	Intron
chr1	-	63959349	63959376	G7767.1	AAAGAAATTGAAGGAAGGAAAGGAAAAT	65	63959360	0.760091	1	59	136	ITGB3BP	protein_coding	ENST00000465781	Intron
chr11	-	17876034	17876063	G20793.1	GAAAAGGATTGAGAAAGGAAGGGGAAGAAT	65	17876046	0.710059	2	54	130	SERGEF	protein_coding	ENST00000533241	Intron
chr11	-	47856074	47856096	G21377.1	GAATGGAAGGGAAGAGGAAGAGC	65	47856093	0.501075	1	58	7	NUP160	protein_coding	ENST00000528071	Intron
chr11	-	73195118	73195141	G21984.1	AAGATAAGGAGGGAGGAAGGAAGC	65	73195137	0.50162	1	58	7	FAM168A	protein_coding	ENST00000356467	Intron
chr12	+	48594893	48594918	G24347.1	GAAAGATGGAAGAGAAAAAGGAAGGC	65	48594899	0.500462	1	52	13	NA	NA	NA	Intergenic
chr13	+	27165272	27165297	G29487.1	GAATGAGGAGGGGAGAGGGAGAGAGT	65	27165275	0.814899	2	46	76	WASF3	protein_coding	ENST00000361042	Intron
chr13	-	79895301	79895325	G32200.1	AAGGGAATGGGGAAAAGAAAGGAAT	65	79895318	0.848757	1	57	73	RBM26	protein_coding	ENST00000449987	Intron
chr14	+	73630478	73630504	G34013.1	GAGAAAAGGAATGGAGAGAGGAGGAAC	65	73630489	0.502348	1	59	6	PSEN1	protein_coding	ENST00000555386	Intron
chr15	+	63532142	63532166	G37700.1	GAGCTGAGGAGAGAAGAGAGGGAAC	65	63532146	0.818192	1	16	5	RAB8B	protein_coding	ENST00000448330	Intron
chr15	+	100159266	100159295	G38804.1	GAGGATGGAAGGGGGAAGGAGGGAAAGAAC	65	100159271	0.507674	1	46	4	MEF2A	protein_coding	ENST00000559903	Intron
chr16	-	23506515	23506540	G43328.1	TTTAAGAAAAAGGAAAAGGGGAAGGT	65	23506526	0.857452	1	7	128	GGA2	protein_coding	ENST00000569189	Intron
chr16	-	28851444	28851471	G43462.1	GGGTGAGAGAAGAGGAAGAGGGAAGAAC	65	28851444	0.57643	1	30	35	NA	NA	NA	Intergenic
chr17	+	17612356	17612381	G45200.1	AGAGAGTGGAAGGGAAGGAGAGGAGC	65	17612362	0.503274	1	60	5	RAI1	protein_coding	ENST00000353383	Intron
chr17	+	48561548	48561573	G46092.1	GGCTGAGAGGGGAGGGAAGAGAGGAG	65	48561551	0.670533	1	41	5	RSAD1	protein_coding	ENST00000513650	Exon
chr17	+	55446996	55447018	G46248.1	ACTAAGGAAGGGAAAAGAGGGGC	65	55446998	0.505754	1	17	4	MSI2	protein_coding	ENST00000442934	Intron
chr17	-	9249591	9249616	G47490.1	AAAGTTGAGAGAGGAGGAAAAGGAGC	65	9249600	0.714275	2	61	65	STX8	protein_coding	ENST00000575294	Intron
chr18	+	29096314	29096340	G50090.1	GGGGAAAGAAGGGAAGGAGAGGATGAC	65	29096337	0.500047	1	35	28	DSG2	protein_coding	ENST00000585206	Intron
chr2	+	170630731	170630752	G59284.1	AAAATGGGAGAGGAGGAAGGAT	65	170630735	0.933914	1	62	68	KLHL23	protein_coding	ENST00000448589	Intron
chr2	+	186607677	186607702	G59672.1	AGGTGAGGAGAGAGGAAAGGAAAGGC	65	186607680	0.501757	1	41	8	FSIP2	protein_coding	ENST00000343098	Intron
chr2	+	234199748	234199768	G60710.1	AGGTTGGAGGAAGGGGAAGAC	65	234199764	0.726388	1	58	72	ATG16L1	protein_coding	ENST00000347464	Intron
chr20	+	47847218	47847246	G66934.1	GAGGAGCTGAGGAGGGAGGAAGAGGAAGT	65	47847225	0.846138	1	43	75	DDX27	protein_coding	ENST00000493252	Intron
chr20	-	5054326	5054350	G67561.1	AGAGTGAAAGGAAGAGAGAGGAAGC	65	5054346	0.500561	1	52	12	NA	NA	NA	Intergenic
chr22	+	19933163	19933185	G70419.1	AGGTTAAGAGAAAAGGGAAAGGT	65	19933174	0.711825	1	40	155	COMT	protein_coding	ENST00000467943	Intron
chr5	+	56529524	56529546	G87555.1	GACTGAAGAGGAAGAGAAGGGGT	65	56529527	0.999951	1	65	65	GPBP1	protein_coding	ENST00000538707	Intron
chr6	+	26374043	26374071	G93910.1	AGAAAAGAGAGAGGGAGGGAGAAAAGTGT	65	26374061	0.796012	1	9	9	BTN3A2	protein_coding	ENST00000604202	Exon
chr6	+	42858611	42858632	G94293.1	GGGGAAAGGAAAGGGAGGCTGT	65	42858611	0.811703	1	24	56	NA	NA	NA	Intergenic
chr6	+	126316402	126316432	G95596.1	ATTGAGGGGAGGAGGAAAGGAAGGAGAGTGC	65	126316430	0.64949	2	51	44	TRMT11	protein_coding	ENST00000450358	Intron
chr8	-	52784759	52784783	G110055.1	GAGTAAAAGGGAGAGGAGGAAAGGC	65	52784759	0.901679	1	16	48	PCMTD1	protein_coding	ENST00000544451	Intron
chrX	-	19984349	19984372	G119462.1	GAGGAAGTGGAAAAGGAGGGAAAC	65	19984365	0.560169	1	64	1	CXorf23	protein_coding	ENST00000356980	Exon
chr1	+	44061675	44061700	G1542.1	GTAGAGAAGGAGGGGGAGAGCTGGAT	64	44061688	0.804209	2	35	56	PTPRF	protein_coding	ENST00000372413	Intron
chr1	-	155854070	155854093	G9247.1	GGGGAAGAGAGAGGAGAGTGGGGT	64	155854093	0.969791	1	25	70	NA	NA	NA	Intergenic
chr10	-	127505947	127505971	G16963.1	GAAATGAGGAAAAGAGAGGAGAAAT	64	127505967	0.836033	1	55	72	UROS	protein_coding	ENST00000368774	Intron
chr11	+	61912694	61912717	G18400.1	AGATGAAGGAGGAGAAGAAGAAGC	64	61912697	0.500097	1	40	24	INCENP	protein_coding	ENST00000278849	Exon
chr11	+	107969196	107969220	G19452.1	AGAAAGGATGAGAGAAGAAGAGAAT	64	107969204	0.811413	1	53	75	CUL5	protein_coding	ENST00000531427	Exon
chr11	+	108011615	108011642	G19460.1	AGAAGGGAGTTGAGGAAGAAAAGGGGAC	64	108011637	0.649934	2	59	69	ACAT1	protein_coding	ENST00000533610	Intron
chr11	-	47133517	47133543	G21329.1	AAGAGGGAAAGGAAGAAGAGATGAGGT	64	47133530	0.83976	1	56	68	NA	NA	NA	Intergenic
chr11	-	108071963	108071987	G22590.1	GGGGAGAGGAAAAGAGGAGATGGAC	64	108071967	0.735419	1	55	9	NPAT	protein_coding	ENST00000278612	Intron
chr12	+	38719212	38719238	G24166.1	GTTGGAAGAGAGGAGAGAGGAAGGGAT	64	38719225	0.993171	1	2	78	NA	NA	NA	Intergenic
chr13	+	28861800	28861825	G29533.1	AGAGTGGGAGGAAGAGAAGAGAAGAT	64	28861804	0.999969	1	50	64	PAN3	protein_coding	ENST00000282391	Intron
chr13	-	60442845	60442872	G31877.1	GAGGAGAGGGAAGAAGGAAGGAATGAAT	64	60442859	0.742754	1	35	55	DIAPH3	protein_coding	ENST00000400330	Intron
chr14	+	70245128	70245153	G33870.1	AGAGGAGGGGAAAGAAGAAAAGTGGT	64	70245140	0.813233	1	55	67	NA	NA	NA	Intergenic
chr14	-	50557375	50557400	G35500.1	AAAGGAAGAGGGAGGGAAGTGAAGGT	64	50557389	0.858956	1	57	70	C14orf183	protein_coding	ENST00000305273	Intron
chr14	-	63894683	63894710	G35842.1	GGGAAGATGAGAGGAAAAAGAGAGAAAT	64	63894703	0.811413	1	53	75	PPP2R5E	protein_coding	ENST00000553266	Intron
chr15	+	99391074	99391098	G38778.1	AATGAAAGGAAGAGAGGAGGAAGAT	64	99391076	0.999965	2	40	47	IGF1R	protein_coding	ENST00000558355	Intron
chr15	-	55125349	55125374	G39448.1	GAAGGGAAAGGAAAGGATGTGAGGGT	64	55125374	0.877189	1	10	81	NA	NA	NA	Intergenic
chr16	+	56877899	56877929	G41882.1	AGGAGGAATGAAAGGAAGGAAGAGGAAAGAT	64	56877907	0.982041	2	61	8	NUP93	protein_coding	ENST00000563465	Intron
chr16	+	68957328	68957353	G42133.1	AGAATGGAGGAAGGGGAGAGAGGGAC	64	68957332	0.512558	1	45	3	TANGO6	protein_coding	ENST00000561856	Intron
chr17	+	57922569	57922595	G46356.1	GGAAGGAAAGAGGAGAAAAGGGAGTAT	64	57922569	0.799496	1	27	58	NA	NA	NA	Intergenic
chr17	-	41181074	41181102	G48281.1	AGAAGTGAGAGGAGAGGAAAAGAGAAGGT	64	41181097	0.999935	1	64	59	NA	NA	NA	Intergenic
chr18	+	2706958	2706987	G49644.1	AGAAGAGAGAGAGAGGGAAGGGGGAACTGT	64	2706958	0.962395	1	10	55	SMCHD1	protein_coding	ENST00000261598	Intron
chr18	+	29673574	29673598	G50100.1	AAGGGTGGAGAGGAGAAAGGAAGAC	64	29673579	0.50078	1	54	10	RNF138	protein_coding	ENST00000578914	Intron
chr2	-	48112983	48113008	G62076.1	AGAGGAAAGGAGGGGGAAAAGGATAT	64	48113000	0.736683	1	13	57	FBXO11	protein_coding	ENST00000378314	Intron
chr20	+	2102534	2102562	G65775.1	GAGAGGGGAAGAGGAGAGGAATTGGAGAC	64	2102534	0.775948	2	42	78	STK35	protein_coding	ENST00000493263	Intron
chr22	-	20850680	20850707	G71575.1	GAGAGTTAAGGAGGGAGGGAAAGGGAAT	64	20850691	0.818608	1	11	75	NA	NA	NA	Intergenic
chr3	+	136649059	136649085	G75476.1	GAAAGTTGAGAAGGAAAAGGGGAAAAC	64	136649076	0.675435	2	38	49	NCK1	protein_coding	ENST00000496489	Intron
chr3	-	125201218	125201240	G79144.1	GGTGAAGGAGAGGAGAAGGAAAT	64	125201231	0.685171	1	15	94	SNX4	protein_coding	ENST00000536067	Intron
chr4	-	120947962	120947987	G85594.1	GAATGGGGAGGAAGGGAAGGAGAGAT	64	120947984	0.841563	1	55	73	NA	NA	NA	Intergenic
chr5	+	175803599	175803626	G89815.1	AGAAAATAGGAAAGAGAGGGAGAAAGAT	64	175803605	0.985806	1	53	65	ARL10	protein_coding	ENST00000310389	3UTR
chr7	+	131182746	131182771	G102538.1	GAGAAAAGGAAGAGGGGACTGGAGAC	64	131182746	0.860729	1	6	15	NA	NA	NA	Intergenic
chr9	+	82248742	82248765	G112758.1	GAAGCTGAGAGGGAGGGAAGAAGC	64	82248747	0.504673	1	60	4	TLE4	protein_coding	ENST00000483597	Intron
chr1	+	224729174	224729199	G5169.1	GATAAGAGGAAAGAGGGAGAAAAGGC	63	224729176	0.549615	1	61	1	CNIH3	protein_coding	ENST00000498382	Intron
chr1	-	86173494	86173517	G8238.1	GAAGTGAAGGAAGAGAAGGATAAC	63	86173507	0.665624	1	4	95	ZNHIT6	protein_coding	ENST00000431532	Exon
chr11	+	6963467	6963488	G17354.1	GAAGGAGAGGAAAGGAAGATGT	63	6963476	0.882292	1	63	63	ZNF215	protein_coding	ENST00000529755	Intron
chr11	+	13007560	13007582	G17527.1	AGATGGGAGGAAGAGGAAGAGAC	63	13007563	0.999536	1	52	0	NA	NA	NA	Intergenic
chr11	+	74452619	74452645	G18888.1	AGGGAAAAGAGGAAGAAAGACTGAGGC	63	74452640	0.999913	1	11	0	NA	NA	NA	Intergenic
chr11	+	120921365	120921385	G19909.1	GGTTGAGAGGAGGGAGGAAGT	63	120921375	0.730275	1	55	134	TBCEL	protein_coding	ENST00000531148	Intron
chr12	+	72508349	72508374	G25079.1	AGGTGGAGGAGAAGGAAGAAGAGGGC	63	72508352	0.999203	1	50	0	TPH2	protein_coding	ENST00000551074	Intron
chr12	-	11211746	11211773	G26775.1	GAGAGAGAGGAGGGAGAATGGAGAATGT	63	11211762	0.715161	1	9	78	TAS2R14	protein_coding	ENST00000381852	Intron
chr12	-	122698143	122698165	G29070.1	AGAAGGAGAAAAGGAGGGGATGT	63	122698154	0.763885	1	43	67	DIABLO	protein_coding	ENST00000439489	Intron
chr13	+	38974039	38974067	G29778.1	AGAAGGAAAAAGAAAGGGAAGAGTAGTTT	63	38974039	0.954035	1	19	92	NA	NA	NA	Intergenic
chr15	+	69777613	69777640	G37914.1	GGAGAAGAGGGAAGGGAAAGAATTGGGC	63	69777613	0.962339	1	19	95	RP11-279F6.1	lincRNA	ENST00000558309	Intron
chr15	-	55258850	55258876	G39459.1	GGAAAGAAAGAAGGAAAAAGGGTAAGT	63	55258864	0.714553	1	40	66	NA	NA	NA	Intergenic
chr15	-	65687853	65687874	G39752.1	GTTGAGAGAGGAGGGAGAGGAC	63	65687863	0.689455	1	13	25	IGDCC4	protein_coding	ENST00000559327	Intron
chr17	+	16374549	16374571	G45159.1	AGAAGCTGGAAGGGAGAAAGAGT	63	16374555	0.948767	1	61	63	C17orf76-AS1	processed_transcript	ENST00000580770	Intron
chr17	-	42111600	42111630	G48322.1	GAGAAGGTGAGAGAGGGAGAAGGGAAGAGAC	63	42111623	0.502953	1	57	6	NA	NA	NA	Intergenic
chr2	+	27459433	27459458	G56720.1	GATGGGAAGAAGAAAGAGGGAGGAGT	63	27459435	0.99996	2	14	60	CAD	protein_coding	ENST00000403525	Intron
chr3	+	119817616	119817641	G75037.1	GAAGATGAAGAAAGAAGAGGGGAGGT	63	119817616	0.746283	1	34	82	RP11-18H7.1	lincRNA	ENST00000469070	Exon
chr3	+	142444978	142445001	G75621.1	GAGAGAGGAAGGGGAGAAGATTGT	63	142445001	0.545994	1	15	102	TRPC1	protein_coding	ENST00000460401	Intron
chr3	-	23948026	23948048	G77128.1	GACTGAGGAGAAGGAGGAGGGAT	63	23948045	0.913399	1	59	67	NKIRAS1	protein_coding	ENST00000416026	Intron
chr4	-	107120541	107120563	G85402.1	GAGTGAGAGAGAGGAAGAGGAAC	63	107120560	0.502207	1	57	6	TBCK	protein_coding	ENST00000506615	Intron
chr6	+	26323091	26323121	G93907.1	ATTGAGGGTTCGAATCCCTCCGTGGTTATTT	63	26323091	0.962788	1	22	652	Arg(TCG)	tRNA	Chr6_4	Exon
chr6	-	38603406	38603434	G97463.1	GGTGAGAGAGAGAGGGAAGGGGGCTGAAC	63	38603410	0.985397	2	59	4	BTBD9	protein_coding	ENST00000498633	Intron
chr7	+	30716802	30716831	G100604.1	AGGGAGAGATGGAGAAAGAGAGAGAGAGGT	63	30716811	0.999941	1	63	63	NA	NA	NA	Intergenic
chr7	+	93492302	93492331	G101721.1	GGAAGGAAGTGGAGAAGGGAGAAGAGGGAT	63	93492311	0.845281	1	55	71	GNGT1	protein_coding	ENST00000455502	Intron
chr8	+	17133745	17133768	G106723.1	GAAGGAAGAAGGGGAGACTAAGGC	63	17133763	0.503711	1	55	5	VPS37A	protein_coding	ENST00000521829	Intron
chr8	+	42172905	42172930	G107352.1	AGATGAAGAGAAAGGAGGAAGGAAAT	63	42172908	0.97618	1	32	65	IKBKB	protein_coding	ENST00000379708	Intron
chr9	+	115264374	115264399	G113451.1	GAGTAGAAAGGAGGAGGGGAGGAAGT	63	115264377	0.899531	1	35	72	KIAA1958	protein_coding	ENST00000536272	Intron
chr9	-	136208659	136208680	G116557.1	AGGAGTGGAGAAAGGGAAAGGC	63	136208675	0.500099	1	41	22	MED22	protein_coding	ENST00000344469	3UTR
chr1	+	29066657	29066685	G942.1	AGGAAAAGTAGGGAAGGAAGTAGAGGAAT	62	29066657	0.80746	1	3	124	YTHDF2	protein_coding	ENST00000541996	Intron
chr10	-	859023	859045	G14464.1	GGGAAGGAGGAAAAGAAGCTGGC	62	859032	0.683178	1	23	21	LARP4B	protein_coding	ENST00000448368	Exon
chr10	-	32472717	32472745	G15106.1	AAATGAAGGAGAGAAGAAGGGAGAAAAAC	62	32472717	0.921403	1	14	48	NA	NA	NA	Intergenic
chr12	-	56563603	56563626	G27677.1	GATGAGGAGAAAGGGAAAGAAGGC	62	56563624	0.574788	1	61	1	SMARCC2	protein_coding	ENST00000267064	Exon
chr15	-	70986334	70986359	G39947.1	GAAATGGAAGGGAGGGAGAGGGAGAC	62	70986355	0.568629	1	61	1	UACA	protein_coding	ENST00000560167	Intron
chr15	-	83770606	83770634	G40353.1	AGTGAGAGGGAAGAGGAGAAGAGGAGGAC	62	83770606	0.727434	1	11	18	NA	NA	NA	Intergenic
chr17	+	34179727	34179753	G45549.1	GGGTTAGAGGAGAGAAAAGAGAGGGAC	62	34179741	0.852789	1	28	32	TAF15	protein_coding	ENST00000586593	Intron
chr17	+	78674892	78674912	G46969.1	GGATTGAGGAGAGAGGGGAGC	62	78674907	0.759083	1	62	62	RPTOR	protein_coding	ENST00000544334	Intron
chr17	-	6486829	6486853	G47337.1	AAGTGAAGAAGAGAGGGAAAGGGAC	62	6486829	0.626854	1	27	35	KIAA0753	protein_coding	ENST00000589033	Intron
chr18	+	44545069	44545092	G50425.1	GGGATTAAGGGAGAGAGAGGAAAC	62	44545085	0.763702	1	62	62	KATNAL2	protein_coding	ENST00000592005	Intron
chr19	-	55728441	55728465	G56040.1	GGCTGAGAAGGGGAAGAGGAAGGAC	62	55728441	0.564215	1	29	33	NA	NA	NA	Intergenic
chr2	+	154875345	154875376	G59036.1	AGAAAGGATGAGAGAGGAGGAGGAGGAGAGAC	62	154875353	0.503627	1	21	6	GALNT13	protein_coding	ENST00000409237	Intron
chr2	+	170602231	170602254	G59279.1	AGGAGATGAAGGAGAGAAAGGAGT	62	170602237	0.99994	1	62	62	KLHL23	protein_coding	ENST00000448589	Intron
chr2	-	25537302	25537323	G61511.1	GAATGAAGAGAAGGGAGGAGGC	62	25537320	0.50109	1	30	9	DNMT3A	protein_coding	ENST00000321117	Intron
chr20	+	62175117	62175146	G67364.1	GAAGGAATAAGGAAGGAAAGAAGGAAAAGT	62	62175124	0.906147	1	44	71	NA	NA	NA	Intergenic
chr21	-	26966335	26966359	G69784.1	GCTGAAGAGGAAGAGAAAGGGAGGT	62	26966349	0.675248	1	27	80	MRPL39	protein_coding	ENST00000419219	Intron
chr4	-	16185401	16185425	G84087.1	AAATGAAAGAGGAAGGAGGGAAGGT	62	16185422	0.782274	1	41	76	TAPT1	protein_coding	ENST00000304584	Intron
chr4	-	83857208	83857234	G84982.1	AGATAGGGAAAGGAAAGGAGGGAGAAT	62	83857221	0.618758	1	26	62	LIN54	protein_coding	ENST00000395282	3UTR
chr5	+	78965461	78965488	G88008.1	GAGGGGGGAAGAGAGAAGATTGAGGAAT	62	78965461	0.902511	1	42	141	PAPD4	protein_coding	ENST00000428308	Intron
chr5	+	149807827	149807855	G89262.1	GACTGAGAGGAAAAGGGAGAGGGAGGGAC	62	149807830	0.715011	1	12	7	NA	NA	NA	Intergenic
chr6	+	4038923	4038948	G93384.1	AGTTGGGAGAGGAGGGAAGAGAGGAC	62	4038937	0.709468	1	37	44	PRPF4B	protein_coding	ENST00000538861	Intron
chr6	-	2965390	2965415	G96682.1	GAAAACTAAGGAAAGGGGGGAAAGGC	62	2965390	0.971814	1	9	53	SERPINB6	protein_coding	ENST00000380529	Intron
chr6	-	38644464	38644490	G97466.1	GGGAAAGGGGAGGAGGAAGGAAATGAT	62	38644477	0.744051	1	37	69	GLO1	protein_coding	ENST00000470973	Exon
chr8	+	38037400	38037422	G107238.1	GAAGTGGGGAAAGAGGAGAGGAC	62	38037422	0.68646	1	25	37	BAG4	protein_coding	ENST00000432471	Intron
chr8	+	68041534	68041562	G107702.1	AAAAATAAGAGAAAGAAAGGAAGGAAGGT	62	68041539	0.999941	1	60	62	CSPP1	protein_coding	ENST00000412460	Intron
chr8	-	71196519	71196543	G110404.1	AGGAGTGAAAGAGAAAGAGGAGGAC	62	71196538	0.500033	1	34	28	NCOA2	protein_coding	ENST00000520416	Intron
chr8	-	117624234	117624259	G111150.1	AGGTGAAGGAGAGAGGGGAGGAAAGT	62	117624256	0.733551	1	42	67	NA	NA	NA	Intergenic
chr9	+	37858591	37858624	G112511.1	GAGGAGGCTGGGAAGAAGAGGAAAATGAGAGGGT	62	37858599	0.999426	3	61	42	DCAF10	protein_coding	ENST00000478453	Intron
chr9	-	111722503	111722532	G115853.1	GAGGTGAGGGAGAGGGAGGAGTTGGAGGAT	62	111722528	0.892215	2	41	96	CTNNAL1	protein_coding	ENST00000374594	Intron
chr1	+	77689712	77689734	G2340.1	AGAAACTGAAGGGAGAGGGAGAC	61	77689718	0.554941	1	60	1	NA	NA	NA	Intergenic
chr1	+	213043451	213043472	G4920.1	AGAATGAAAGGAAGAGGAGGAT	61	213043455	0.840558	1	49	73	FLVCR1	protein_coding	ENST00000579295	Exon
chr1	+	218566973	218567002	G5043.1	GAGAAAAAGAGGAGAGAAAGAAAATGGAGC	61	218566997	0.999952	1	9	0	TGFB2	protein_coding	ENST00000488793	Intron
chr1	-	46104217	46104258	G7314.1	AAGAGAAGAGGATGGAAGAAGAGAAGAGGATAGAAGAGGAGT	61	46104246	0.999954	2	52	67	GPBP1L1	protein_coding	ENST00000355105	Intron
chr1	-	54286265	54286287	G7545.1	GAGACTGAGAAGGAGAGAGAGGT	61	54286282	0.926919	1	58	64	NDC1	protein_coding	ENST00000540001	Intron
chr1	-	101486310	101486331	G8537.1	GGATAAGGAAAAGGAAAGGAGT	61	101486328	0.999945	1	61	61	DPH5	protein_coding	ENST00000498372	Intron
chr1	-	173912542	173912565	G9750.1	GGGGAAAGAGAGGGAAGGTGAAAT	61	173912555	0.992924	1	61	61	RC3H1	protein_coding	ENST00000258349	Intron
chr1	-	175881051	175881071	G9810.1	GGAAAAGAGGGAGGACTGAGT	61	175881064	0.881983	1	56	66	RP11-318C24.2	lincRNA	ENST00000426575	Intron
chr10	-	7237595	7237619	G14604.1	GATGAAGGAGGGAAGAGGAGAGGAT	61	7237617	0.921927	1	41	65	SFMBT2	protein_coding	ENST00000397167	Intron
chr10	-	30604114	30604143	G15081.1	AAAAGATTGGGGAGAGGAGAGAGAAAGGAT	61	30604127	0.71916	1	42	122	MTPAP	protein_coding	ENST00000358107	Intron
chr11	+	4122315	4122340	G17284.1	AGAAGGGGAAGGGGGATAAGAAGAGC	61	4122331	0.500784	1	51	10	RRM1	protein_coding	ENST00000526865	Intron
chr11	-	57074907	57074940	G21417.1	GATGGAGGAGGAGAAGGGAGAGAGGAAGATGGGC	61	57074911	0.629349	2	35	33	TNKS1BP1	protein_coding	ENST00000532437	Intron
chr11	-	117182240	117182263	G22858.1	AAGATGGAAAGAGAAAGGAAGGGC	61	117182259	0.99733	1	52	0	BACE1	protein_coding	ENST00000514464	Intron
chr13	+	60990052	60990076	G30230.1	AAGGAAAAGTGAAGAAAGGGAGAAC	61	60990061	0.500359	1	47	14	TDRD3	protein_coding	ENST00000196169	Intron
chr13	-	79978407	79978429	G32211.1	GGGAGATGAGGGAAAGGGAAATC	61	79978429	0.643739	1	6	116	RBM26	protein_coding	ENST00000438724	Intron
chr15	-	89848547	89848569	G40474.1	GGGGAAAAGAAGAGAGGTGAGAC	61	89848552	0.502821	1	56	5	NA	NA	NA	Intergenic
chr17	+	34264970	34264998	G45562.1	GAGAAGGGAGATGGAGGAGAAAGGGAGGC	61	34264981	0.501575	1	52	8	NA	NA	NA	Intergenic
chr19	-	56798746	56798772	G56087.1	GGGAAGGGAAGAAAAGGAGAGGTGAGC	61	56798750	0.503197	1	47	6	ZSCAN5A	protein_coding	ENST00000589279	Intron
chr3	+	10093684	10093707	G72798.1	GAAAAAAAAGGGAAAGGTGGAGGT	61	10093694	0.996853	1	61	61	FANCD2	protein_coding	ENST00000383806	Intron
chr3	+	150350370	150350397	G75733.1	GATGAGGAGGGGAAAGGAAGAAGGAGAG	61	150350372	0.994952	1	46	0	NA	NA	NA	Intergenic
chr3	-	119142489	119142510	G78970.1	AAGTGAAAAGGGAAAGAAGGAC	61	119142507	0.500076	1	37	24	NA	NA	NA	Intergenic
chr3	-	131168735	131168759	G79314.1	AGAAGTTGGAGGGAAAGGGAAATAT	61	131168747	0.75012	1	52	136	NA	NA	NA	Intergenic
chr3	-	184388079	184388107	G80338.1	GGGAGAGGAAGAGAGGAGAGATGAGGGAC	61	184388086	0.557701	1	48	13	NA	NA	NA	Intergenic
chr4	+	26322552	26322577	G81194.1	GAGGAGTGAGGAAAAAGGGAAGGGGC	61	26322558	0.500654	1	50	11	RBPJ	protein_coding	ENST00000355476	5UTR
chr4	+	39758968	39758989	G81362.1	AAGAAAGGGGAGAAAAAAAGGT	61	39758968	0.997175	1	3	58	UBE2K	protein_coding	ENST00000510719	Intron
chr4	+	52772137	52772161	G81510.1	GCTAGAGAGGGAGAGAAAGGGAGGC	61	52772139	0.875162	1	19	2	DCUN1D4	protein_coding	ENST00000381437	Intron
chr5	-	137353738	137353764	G92288.1	GGGTGAAGAAGAGGAAAGGGAGGAGAC	61	137353761	0.500461	1	47	14	FAM13B	protein_coding	ENST00000514310	Intron
chr6	-	135072994	135073022	G99164.1	AAGGAGAAGAAGGGGAAGGAAGATGAGAC	61	135072999	0.500359	1	42	15	NA	NA	NA	Intergenic
chr6	-	155576716	155576737	G99594.1	GGATTGAAAGAAGGAAGGGAGT	61	155576726	0.754739	1	61	122	RP11-477D19.2	antisense	ENST00000435295	Exon
chr7	+	921986	922010	G99980.1	GAAGGAGAGGGAAGGAATTGGGAAC	61	922010	0.674975	1	61	61	SUN1	protein_coding	ENST00000457861	Intron
chr7	+	129360451	129360472	G102484.1	AGGGTGAGAAGGGAGAGGAAGC	61	129360455	0.500462	1	49	12	NRF1	protein_coding	ENST00000539636	Intron
chr7	+	141283177	141283202	G102824.1	AGGAAAGTGGAGAGGAGAGAGAGGGT	61	141283184	0.999964	1	55	61	AGK	protein_coding	ENST00000473884	Intron
chr8	+	104571654	104571678	G108311.1	AAAAAGAAAGAGAGAGTTCAGGGAC	61	104571654	0.670855	1	50	72	RIMS2	protein_coding	ENST00000406091	Intron
chr8	-	12434839	12434862	G109307.1	GGTTGAAGGAAGGGAAGAAAGAGT	61	12434851	0.713985	1	19	128	NA	NA	NA	Intergenic
chr1	+	27056782	27056805	G855.1	GGGAGTAGAAGAAAAGGGGAAGAT	60	27056787	0.879456	1	29	71	ARID1A	protein_coding	ENST00000374152	Intron
chr1	+	156205846	156205866	G3548.1	GAAGTGAGAAGGGGGAGAGGT	60	156205850	0.801258	1	48	72	PMF1	protein_coding	ENST00000497069	Intron
chr1	-	180984221	180984246	G9927.1	GGAGGAAGAGGAAGGAGAAAACTGGT	60	180984232	0.922833	1	18	14	STX6	protein_coding	ENST00000542060	Intron
chr11	+	47269905	47269927	G18211.1	AGGTAGGAAGGGAAAAGAGAAGT	60	47269908	0.97778	2	60	7	NR1H3	protein_coding	ENST00000529540	Intron
chr11	+	71729566	71729592	G18794.1	AGAGTGGAGGGAGGAGGAGAGGAGAAT	60	71729570	0.99995	1	28	60	RP11-849H4.4	antisense	ENST00000502284	Intron
chr14	+	23982736	23982760	G32864.1	GGAGTGGAAGAAGGAGGGGAGAGGC	60	23982740	0.501009	1	48	9	RP11-66N24.4	antisense	ENST00000554403	Exon
chr15	+	72878631	72878651	G38022.1	AGTAGAAGAGGGAAAAGGAGT	60	72878633	0.999969	1	43	60	ARIH1	protein_coding	ENST00000563310	Exon
chr15	+	80384914	80384935	G38265.1	GGTAAGAGAGAGGGGGGAAAGT	60	80384916	0.916805	1	49	67	ZFAND6	protein_coding	ENST00000558272	Intron
chr15	+	91077460	91077484	G38585.1	GAGGAAGGTGAGAAAGAGGGAGGGC	60	91077468	0.501545	1	53	7	CRTC3	protein_coding	ENST00000268184	Intron
chr15	-	75721204	75721232	G40098.1	GAGGAGGAGGGAGAAAGAAGATGAAGGGT	60	75721232	0.770172	1	24	60	SIN3A	protein_coding	ENST00000568190	Intron
chr15	-	83832044	83832073	G40360.1	GGGAAGGAGGAAAGAGAAGAGGTGAAGAAC	60	83832062	0.564655	1	11	31	HDGFRP3	protein_coding	ENST00000562702	Intron
chr16	+	70569133	70569155	G42190.1	GAAAGAGAGGAGGAGTTGAAAGC	60	70569155	0.65744	1	55	65	SF3B3	protein_coding	ENST00000302516	Intron
chr18	+	32415501	32415525	G50187.1	GGAGTAGAGGAAGGAGGAGAGGAGC	60	32415505	0.519746	1	58	2	DTNA	protein_coding	ENST00000596745	Intron
chr19	+	45353060	45353082	G53708.1	AGAGGAAAGAGGAAGAGAGTGAC	60	45353079	0.500154	1	40	20	PVRL2	protein_coding	ENST00000252483	Intron
chr19	+	51001525	51001550	G54054.1	AGAGAGATGGGGAGAAAAGGGAGAGT	60	51001532	0.795323	2	49	58	NA	NA	NA	Intergenic
chr2	+	134900253	134900276	G58738.1	AGAAGCTGAGAAGGGAAGGAAGGT	60	134900259	0.75179	1	43	77	MGAT5	protein_coding	ENST00000409645	Intron
chr2	+	170488418	170488445	G59274.1	AGAGAGAGAGAAAGGGAAAGAGAGTGGT	60	170488432	0.756723	1	45	71	PPIG	protein_coding	ENST00000466142	Exon
chr2	-	95749423	95749450	G62955.1	GAAGTGAGGAAGAGAGAGAAGATTAGGT	60	95749446	0.999966	2	60	73	NA	NA	NA	Intergenic
chr2	-	175887676	175887700	G64396.1	AAAGAGGAGGAAAGGAGAATGAAGC	60	175887681	0.500374	1	46	14	NA	NA	NA	Intergenic
chr20	+	30426819	30426843	G66380.1	GAGTGAGGGGGAAGGAAGGAGGAGC	60	30426822	0.501247	1	49	7	NA	NA	NA	Intergenic
chr22	+	50811551	50811576	G71453.1	AGAAAATGAAAAGGGGAGGGAAGGAC	60	50811557	0.592235	1	46	14	PPP6R2	protein_coding	ENST00000395744	Intron
chr3	-	23921080	23921100	G77122.1	GAGTGAAGAGAAGGGAAGGAT	60	23921097	0.854263	1	42	73	NA	NA	NA	Intergenic
chr3	-	27449286	27449312	G77193.1	AGGGAGAGAAGGAGAGGGGAAAAGTGT	60	27449312	0.984331	2	9	65	SLC4A7	protein_coding	ENST00000388777	Intron
chr3	-	139098565	139098586	G79535.1	GCTGGAAAAGGGAGGGAAGGGC	60	139098565	0.713563	1	19	30	COPB2	protein_coding	ENST00000510491	Intron
chr5	-	127415347	127415369	G92028.1	GAAGAGTGGAGAAGAGGAAGAAT	60	127415363	0.972315	1	59	61	CTC-228N24.3	lincRNA	ENST00000501173	Intron
chr7	-	75328985	75329007	G104669.1	GGCTGAGGGGAAGAGAGGAGGAC	60	75329004	0.500982	1	51	9	HIP1	protein_coding	ENST00000485723	Intron
chr8	+	124870793	124870817	G108594.1	AGATGAGGAAAGAGAGAAAGGAAGT	60	124870796	0.999917	1	60	50	FER1L6	protein_coding	ENST00000522917	Intron
chr8	+	126215949	126215970	G108633.1	GGAGGTGAGAAGAAAAGGAGAC	60	126215954	0.999096	1	53	0	NSMCE2	protein_coding	ENST00000517315	Intron
chr8	-	22506178	22506202	G109514.1	AGGGAAAGGGAGAAGGGAGAGTAAC	60	22506190	0.690687	1	19	21	BIN3	protein_coding	ENST00000522268	Intron
chr8	-	91631979	91632003	G110686.1	GAAGAGGAGGGAGGAAGAAGATAAT	60	91631994	0.583156	1	8	36	AB015752.3	processed_transcript	ENST00000521975	Intron
chr9	+	110183885	110183909	G113346.1	GAAGGGTGAGGAGGAAAGAGAGGAC	60	110183891	0.500329	1	45	15	NA	NA	NA	Intergenic
chr9	+	131140140	131140166	G113902.1	AAGAAAGAAAGGGGGAGAAAAAGAATT	60	131140140	0.999338	1	3	117	URM1	protein_coding	ENST00000372847	Intron
chrX	-	53637336	53637359	G120032.1	AAAGATGAGGGGAAGGAGAAAAGT	60	53637354	0.740382	1	44	68	HUWE1	protein_coding	ENST00000262854	Intron
chrX	-	122747921	122747949	G120967.1	GAGAAAGAGAGAAAAAAGATGAAAAGGAC	60	122747930	0.502704	1	54	6	THOC2	protein_coding	ENST00000245838	Exon
chr1	+	26601086	26601109	G828.1	GAAGAAAGGAAAAGAGAAGTGAGC	59	26601105	0.500315	1	44	15	CEP85	protein_coding	ENST00000451429	Intron
chr1	+	52899082	52899105	G1836.1	AGAGGTTGAAGGAGAGGGAAAAGT	59	52899095	0.759307	1	59	118	NA	NA	NA	Intergenic
chr1	+	155290070	155290093	G3512.1	GAAAATTGGAGGGAGGAAAGGAGT	59	155290082	0.783516	2	55	114	FDPS	protein_coding	ENST00000447866	Intron
chr1	+	161173811	161173834	G3673.1	GAAGTAGAGAAGGAAAGGAAGGAT	59	161173815	0.903898	1	52	65	NDUFS2	protein_coding	ENST00000467295	Intron
chr1	+	162486220	162486251	G3719.1	GAAGTAGGGAGGAAGGGAAAAAAGAAAGGGAT	59	162486237	0.956421	1	15	69	UHMK1	protein_coding	ENST00000538489	Intron
chr1	+	171501849	171501878	G3971.1	AGGAAAAGGAGAAAGAGCTGGAGAAGGAGC	59	171501867	0.582887	1	46	1	PRRC2C	protein_coding	ENST00000426496	Exon
chr1	+	178148666	178148690	G4125.1	AAAGTTGAGGGAGGAAGAAAGGAGC	59	178148680	0.708578	1	30	75	RASAL2	protein_coding	ENST00000448150	Intron
chr1	-	47104545	47104568	G7342.1	GAAAATTGAAAGAGAGGGAGGAAT	59	47104556	0.78794	1	48	107	ATPAF1	protein_coding	ENST00000542495	Intron
chr1	-	68903048	68903071	G7918.1	GAGAAAGAGGGAGAAGGTTGAGGT	59	68903071	0.999848	1	53	105	RPE65	protein_coding	ENST00000262340	Intron
chr1	-	204963299	204963323	G10446.1	AAGAGATGAGAGAGAGGAAAGGGGT	59	204963317	0.999934	1	59	59	NA	NA	NA	Intergenic
chr10	+	116760629	116760651	G13939.1	GAGTGAAAAAGGAAAGGGAAAGA	59	116760632	0.999934	1	41	0	NA	NA	NA	Intergenic
chr10	-	70192984	70193010	G15592.1	GGGAGAGGATGAGGGAGAGGGAAGGAT	59	70193001	0.824978	1	50	68	DNA2	protein_coding	ENST00000399179	Intron
chr11	+	812761	812792	G17184.1	AGAGGAGAAGAAAGATGAGAAGAAGGAGGAGT	59	812776	0.945685	1	57	60	RPLP2	protein_coding	ENST00000527517	Exon
chr11	-	85600704	85600730	G22259.1	GAAGGTAGGAGAAAAAGAGGGGATGAT	59	85600725	0.647404	2	52	66	NA	NA	NA	Intergenic
chr12	+	112380618	112380646	G25827.1	GAGAGAGAGAAGGGAGAAGAGGAAGTGAT	59	112380618	0.826782	1	27	63	NA	NA	NA	Intergenic
chr12	-	92507330	92507355	G28285.1	AGTGGGAGGAGGAGAAGAGGGAGAGC	59	92507353	0.501034	1	40	10	C12orf79	protein_coding	ENST00000553207	Intron
chr14	+	68577161	68577186	G33795.1	GGTTGAAAGGAAAAGAGGGAGGGAGC	59	68577173	0.681815	1	11	13	RAD51B	protein_coding	ENST00000557045	Intron
chr15	+	74924319	74924343	G38102.1	GATGGAGGGAAAAGGAGGGAGAGAT	59	74924321	0.981133	1	30	60	CLK3	protein_coding	ENST00000563418	Intron
chr16	+	31334055	31334079	G41613.1	AAGAAAAAAGGGAAAGGATGAGAAC	59	31334073	0.503094	1	54	5	ITGAM	protein_coding	ENST00000544665	Intron
chr17	+	55527541	55527565	G46254.1	GAAAAATGAGAGGGAGGAAAAAGAT	59	55527547	0.774671	1	42	76	MSI2	protein_coding	ENST00000582772	Intron
chr17	+	57818096	57818126	G46348.1	AGAGGTTGAGGGAGAGAGGAAAAGAAGGAAT	59	57818112	0.815214	1	54	123	VMP1	protein_coding	ENST00000537567	Intron
chr19	+	18057244	18057275	G52979.1	GAGGGTTAGGGAAAGGAGAGGAAGGTAAGGCC	59	18057257	0.758446	3	33	80	NA	NA	NA	Intergenic
chr2	+	148853445	148853469	G58935.1	GGGGAGAAGGAAGGGAAATTGAGGT	59	148853445	0.806159	2	54	123	MBD5	protein_coding	ENST00000478804	Intron
chr2	+	182779759	182779782	G59605.1	GAGAAAGTGAGAGGAAGGAGGGAT	59	182779766	0.946793	1	57	61	SSFA2	protein_coding	ENST00000428267	Intron
chr2	+	210925428	210925455	G60172.1	GGAAATAAGAAGAGGAAAAGAAAAGAGC	59	210925433	0.999849	1	19	0	AC007038.7	antisense	ENST00000452057	Intron
chr2	-	45749789	45749821	G62009.1	GGCTGAAGAGAAAAAGGAAGAGGAGGAGTTGGT	59	45749807	0.680864	2	42	85	SRBD1	protein_coding	ENST00000535761	Intron
chr2	-	118702441	118702468	G63394.1	AGGAAAGGAAGTGGAGGAAAGGAAAAGC	59	118702456	0.619662	1	47	8	CCDC93	protein_coding	ENST00000437999	Intron
chr2	-	175773984	175774014	G64388.1	GAAGGAAGAAGGTTGGAGGAAGGGAGGGAAC	59	175773990	0.768731	1	59	59	CHN1	protein_coding	ENST00000469597	Intron
chr21	+	34718640	34718664	G69233.1	AGAAAAAATGAGGGAGAAGGGAAGT	59	34718648	0.955448	1	57	61	IFNAR1	protein_coding	ENST00000416947	Intron
chr3	+	51001944	51001972	G73887.1	GAAGAAAGGAGGAGAAAAGATTAGTGAAC	59	51001944	0.795361	1	59	118	DOCK3	protein_coding	ENST00000266037	Intron
chr3	+	58332033	58332062	G74097.1	GGAAAGGGTGAAGGAAGGAGAGAAGAGAGT	59	58332033	0.83626	1	21	69	PXK	protein_coding	ENST00000536660	Intron
chr3	+	101561087	101561110	G74720.1	GGTTGAGGAAGAGGAGAGAAGAAC	59	101561101	0.667074	1	23	29	NFKBIZ	protein_coding	ENST00000394054	Intron
chr5	+	170311551	170311577	G89667.1	AGGCTGAGGAAGAGAAAGAGGAGAGGT	59	170311555	0.99997	1	42	59	RANBP17	protein_coding	ENST00000523727	Intron
chr6	-	118945554	118945576	G98885.1	GAAAGGAGGAGGGAAGAAGGAGT	59	118945576	0.851773	1	3	51	CEP85L	protein_coding	ENST00000368488	Intron
chr6	-	125623156	125623183	G98988.1	GAAGAGTAAGAGGAGGGGGAAGAAAGAC	59	125623177	0.522101	1	50	2	HDDC2	protein_coding	ENST00000368377	5UTR
chr6	-	146247671	146247695	G99426.1	GGAAAAGTGGAGGGAGAGGAAAAAT	59	146247688	0.999933	1	59	59	SHPRH	protein_coding	ENST00000367503	Intron
chr7	+	128249597	128249621	G102445.1	AGAGAAGAGGGAGGGAAGAATAGAT	59	128249609	0.641369	2	28	57	RP11-274B21.1	pseudogene	ENST00000479267	Exon
chr8	+	124814571	124814598	G108585.1	GAGAGAGATGGGAAGAGGGAAGAAAGAT	59	124814579	0.855598	1	41	68	FAM91A1	protein_coding	ENST00000519721	Intron
chrX	-	14843420	14843446	G119343.1	AGAGGAAAAGGAGAAAGAGAATAAGGC	59	14843425	0.500584	1	47	12	NA	NA	NA	Intergenic
chrX	-	71690424	71690444	G120319.1	GCTGAGAAGAAAGGGAGGGAT	59	71690437	0.783908	1	15	89	HDAC8	protein_coding	ENST00000436675	Intron
chrX	-	119666995	119667017	G120932.1	GAGGATGAAGGAGAAGGAAAAGT	59	119667012	0.816671	1	49	69	CUL4B	protein_coding	ENST00000497616	Intron
chr1	+	235492862	235492888	G5491.1	AACTAAGGAAAGAGAAAAGGAAAAGAC	58	235492865	0.500263	1	17	13	GGPS1	protein_coding	ENST00000476121	5UTR
chr1	-	6652523	6652546	G5979.1	GAAGAAGTGGGAAGAAGAAGGAGC	58	6652539	0.500191	1	40	18	KLHL21	protein_coding	ENST00000377663	3UTR
chr1	-	40296005	40296027	G7101.1	GGAGGTGAAGGAAGGGAAGGGGT	58	40296022	0.999937	1	58	58	NA	NA	NA	Intergenic
chr1	-	78129107	78129127	G8084.1	GAGTGAAGGAGGGAAGGGGAC	58	78129113	0.697754	1	4	49	ZZZ3	protein_coding	ENST00000463166	Intron
chr10	+	74468083	74468107	G12890.1	GGAGAGTTGAGAGAAGGAAGAAAGC	58	74468107	0.852327	1	34	82	MCU	protein_coding	ENST00000604679	Exon
chr10	+	112656653	112656676	G13829.1	AAAAGAGAGGGAAAAGAAAGTGAT	58	112656663	0.783269	1	47	64	PDCD4	protein_coding	ENST00000393104	Intron
chr11	+	1016192	1016219	G17191.1	AGCTGGAGAAGAAGGAAAAAGAGGAGAT	58	1016195	0.999917	2	36	47	NA	NA	NA	Intergenic
chr11	+	73883072	73883098	G18862.1	AGGGCTGGAGAAGGAAAGAGGAGAACT	58	73883077	0.996178	2	50	9	PPME1	protein_coding	ENST00000544401	Intron
chr11	-	47197800	47197819	G21339.1	AGTTGAGGGGAAAGGGAGGC	58	47197805	0.750729	1	58	58	ARFGAP2	protein_coding	ENST00000528072	Exon
chr13	+	33202005	33202053	G29645.1	GAAGGGAGAGAAAGAGAAGTTAGTGGGGAGAAGGAGGAGGAAAGAGGGT	58	33202040	0.804938	3	18	62	PDS5B	protein_coding	ENST00000466078	Intron
chr15	+	72848062	72848085	G38020.1	AAGGAGAAAGGGAAGGATTGAGAT	58	72848062	0.816317	1	52	122	ARIH1	protein_coding	ENST00000564062	Intron
chr15	-	43188123	43188145	G39190.1	AGGGGCTGAGAGAAGAAGGGAAT	58	43188140	0.740409	1	40	76	TTBK2	protein_coding	ENST00000562880	Intron
chr16	+	53989369	53989392	G41802.1	GAGATGAGGGGGAAGAGAAGGAAC	58	53989373	0.50058	1	46	12	FTO	protein_coding	ENST00000268349	Intron
chr16	-	242948	242973	G42751.1	CTTGAGGAGGAGAGAGGAGAGGGAAC	58	242948	0.937055	1	4	16	LUC7L	protein_coding	ENST00000430864	Exon
chr16	-	46648962	46648991	G43594.1	AGAGGAGGAAGAGGAAGAAGAGGGATTGGT	58	46648991	0.947663	1	11	48	SHCBP1	protein_coding	ENST00000565887	Intron
chr19	+	10907701	10907724	G52738.1	GATTAGAAAAGGGAGGGGGAAAAC	58	10907715	0.686716	1	30	35	DNM2	protein_coding	ENST00000314646	Intron
chr19	+	16340529	16340556	G52927.1	AGAAAGTAGAGGAAGGAGAGAGAAAAGC	58	16340535	0.502105	1	51	7	AP1M1	protein_coding	ENST00000541844	Intron
chr2	-	24481410	24481439	G61484.1	GAGAGAGGAGGGAAAGAAAGAAGAATGAAT	58	24481426	0.899291	1	20	35	ITSN2	protein_coding	ENST00000406921	Intron
chr22	+	46227067	46227092	G71324.1	GGTTGAGGGGAGAGAAGAAAGGGAAT	58	46227079	0.867056	1	28	96	ATXN10	protein_coding	ENST00000381061	Intron
chr22	-	38712368	38712396	G72180.1	AGAAGGATTTGGAGAGAGGAGAAGGGGAC	58	38712368	0.924402	2	18	63	CSNK1E	protein_coding	ENST00000400206	Intron
chr3	+	56591566	56591588	G74054.1	GAGGAGGAAAGGAGAGAAATGAC	58	56591566	0.635283	1	25	33	CCDC66	protein_coding	ENST00000442522	Intron
chr4	+	76556268	76556293	G81852.1	GAGATGGAGGAAGGGGAAGAGAGGGC	58	76556272	0.500299	1	42	16	NA	NA	NA	Intergenic
chr4	+	169850286	169850311	G83326.1	AAAAGTGAGGGGAAAAGGAAGAAAGT	58	169850291	0.999737	2	45	22	NA	NA	NA	Intergenic
chr5	-	130840386	130840408	G92081.1	AAAGTTGAGGAAGAGGGAGAAAT	58	130840397	0.747048	1	30	128	FNIP1	protein_coding	ENST00000514667	Exon
chr5	-	150258039	150258065	G92589.1	GGAAGATGAGGAGAGAGGAGGAGGAGC	58	150258039	0.830915	1	9	20	NA	NA	NA	Intergenic
chr6	+	36604129	36604153	G94111.1	AATGGAGAGAAGAAGGAAAAGAGAT	58	36604139	0.891032	1	19	68	NA	NA	NA	Intergenic
chr7	+	21512729	21512752	G100362.1	GAAGGATGAGAAAGGAGGGAAAGC	58	21512735	0.500885	1	49	9	SP4	protein_coding	ENST00000432066	Intron
chr7	+	65297502	65297528	G101163.1	AGAAGGAAAGAGGGAGAGAATTAGGGC	58	65297511	0.75577	2	58	58	NA	NA	NA	Intergenic
chr7	+	99947208	99947234	G101900.1	AGATTAGGGGAAGGGGAGAGGAGAGAC	58	99947222	0.723204	2	31	35	PILRB	protein_coding	ENST00000483329	Intron
chr7	-	23563488	23563509	G103757.1	AAAAGAGAAGAGGGGAAGATAC	58	23563490	0.500743	1	22	10	TRA2A	protein_coding	ENST00000474586	Intron
chr7	-	104904675	104904704	G105215.1	GAAAAATAAGGAGAAAGGAAGGGAAAAAAT	58	104904689	0.696426	1	27	62	SRPK2	protein_coding	ENST00000482897	Intron
chr7	-	111805356	111805378	G105362.1	GAGTGGAAGGGAGAGGGGAGGAT	58	111805375	0.999956	1	35	58	DOCK4	protein_coding	ENST00000476846	Intron
chr8	+	132928600	132928624	G108787.1	AAAGGATTGAGGGAGAAAGGGGAGT	58	132928614	0.759823	1	58	116	EFR3A	protein_coding	ENST00000522709	Intron
chr9	-	94842454	94842478	G115536.1	AGAGTTGGAGGAGGAAGGAAGGAGC	58	94842461	0.718616	1	48	68	SPTLC1	protein_coding	ENST00000477888	Intron
chrX	+	101999974	101999996	G118275.1	AAGGCTGGGAGAAAAGGAGGAGT	58	101999979	0.999822	1	7	58	BHLHB9	protein_coding	ENST00000361229	Intron
chr1	+	161764077	161764101	G3695.1	GAGAATGGGGAGGAAGAAGGGAAGT	57	161764082	0.879964	1	41	66	ATF6	protein_coding	ENST00000367942	Intron
chr1	-	32838510	32838534	G6830.1	AGAGAAGGGGAGGAGAGATTGGGGC	57	32838510	0.649008	1	56	58	BSDC1	protein_coding	ENST00000463967	Intron
chr10	+	75815637	75815666	G12921.1	AAGAGAATAAGGGAAGAAGGGAGAAAGAAC	57	75815644	0.999923	1	7	0	VCL	protein_coding	ENST00000478896	Intron
chr11	+	47268475	47268503	G18210.1	GAAAAGGGAGGAGGAAACTGGGGAAGGAC	57	47268493	0.500904	1	47	10	NA	NA	NA	Intergenic
chr11	+	113021560	113021581	G19597.1	GACTAGGAAGAAGGGGAAAGAT	57	113021563	0.994562	2	54	12	NCAM1	protein_coding	ENST00000528742	Intron
chr12	+	45610945	45610972	G24275.1	GAGAGGAGGTGAGGAAGGGGAAAGGAAT	57	45610954	0.999949	1	44	57	ANO6	protein_coding	ENST00000435642	Intron
chr12	+	124569269	124569289	G26233.1	GGATGAGAAGGGGAAGGAAGT	57	124569272	0.999936	1	57	57	RP11-522N14.1	processed_transcript	ENST00000545615	Intron
chr12	-	76377772	76377793	G28028.1	GGAAGTGAGGAAGAGGGAGAGC	57	76377772	0.866867	1	16	41	RP11-114H23.1	lincRNA	ENST00000552856	Exon
chr13	-	60604101	60604123	G31882.1	GAGGGATGGAGAGAGGAGAGGAT	57	60604117	0.834971	1	49	65	DIAPH3	protein_coding	ENST00000400330	Intron
chr14	+	68365137	68365159	G33781.1	AGGGGCTGAGAGGAGGAGGAAAC	57	68365143	0.507521	1	54	3	RAD51B	protein_coding	ENST00000390683	Intron
chr15	-	40827730	40827752	G39127.1	GAGTGGAGGAGGAGAGAAGGGGC	57	40827749	0.502238	1	51	6	C15orf57	protein_coding	ENST00000559291	3UTR
chr15	-	55306349	55306375	G39468.1	GAGAAAGAAAAGGAGAAAGGGGTAAGC	57	55306353	0.501541	1	37	8	NA	NA	NA	Intergenic
chr17	+	61267940	61267966	G46436.1	AAAAATAAGGGAAGAAGGAAAGGAAGC	57	61267945	0.999904	1	13	0	TANC2	protein_coding	ENST00000580068	Intron
chr17	-	1459260	1459289	G47123.1	GGGGAAAGTGAAGAAAGGGAAAGAGAAGGT	57	1459281	0.999941	1	52	57	PITPNA	protein_coding	ENST00000576722	Intron
chr17	-	7513067	7513089	G47397.1	AGGGAAAAGAAGAGGGAATGGAT	57	7513080	0.800095	1	48	57	FXR2	protein_coding	ENST00000571597	Intron
chr17	-	46985544	46985569	G48538.1	TGAAAGGGGAGAAGAGAGGAGGGAGT	57	46985557	0.997211	1	1	58	RP11-463M16.4	pseudogene	ENST00000508743	Intron
chr18	-	46573894	46573914	G51775.1	AGCTGAGAGGAGGGAAAGAAT	57	46573911	0.999972	1	47	57	DYM	protein_coding	ENST00000577734	Intron
chr19	+	18957493	18957514	G53012.1	AGATTAGAAGAGGGGAGAAGGT	57	18957503	0.83437	2	49	106	UPF1	protein_coding	ENST00000601981	Intron
chr19	+	57882235	57882258	G54298.1	AGAGATTGAGGAAGGAAAGGAGGT	57	57882248	0.759306	1	57	114	AC003002.4	protein_coding	ENST00000597658	Intron
chr2	+	32503667	32503692	G56878.1	AAAGAATGAGAAAAAGGAAGGAGGGC	57	32503667	0.751163	1	17	14	YIPF4	protein_coding	ENST00000437765	Intron
chr2	-	191852500	191852525	G64646.1	GAGATTGGAAAGGAAGGGGAACTAAT	57	191852509	0.925363	2	57	77	STAT1	protein_coding	ENST00000540176	Intron
chr22	-	17627039	17627063	G71483.1	GGGATAGGGAGAGGAAGGAAAGAAC	57	17627059	0.500541	1	23	11	CECR5	protein_coding	ENST00000399852	Intron
chr3	+	32897199	32897221	G73334.1	GGCTGAGAGAGAGGAGGAAGGAT	57	32897199	0.791807	1	34	73	TRIM71	protein_coding	ENST00000383763	Intron
chr3	+	158432738	158432765	G75908.1	GGGAAACTGGAGAAGGGAAGGAAAGGAT	57	158432745	0.999987	1	24	57	NA	NA	NA	Intergenic
chr5	+	43076071	43076095	G87410.1	AGTTAAGGAGGAAGGGAAGGGAGAC	57	43076095	0.974172	1	6	38	ZNF131	protein_coding	ENST00000514169	Intron
chr5	-	137230683	137230703	G92283.1	AGAATGAGAGAGGAGGAAAGT	57	137230699	0.999956	1	49	57	NA	NA	NA	Intergenic
chr5	-	150076529	150076553	G92582.1	GGAAAGAGGAGAAGGGAAAGATGAT	57	150076542	0.766212	1	46	57	RBM22	protein_coding	ENST00000521464	Intron
chr6	+	4815142	4815168	G93405.1	AAAGAAGAGGGAGAGGATGAAGAGAGC	57	4815159	0.500465	1	44	13	CDYL	protein_coding	ENST00000440139	Intron
chr6	-	132813248	132813281	G99118.1	GAGGAATGGAGAGGAGGGAAGAGAGAGAGTTGGT	57	132813266	0.721231	2	29	75	STX7	protein_coding	ENST00000475879	Intron
chr7	+	69619283	69619309	G101293.1	AAAAATGAGAGAGGAAAAGGGAAAAAT	57	69619295	0.686846	1	29	85	AUTS2	protein_coding	ENST00000342771	Intron
chr7	+	91893519	91893540	G101674.1	GAAAAGGAGGGAAAGGGATTGT	57	91893519	0.83475	1	42	99	ANKIB1	protein_coding	ENST00000265742	Intron
chr7	-	44030886	44030907	G104203.1	GGATGAAGGAGGAAGAGAGAGC	57	44030886	0.967144	1	9	48	POLR2J4	pseudogene	ENST00000454572	Intron
chr7	-	56127897	56127917	G104432.1	GAGTGAAGAGAGAAGAGGGAC	57	56127897	0.773618	1	20	37	NA	NA	NA	Intergenic
chr7	-	93569112	93569133	G104944.1	GAGATGAAGAGGAAGGAAAGGT	57	93569129	0.99993	1	57	57	NA	NA	NA	Intergenic
chr8	+	95988942	95988969	G108095.1	AGAGGTTGGGGAGAAGGAAAAGGGAAGT	57	95988956	0.89612	1	16	77	NDUFAF6	protein_coding	ENST00000521587	Intron
chr8	-	66537840	66537863	G110297.1	GAAGGATGAGAAGAAAGAGGGGGT	57	66537857	0.854005	1	43	68	ARMC1	protein_coding	ENST00000458464	Intron
chr9	+	86676432	86676462	G112823.1	AGAGGTGAAGGGAGAGGGAAAGGAAGGAAAC	57	86676437	0.999967	1	16	0	NA	NA	NA	Intergenic
chrX	+	154002575	154002604	G119129.1	GAAGTGAAGAGGGGAGGGGAGAGTTCAGGG	57	154002579	0.999886	3	38	74	DKC1	protein_coding	ENST00000481062	Intron
chrX	-	118680688	118680710	G120882.1	GGAGATGAGGGGAAGAGAAGAAT	57	118680705	0.971182	1	56	58	CXorf56	protein_coding	ENST00000371594	Intron
chr1	+	61560876	61560908	G2046.1	AGAGAAAAGGAGATGGAAGGAAGGAAAGGAAAT	56	61560889	0.886118	1	44	61	NFIA	protein_coding	ENST00000485903	Intron
chr1	-	26630389	26630417	G6598.1	GAAGGAAGAGGAAAGGAAAGGAAACTAAC	56	26630392	0.507146	1	19	4	UBXN11	protein_coding	ENST00000423664	Intron
chr1	-	41501240	41501261	G7138.1	GAGAGAGGAGGGAAGATTGAGT	56	41501261	0.858099	1	45	123	SCMH1	protein_coding	ENST00000361191	Intron
chr1	-	42643347	42643369	G7181.1	GAGGTTGGGGAGAAAGGAAGAGC	56	42643353	0.761057	1	56	56	FOXJ3	protein_coding	ENST00000372573	3UTR
chr1	-	53143521	53143548	G7521.1	ATTGAAGGAAAGGGAAGGGAAGGGAAAC	56	53143521	0.889847	1	6	18	NA	NA	NA	Intergenic
chr1	-	78146114	78146135	G8088.1	GTTGGAAAGAGGAAAAGGGGAC	56	78146123	0.703167	1	20	20	ZZZ3	protein_coding	ENST00000463166	Intron
chr1	-	155410410	155410433	G9217.1	AAAGGTTGGAGAAAAGGAAGGGGT	56	155410420	0.759305	1	56	112	ASH1L	protein_coding	ENST00000392403	Intron
chr10	+	60159112	60159134	G12555.1	AATGGGGGAAGAGGGAAAGGAGT	56	60159119	0.869001	1	25	69	NA	NA	NA	Intergenic
chr10	+	114428176	114428201	G13874.1	GGAAAGGAAAAGGAAGAGGGTGAGAT	56	114428188	0.720124	1	41	56	VTI1A	protein_coding	ENST00000393077	Intron
chr11	+	6449425	6449443	G17332.1	GGGCCATAGCGCAGTTTGG	56	6449440	0.60664	1	49	175	NA	NA	NA	Intergenic
chr11	+	114399441	114399466	G19632.1	GAAAGTGGAGGAAGGAAGAAAGGGAT	56	114399446	0.892389	1	46	65	NA	NA	NA	Intergenic
chr11	-	71808713	71808743	G21904.1	GAAGAAGGAGGAGAAGAGGAAGGCTAGAAGC	56	71808730	0.937139	1	6	2	LAMTOR1	protein_coding	ENST00000278671	3UTR
chr12	+	106736683	106736705	G25682.1	AGAAGGAAGAGGGAAGCTGAGGG	56	106736700	0.500057	1	32	24	TCP11L2	protein_coding	ENST00000299045	Intron
chr13	+	53320646	53320668	G30135.1	AGAGATGAGAGAGAGAAGAAGGT	56	53320651	0.999927	1	56	56	NA	NA	NA	Intergenic
chr14	-	21861638	21861659	G34987.1	GAGGATGAGAAGGAAGAGAAGC	56	21861648	0.622177	1	45	11	CHD8	protein_coding	ENST00000399982	Exon
chr14	-	96801407	96801431	G36659.1	AAGAGTTGGAAAAGAGAAAGGAAGT	56	96801418	0.775092	1	56	112	ATG2B	protein_coding	ENST00000359933	Intron
chr15	-	82053352	82053374	G40297.1	AAAGGGAAAGGAGAGAGGGCTGT	56	82053363	0.705955	1	5	13	RP11-499F3.2	lincRNA	ENST00000560054	Intron
chr15	-	83840682	83840715	G40362.1	GATGAGGAGAAAAGGGGAGATAAAAAGAGGAAAC	56	83840682	0.880756	2	17	90	HDGFRP3	protein_coding	ENST00000563790	Intron
chr17	+	56842350	56842378	G46311.1	AGAGGATAAGGGAAGAAAAAGAAGAAAGT	56	56842356	0.982414	1	51	57	PPM1E	protein_coding	ENST00000308249	Intron
chr19	+	19554392	19554417	G53035.1	AGTGGGAGAGAGAAGGAGAAAGGAGC	56	19554394	0.500148	1	16	13	GATAD2A	protein_coding	ENST00000417582	Intron
chr19	+	49628621	49628649	G53954.1	AGGGAGAGAAGGAAAAGAAGGAACTGAGT	56	49628636	0.710383	1	34	49	PPFIA3	protein_coding	ENST00000602509	5UTR
chr2	+	205657759	205657784	G60056.1	AGGAATAAGGAAGGGAGAAGGAAGAC	56	205657764	0.501957	1	42	7	PARD3B	protein_coding	ENST00000349953	Intron
chr2	+	231924198	231924223	G60620.1	AGGGGAATGGAGAGAGAGAGAGAGGT	56	231924205	0.833008	1	48	64	PSMD1	protein_coding	ENST00000373635	Intron
chr2	-	128224157	128224178	G63574.1	GGGCTGAGGGAAGAGAAAGAGC	56	128224174	0.500557	1	45	11	IWS1	protein_coding	ENST00000412979	Intron
chr22	+	29182765	29182790	G70703.1	AATTGGGGAGAAGAAGGGAAGAGAGC	56	29182778	0.719698	1	29	31	CCDC117	protein_coding	ENST00000249064	3UTR
chr3	+	9465673	9465695	G72751.1	GGAATGAAGGGAAAGAAAGGAGT	56	9465677	0.792937	1	44	68	SETD5	protein_coding	ENST00000468208	Intron
chr3	+	152881393	152881416	G75801.1	GGATGAAAAGGAGGGAGAGAAGGT	56	152881396	0.699768	2	49	30	NA	NA	NA	Intergenic
chr4	-	48757059	48757086	G84511.1	GAAGGAGGAGGTTGAGAAGAGGGAGAGT	56	48757069	0.700033	2	58	110	FRYL	protein_coding	ENST00000264319	Intron
chr6	+	36109080	36109111	G94083.1	AAGAAAACTGAGGAGAGAGAAGGGGAGGAAGT	56	36109088	0.854196	2	33	42	NA	NA	NA	Intergenic
chr6	+	76389889	76389910	G94823.1	ATTAAGGAGGAGAGGAAAGGGT	56	76389898	0.919686	1	9	65	SENP6	protein_coding	ENST00000541192	Intron
chr6	-	33657350	33657370	G97255.1	GTTGAGGGAAAGGAAGAAGGT	56	33657362	0.91762	1	12	68	NA	NA	NA	Intergenic
chr6	-	136824331	136824356	G99218.1	GAATAAAGGAGGGAAAGGGAGAAGGC	56	136824331	0.605857	1	25	31	MAP7	protein_coding	ENST00000438100	Intron
chr6	-	149798721	149798744	G99476.1	GAAGGAGAGGGGAAAGAGCTGGAC	56	149798725	0.502374	1	49	5	ZC3H12D	protein_coding	ENST00000462655	Intron
chr7	+	100482635	100482659	G101941.1	AGGCTGAGGAGGAGAAGGAGGAGGC	56	100482659	0.639917	1	24	32	SRRT	protein_coding	ENST00000460194	Exon
chr7	+	102042910	102042941	G102003.1	GGAGTGAGGGAGGGAGAGAAAGGAAAAGAAAC	56	102042914	0.999702	1	8	0	PRKRIP1	protein_coding	ENST00000354783	Intron
chr8	+	126219107	126219128	G108634.1	AGGAGTGAAGGGAAGAGAGAGC	56	126219112	0.50092	1	49	7	NSMCE2	protein_coding	ENST00000517315	Intron
chr9	+	82206790	82206818	G112754.1	GAAAGAAGGAAGAGGAGGAGGGAATGAAT	56	82206790	0.767102	1	30	62	TLE4	protein_coding	ENST00000414465	Intron
chr1	+	27105703	27105731	G867.1	AAACTAGAAGAGGAAGAAGAAGAGGAAGT	55	27105707	0.999983	1	10	55	ARID1A	protein_coding	ENST00000540690	Exon
chr1	+	171461524	171461551	G3964.1	GAAAGTAGGAGAAAGAAAAAGAAGGAGT	55	171461529	0.962338	1	41	57	PRRC2C	protein_coding	ENST00000426496	Intron
chr1	+	236431233	236431254	G5508.1	AGTACTTCAGGAACGGTGCACC	55	236431240	0.761169	2	15	93	RNU2-70P	snRNA	ENST00000410718	Exon
chr10	+	60276619	60276641	G12564.1	AGGGAGGAAAGGGAGGAGAGTGT	55	60276627	0.739586	1	40	70	BICC1	protein_coding	ENST00000373886	Intron
chr10	+	98674722	98674746	G13454.1	GAAAGGTGGAAAGGGAGAAGAAGAC	55	98674728	0.500934	1	46	9	LCOR	protein_coding	ENST00000540664	Intron
chr11	+	34186515	34186538	G17933.1	GAAGTGAAGGGAGAGGAAGAAGGC	55	34186519	0.500092	1	33	22	NA	NA	NA	Intergenic
chr12	+	53887643	53887666	G24554.1	AGCTGGGGAGAGAAGGAGAGAAGC	55	53887646	0.510409	1	50	3	NA	NA	NA	Intergenic
chr12	+	123095927	123095950	G26165.1	AGAGAGAGGAGAAGGGGATGGAGC	55	123095945	0.500904	1	46	9	KNTC1	protein_coding	ENST00000536625	Exon
chr12	+	124539174	124539193	G26231.1	AAGTGAGAAGAGGGAGGGAC	55	124539177	0.502636	1	50	5	RP11-522N14.1	processed_transcript	ENST00000545615	Intron
chr13	+	92199202	92199228	G30611.1	GGTGAGAAGGGAAAGAAGAAGAAAAAT	55	92199204	0.999989	1	24	55	GPC5	protein_coding	ENST00000377067	Intron
chr14	+	23452328	23452353	G32834.1	AGAGAGAGGTGGAAGAGGGAAGAGGT	55	23452337	0.999921	1	55	55	RP11-298I3.4	antisense	ENST00000555294	Intron
chr14	+	68886529	68886553	G33808.1	AGAGGGAGGAAGAGAGGCTGAGGGC	55	68886547	0.502932	1	49	6	RAD51B	protein_coding	ENST00000553595	Intron
chr15	+	42051227	42051252	G37262.1	GGGAGGTGAGAGAGGGAAGAAGAAAT	55	42051233	0.999924	1	55	55	MGA	protein_coding	ENST00000545763	Intron
chr16	+	31223047	31223070	G41597.1	AGTTGAGAGAGGAAAGAGTAAAAC	55	31223056	0.668211	1	5	160	NA	NA	NA	Intergenic
chr16	+	89638867	89638893	G42717.1	AGGAGGAAAGAAAAGAAGAGGGTAGGT	55	89638867	0.878382	1	22	66	NA	NA	NA	Intergenic
chr16	-	19713209	19713230	G43240.1	AGTAGAGGGGAGGGAAAGAAGC	55	19713228	0.500824	1	39	10	NA	NA	NA	Intergenic
chr17	+	29604662	29604687	G45438.1	GGAAGATTAGGGAGAAGAAAGAGAGT	55	29604662	0.68217	2	52	107	NF1	protein_coding	ENST00000579081	Intron
chr17	+	65832122	65832146	G46570.1	AGAAGAGAAGGAAGGATTAGGATTC	55	65832122	0.900123	1	41	132	BPTF	protein_coding	ENST00000335221	Intron
chr17	-	644509	644532	G47082.1	GAAGAGGAAGGAAAAAGGTAAGGT	55	644522	0.992443	1	55	55	NA	NA	NA	Intergenic
chr17	-	2409414	2409437	G47179.1	GACTGAAGAGAGGGAGGAAAAAAC	55	2409434	0.50008	1	32	23	METTL16	protein_coding	ENST00000538844	Intron
chr17	-	59947739	59947763	G48874.1	AGGAGATTAAGAGGAAGGAAAGGAC	55	59947745	0.765248	1	55	55	INTS2	protein_coding	ENST00000251334	Intron
chr18	+	29697859	29697884	G50104.1	AGGAAGTGGGGAGGAGGAGGGAAGAT	55	29697865	0.99994	2	55	45	RNF138	protein_coding	ENST00000257190	Intron
chr19	+	51000491	51000518	G54052.1	AGAGGAGTGAGGAAGGAAAGAAGGAGGC	55	51000498	0.500479	1	39	13	NA	NA	NA	Intergenic
chr19	+	52801173	52801200	G54148.1	GAAGGAGAAAAGAAGATTGAGGGAGAGC	55	52801200	0.723136	1	49	61	ZNF480	protein_coding	ENST00000490272	Intron
chr2	+	42404961	42404987	G57042.1	AGAAAAATGAGGAGAAGAGGAAGAGAT	55	42404968	0.999923	1	55	55	EML4	protein_coding	ENST00000482660	Intron
chr2	-	31960586	31960615	G61699.1	GAGAGAAAGGAAAAGAAGGAGAGATGAAAT	55	31960604	0.686758	1	16	51	NA	NA	NA	Intergenic
chr2	-	60707921	60707948	G62276.1	AAATTGAGAGAGGAAGGAAGAAAGGGAC	55	60707921	0.788173	2	34	66	BCL11A	protein_coding	ENST00000477659	Intron
chr2	-	65353965	65353990	G62383.1	GGAAAATAAAGGAAAGAAAGAAAAGT	55	65353984	0.999924	1	55	55	RAB1A	protein_coding	ENST00000356214	Intron
chr21	-	47877687	47877711	G70344.1	AAAAGGAAGGAAAGGGGGATTGGAT	55	47877711	0.808034	1	46	101	NA	NA	NA	Intergenic
chr3	+	50710102	50710131	G73875.1	AGATGGAGAGAGGAGGAAGAGAGAGGGAAT	55	50710105	0.903287	1	34	62	NA	NA	NA	Intergenic
chr3	+	195425997	195426018	G76546.1	AGATGAAGGGGGAGAGAAGGAC	55	195426000	0.501186	1	45	7	LINC00969	lincRNA	ENST00000594715	Exon
chr3	-	51971728	51971754	G77788.1	AGAGGAGGAGAAGGCTGAGGCCCGTGC	55	51971728	0.998755	1	20	55	RRP9	protein_coding	ENST00000232888	Exon
chr5	+	65643061	65643082	G87749.1	ACTGAGGAGGGAGAGAAGAGGT	55	65643063	0.89791	1	29	60	NA	NA	NA	Intergenic
chr5	-	86620096	86620127	G91385.1	GTTGAAAGAGAGGAGGAAAAGGGAGGGAAGGC	55	86620096	0.998151	1	4	58	NA	NA	NA	Intergenic
chr6	+	21029623	21029646	G93789.1	GAATGAAGGAGAGAAAAGGGAAAC	55	21029626	0.503809	1	50	5	CDKAL1	protein_coding	ENST00000378624	Intron
chr6	+	43445506	43445530	G94349.1	GGAGAGGAAAAAAAGGAGCTGGGGC	55	43445525	0.500464	1	42	13	TJAP1	protein_coding	ENST00000372454	Intron
chr6	-	97679936	97679962	G98412.1	GAAAAGGGAAGGGAAAAAAGATTAAGT	55	97679962	0.766547	1	55	110	MMS22L	protein_coding	ENST00000509383	Intron
chr6	-	112089897	112089919	G98746.1	GGGATGAGAAAAGGAAAGGAAAT	55	112089915	0.786491	1	43	67	FYN	protein_coding	ENST00000462598	Intron
chr6	-	135363472	135363498	G99178.1	GAGATTGGGGGAAAGAAGGAAGAAGAT	55	135363484	0.767244	2	50	110	HBS1L	protein_coding	ENST00000525067	Intron
chr7	+	28649475	28649499	G100519.1	AGAAGAGGAAGGAGAAAAGGTTAGC	55	28649475	0.654462	1	47	63	CREB5	protein_coding	ENST00000461921	Intron
chr7	+	97825677	97825698	G101796.1	AAGAGTGGAAGGGAGAAGGGAT	55	97825682	0.99996	1	55	55	LMTK2	protein_coding	ENST00000297293	Intron
chr7	-	137631849	137631870	G105891.1	GAGTGGAGGGAAGAGAGAGAGC	55	137631867	0.517622	1	53	2	CREB3L2	protein_coding	ENST00000452463	Intron
chr7	-	152073287	152073315	G106232.1	GAAAAGAGGGAGAAAGAGAGATAGGGAAT	55	152073300	0.998349	1	55	55	KMT2C	protein_coding	ENST00000355193	Intron
chr9	+	82309070	82309101	G112763.1	GAATGGAAGGAGAAAGAGGGAGAGGGAAAGGT	55	82309086	0.98311	1	7	58	TLE4	protein_coding	ENST00000490347	Intron
chrX	-	48582091	48582116	G119916.1	GGAGAAAGGGGGAAGGGATGAAGGAC	55	48582116	0.999812	1	20	35	AF196970.3	antisense	ENST00000416061	Intron
chrX	-	83682462	83682486	G120467.1	GAAGAAAAGGAAAGGGAAAGTTGAT	55	83682486	0.846146	1	27	67	HDX	protein_coding	ENST00000373177	Intron
chrX	-	102921704	102921726	G120645.1	GAGGGAAGGAAGAAGAATTAGGT	55	102921726	0.807077	2	49	110	NA	NA	NA	Intergenic
chr1	+	164557666	164557694	G3793.1	AGAGATGAGGAAAAAGAGAAAAGAGAAAT	54	164557671	0.999959	1	27	50	PBX1	protein_coding	ENST00000560469	Intron
chr1	+	180027687	180027716	G4163.1	GGGGAAGAGAGGAAGGAGGAAGAGATTGGC	54	180027687	0.939903	1	15	57	CEP350	protein_coding	ENST00000367607	Intron
chr1	+	226053903	226053926	G5217.1	AGGAGACTGAGAAAGAGGGGAAGT	54	226053910	0.999948	1	39	54	NA	NA	NA	Intergenic
chr1	-	99998387	99998412	G8492.1	AGGAATGAGAGGAAAGGGAAAAGAAC	54	99998387	0.92096	1	7	24	RP11-413P11.1	lincRNA	ENST00000438829	Intron
chr10	+	96305813	96305836	G13398.1	AGGGACTGAGGAGGAAAGGAGGGT	54	96305819	0.999921	1	54	54	HELLS	protein_coding	ENST00000419900	Intron
chr10	-	119798674	119798700	G16746.1	AAAAGAGAGAAAAGGGAGAAAGTTAGC	54	119798674	0.683183	1	12	36	RAB11FIP2	protein_coding	ENST00000483413	Exon
chr11	+	74529331	74529358	G18896.1	AAAGAAGAAATGGAGGAAAGAAGGAGGA	54	74529358	0.861369	1	20	33	RNF169	protein_coding	ENST00000299563	Intron
chr11	-	73752200	73752224	G22018.1	GTTGGAGGAAGGAAAGGAGGAGAGT	54	73752212	0.936238	1	3	91	C2CD3	protein_coding	ENST00000538361	Intron
chr12	-	50351115	50351141	G27465.1	GGCTGGAGAGGGAAGGAGAGAATGGAT	54	50351138	0.795222	2	49	59	RP11-469H8.6	antisense	ENST00000552379	Intron
chr13	+	93967332	93967353	G30652.1	GGATGAGAAGGAGGGAGGGGAC	54	93967335	0.500211	1	37	17	GPC6	protein_coding	ENST00000377047	Intron
chr13	-	74869351	74869382	G32087.1	GGCTGGAAAGGAAAGGAAGAGGGAGGAGTAAT	54	74869365	0.805746	2	23	57	NA	NA	NA	Intergenic
chr14	+	70273060	70273092	G33880.1	AGGAGAGAGGAGGAAGAGAGGAAGAGGAAATGT	54	70273060	0.87384	1	19	53	NA	NA	NA	Intergenic
chr14	-	49798747	49798772	G35458.1	GAATGAAGGGAGGGAGAAAGGAAAGT	54	49798769	0.817703	1	35	54	NA	NA	NA	Intergenic
chr15	-	72559605	72559627	G39979.1	GGGGAGGGAGAGGAGAGTTAAGT	54	72559627	0.892893	1	39	123	PARP6	protein_coding	ENST00000413097	Exon
chr16	+	89790411	89790436	G42727.1	GAGGGGACTGAGGAAGAGGGAAGAAT	54	89790419	0.961879	2	54	54	ZNF276	protein_coding	ENST00000446326	Intron
chr16	-	48412616	48412638	G43631.1	AGAGGGAAAGAGAGGAGAGATGC	54	48412618	0.500889	1	44	10	SIAH1	protein_coding	ENST00000563745	Intron
chr16	-	67556891	67556914	G44010.1	GAGAGAGGGAGAGAGGAGAGCTGT	54	67556902	0.906708	1	17	18	NA	NA	NA	Intergenic
chr16	-	67574335	67574358	G44012.1	GAGTTGGAGGAGAAGGGGAGAAGT	54	67574346	0.745218	1	45	108	NA	NA	NA	Intergenic
chr16	-	72538084	72538112	G44177.1	GAAGGGTAAGAGAAAGGGAGAGAGTTGGC	54	72538106	0.999932	2	54	54	AC004158.2	lincRNA	ENST00000563770	Intron
chr16	-	89478842	89478872	G44622.1	GAGAAGAAGAGGAAGGTAGGAGGAAGGAGAT	54	89478859	0.870456	1	26	54	RP1-168P16.2	sense_intronic	ENST00000562211	Intron
chr17	+	46029541	46029564	G45956.1	AGTAGGAAAGGGAGAGGAGAAAAT	54	46029543	0.999973	1	30	54	RP11-6N17.9	processed_transcript	ENST00000582262	Intron
chr17	+	76219916	76219942	G46884.1	AGGTGAGAAGTGAGGGAGGAAGAAGGC	54	76219916	0.994288	1	5	54	BIRC5	protein_coding	ENST00000589892	Exon
chr18	+	10084828	10084853	G49802.1	AGGGAATGAGGAGAGGGGAAGAAAGT	54	10084834	0.999966	1	37	54	NA	NA	NA	Intergenic
chr19	+	7751278	7751305	G52624.1	GGGTGAGAGGAAGAGGAGGAGGAGGAGC	54	7751281	0.502911	1	48	6	NA	NA	NA	Intergenic
chr19	-	51054907	51054931	G55905.1	GATGGAGGAGAAGGAGAGAAGGGGC	54	51054929	0.500092	1	25	20	LRRC4B	protein_coding	ENST00000389201	Intron
chr2	+	203167642	203167668	G59987.1	AGTTGAAGAAGAGGAAGAAGAAAAAGT	54	203167656	0.885472	1	6	94	NOP58	protein_coding	ENST00000478508	Exon
chr2	-	70231004	70231030	G62522.1	AAAAGAGTGGAAGAGAGAAAAGGGAGC	54	70231023	0.509715	1	51	3	PCBP1-AS1	antisense	ENST00000434781	Intron
chr22	+	40563418	40563443	G71106.1	AGGGGCTGAGGAAAGGGGAAAAGAAT	54	40563424	0.999804	2	48	21	TNRC6B	protein_coding	ENST00000301923	Intron
chr3	-	113188663	113188687	G78842.1	AGAGAAAGAGAGAGGAGGATGGAGC	54	113188668	0.502197	1	48	6	SPICE1	protein_coding	ENST00000496105	Intron
chr3	-	170960098	170960125	G80082.1	GAAAATGAGGAAGAGGAGGAAGGAAGGC	54	170960120	0.50029	1	30	16	TNIK	protein_coding	ENST00000538048	Intron
chr4	+	140256025	140256046	G82833.1	GAAGAGAAGGGGGAGAGTAGTA	54	140256032	0.696104	1	4	98	NAA15	protein_coding	ENST00000482087	Intron
chr4	-	139944355	139944383	G85843.1	GAGGAAAGATAGAAAAGGGAAAGGAAGAC	54	139944374	0.501498	1	46	8	NA	NA	NA	Intergenic
chr5	+	132426626	132426650	G88838.1	AAGAAATTGGAAGAAAGGAAAGAAT	54	132426639	0.92166	1	15	69	HSPA4	protein_coding	ENST00000304858	Intron
chr5	-	142719235	142719276	G92464.1	GAAGGAAGGAGGAGAAGGATAGGGTGAAAGGAAGGGGAGAGC	54	142719264	0.872366	2	52	30	NR3C1	protein_coding	ENST00000504336	Intron
chr6	+	133279364	133279393	G95713.1	GGAAAAGAAGAAGGAAGGAAGAGGAATGAA	54	133279364	0.982908	1	4	28	NA	NA	NA	Intergenic
chr7	+	129109788	129109815	G102476.1	AGTGAAGAAGGGAGAAGAGGAAAGAGAC	54	129109790	0.841693	1	17	0	STRIP2	protein_coding	ENST00000435494	Intron
chr7	-	26209584	26209605	G103817.1	AAGAAGGGGAAGAAGAGACTGC	54	26209586	0.501755	1	47	7	NA	NA	NA	Intergenic
chr7	-	139415131	139415154	G105942.1	GAAGGGCTGGAGGAAGGGAGAGAC	54	139415147	0.503033	1	49	5	HIPK2	protein_coding	ENST00000342645	Intron
chr8	+	15449561	15449584	G106688.1	AGACTGGAAGAAGAGAAGGAAAGT	54	15449565	0.999984	1	25	54	TUSC3	protein_coding	ENST00000507400	Intron
chr8	-	38296385	38296411	G109865.1	GAGGAAATGAGGGAAGGAGGGGAGGAT	54	38296404	0.933897	1	43	58	FGFR1	protein_coding	ENST00000487647	Intron
chr8	-	74492270	74492295	G110468.1	GAATTGGAAAGGGGAAAGAGGGGAAT	54	74492282	0.805561	1	52	106	STAU2	protein_coding	ENST00000518981	Intron
chr9	-	34457202	34457223	G114887.1	GAGGGGGGAAGAGAGGGAATGT	54	34457213	0.661972	1	30	43	FAM219A	protein_coding	ENST00000445726	Intron
chr9	-	111794335	111794359	G115857.1	GAACTGGGAGAGGGAGAGAGGAAGT	54	111794350	0.830448	1	29	71	TMEM245	protein_coding	ENST00000491854	Intron
chr9	-	130448258	130448283	G116334.1	GGAAAGAGAGAGGAGGGAATGAGGAC	54	130448283	0.981491	1	46	8	NA	NA	NA	Intergenic
chrX	+	102069082	102069103	G118280.1	GGAGTTGAGGAAGAGGAAAAAC	54	102069098	0.736717	1	50	58	LINC00630	processed_transcript	ENST00000431616	Intron
chrX	+	106902215	106902244	G118374.1	AGAGAGAGAGAGATGAAGAGAGGGAGGAAT	54	106902228	0.780146	1	42	66	NA	NA	NA	Intergenic
chrX	-	49039139	49039168	G119948.1	GAAGAAAGAGAGAGGGAAGGAGAGAGATGC	54	49039155	0.887147	1	13	28	PRICKLE3	protein_coding	ENST00000540849	Intron
chr1	+	52889820	52889848	G1832.1	GGGGAGAAAAATGAAGAAGGGAAGGAAAT	53	52889831	0.788531	1	42	64	NA	NA	NA	Intergenic
chr1	+	118497591	118497619	G3167.1	GAGATAAAGAAGAGAGAGAGGGGAAGAGT	53	118497604	0.846306	2	26	50	WDR3	protein_coding	ENST00000349139	Intron
chr1	+	172511942	172511968	G4024.1	GAAAGAAAGGAGGAAACTGGAAAGGAT	53	172511954	0.999533	1	53	53	SUCO	protein_coding	ENST00000263688	Intron
chr1	+	212308462	212308485	G4889.1	AGGGAAAGGGAGGGAGAGATGAGT	53	212308472	0.838196	1	46	60	NA	NA	NA	Intergenic
chr10	-	89497581	89497606	G15990.1	GGAGGAAAGAAGAAGAGGGGAGTTGT	53	89497596	0.76803	1	8	51	NA	NA	NA	Intergenic
chr11	-	2680238	2680264	G20364.1	GAAAGGAAAGGAGGAGGAGGAGCTGGC	53	2680241	0.9976	1	25	0	KCNQ1OT1	antisense	ENST00000597346	Exon
chr11	-	17086314	17086337	G20764.1	GAAAGGGAAGAAGAAGAGATGGAT	53	17086327	0.808226	1	45	54	NA	NA	NA	Intergenic
chr11	-	18593070	18593098	G20816.1	AGGAAAGAGGGAAGGAAGAAGAGACTAGT	53	18593081	0.961679	1	15	15	UEVLD	protein_coding	ENST00000541984	Intron
chr13	-	52996672	52996695	G31800.1	GAGACTAGGGGGAGGGAGAGGAGC	53	52996690	0.518366	1	51	2	VPS36	protein_coding	ENST00000378060	Intron
chr14	+	21986845	21986867	G32788.1	AGGGATGAAGGGAGAAAAGAAAT	53	21986850	0.804045	1	43	63	NA	NA	NA	Intergenic
chr14	+	67096856	67096882	G33731.1	AAGGAATGGGGAAGAGAAGAAAGGGAT	53	67096862	0.999978	1	19	53	GPHN	protein_coding	ENST00000553936	Intron
chr14	-	34905662	34905695	G35241.1	AAGTGAAAGAGGAGAGAGAGAGAAGAATGAGAAT	53	34905692	0.761386	2	47	53	SPTSSA	protein_coding	ENST00000298130	Intron
chr14	-	45681441	45681468	G35403.1	GAAAAGATGGAGGAAGAGAGAGAGAGAT	53	45681461	0.999964	1	45	53	MIS18BP1	protein_coding	ENST00000554093	Intron
chr15	+	49922383	49922406	G37444.1	GGTGAGAGGAGAAGGAAGAAGGGC	53	49922385	0.999877	1	30	0	DTWD1	protein_coding	ENST00000559223	Intron
chr16	-	46774026	46774049	G43597.1	GAGTGGAAGAAGAGGGAGGAAAAC	53	46774046	0.500671	1	42	11	MYLK3	protein_coding	ENST00000569810	Exon
chr18	+	46345019	46345043	G50482.1	AGATGGAGAGGGAGAGGAAGGGGGC	53	46345022	0.500871	1	43	10	CTIF	protein_coding	ENST00000587860	Intron
chr19	+	14804402	14804424	G52878.1	AACTGAGGAAGAAAGGGAAGGGT	53	14804405	0.99959	2	53	9	ZNF333	protein_coding	ENST00000536363	Intron
chr2	+	233654662	233654688	G60689.1	AAGAGATGAGAAAGAAGGGAGAGGAGT	53	233654668	0.99996	1	41	53	GIGYF2	protein_coding	ENST00000427649	Intron
chr2	-	33727920	33727949	G61728.1	GAGAATGAGAAAGAAAGAGGGAGAAGAAGC	53	33727920	0.770222	1	12	22	NA	NA	NA	Intergenic
chr2	-	47387134	47387161	G62058.1	GAAGGTGGGAAAGGAAGGAGAAAAGGAT	53	47387147	0.630825	1	17	78	CALM2	protein_coding	ENST00000422269	Intron
chr2	-	197638816	197638839	G64703.1	GAGAACTAAGGAAGAGAAGGAGGT	53	197638833	0.857801	1	47	59	GTF3C3	protein_coding	ENST00000416690	Intron
chr20	-	50217101	50217125	G68624.1	AAATGAGAGGAGAGGGAGAGAGAGT	53	50217122	0.972267	1	52	54	ATP9A	protein_coding	ENST00000338821	3UTR
chr22	+	24203679	24203702	G70526.1	AGGATGAGAAAGGAAGGGGAGAGC	53	24203683	0.999177	1	46	0	SLC2A11	protein_coding	ENST00000418102	Intron
chr22	+	30381551	30381576	G70746.1	AGTAGAAAGGAGAAGAAAAGGGAGAT	53	30381553	0.999956	2	32	42	MTMR3	protein_coding	ENST00000415511	Intron
chr4	+	2649681	2649705	G80706.1	GAGGGACTGGGAAGAAGGAAGGGAC	53	2649688	0.787605	1	47	0	FAM193A	protein_coding	ENST00000502458	Intron
chr5	-	94864890	94864911	G91535.1	GAGAGATGAAGAGGGGAGGAGT	53	94864911	0.67633	1	25	81	TTC37	protein_coding	ENST00000503279	Intron
chr6	-	135027630	135027654	G99160.1	AAGTTGAGGAAGGGAAAGGAGAAAC	53	135027630	0.779816	2	27	51	RP1-287H17.1	lincRNA	ENST00000447557	Exon
chr7	+	32551387	32551411	G100650.1	GAGGAGTAAGGGGAGGAAGAAGGGC	53	32551393	0.648568	1	42	6	AVL9	protein_coding	ENST00000485228	Intron
chr7	+	134618468	134618491	G102629.1	GATGAGGGAGGAAGAGAAAAGGGC	53	134618470	0.500698	1	38	11	CALD1	protein_coding	ENST00000361675	Exon
chr7	-	27203709	27203733	G103872.1	GAGTGGGAGGAAGGAGAAGGGGGAC	53	27203730	0.501146	1	33	10	HOXA9	protein_coding	ENST00000497089	Intron
chr8	-	57879235	57879258	G110160.1	GAAAGAGAGGGAAGGAAGTTGGAT	53	57879258	0.815667	2	48	111	IMPAD1	protein_coding	ENST00000262644	Intron
chr8	-	86110229	86110250	G110622.1	GGTTGAGAGGAGAGAAGAAAGT	53	86110240	0.800412	1	6	81	NA	NA	NA	Intergenic
chr9	+	37380040	37380067	G112491.1	GAATGAAGAAGGAAGGAAGGAGGGAGGC	53	37380043	0.501639	1	32	8	NA	NA	NA	Intergenic
chr9	-	95037190	95037212	G115548.1	GAGTTGAAAGGAGAAAGAGAAGC	53	95037197	0.721617	1	47	59	IARS	protein_coding	ENST00000375629	Intron
chrM	-	14092	14118	G116740.1	GGGAAGAAGAAAGAGAGGAAGTAAAGT	53	14118	0.999933	1	11	54	NA	NA	NA	Intergenic
chr1	+	52268365	52268388	G1807.1	GGGGAGATGGAGAAGGGAAAAGGC	52	52268372	0.502874	1	47	5	NA	NA	NA	Intergenic
chr1	+	110590159	110590182	G2939.1	AAAAGGGAGAAGAAGAAGTTGAGC	52	110590159	0.683959	1	38	55	STRIP1	protein_coding	ENST00000473429	Exon
chr1	-	38374590	38374612	G7045.1	AAAGGAGAAGAAGGGAGAATGGC	52	38374612	0.992782	1	42	10	INPP5B	protein_coding	ENST00000373024	Intron
chr1	-	78198127	78198146	G8094.1	AATTGGAGGGGGAAGAGAGT	52	78198137	0.791833	1	47	101	USP33	protein_coding	ENST00000357428	Intron
chr1	-	229681574	229681595	G11076.1	GACTGAGAGGAGGAAGAAAGGT	52	229681592	0.774018	1	39	65	ABCB10	protein_coding	ENST00000344517	Intron
chr10	+	85921226	85921253	G13155.1	AAGAAAAATTGAGAAAGGAAGGGAAAGC	52	85921245	0.735785	2	60	44	NA	NA	NA	Intergenic
chr11	+	47054648	47054676	G18190.1	GGCTGAGGAAGAGAAAGAGGAGGAGGAGT	52	47054663	0.837037	1	11	67	C11orf49	protein_coding	ENST00000536126	Intron
chr11	-	62476297	62476321	G21582.1	AGGAGAGGGAAAAGGGAGGAGTTGT	52	62476321	0.955032	1	17	79	BSCL2	protein_coding	ENST00000528874	5UTR
chr12	+	53780031	53780057	G24537.1	GGTTAGGAAGGGAGAAGGAAAGGGAGT	52	53780044	0.849708	2	34	60	SP1	protein_coding	ENST00000426431	Intron
chr12	-	29484938	29484965	G27072.1	AGGGAAGAAGGAGAAGGAAGAGATTGAT	52	29484954	0.931001	1	6	67	NA	NA	NA	Intergenic
chr14	+	73613222	73613244	G34010.1	GAAGGTGAGGGGAGGAGAAAGAT	52	73613227	0.999951	1	41	52	PSEN1	protein_coding	ENST00000559361	Intron
chr14	-	89711607	89711630	G36438.1	AGGAAGATGGAAAGAGGAAAGGGC	52	89711623	0.501105	1	44	8	FOXN3	protein_coding	ENST00000261302	Intron
chr15	-	80135826	80135848	G40249.1	GAGGAAAGGGAAGGAAACTGAAT	52	80135837	0.985012	1	12	12	MTHFS	protein_coding	ENST00000560261	Intron
chr16	-	23151315	23151339	G43318.1	AGTGAGGAAAAGGAGGAGGAAAGGT	52	23151329	0.65052	1	28	58	USP31	protein_coding	ENST00000219689	Intron
chr17	+	7843052	7843076	G44949.1	GCTGGAAAGGGAGAAGGTAAAAGTG	52	7843053	0.99999	1	20	104	CNTROB	protein_coding	ENST00000380255	Exon
chr17	+	57255734	57255757	G46329.1	GCTGGAGGGAGAGAAGAGAGGAAC	52	57255736	0.998124	1	32	0	PRR11	protein_coding	ENST00000580177	Intron
chr17	-	4083106	4083132	G47234.1	GGAGAAGGAGAGGAAGAGGCTAGAGAT	52	4083118	0.994438	1	25	21	ANKFY1	protein_coding	ENST00000572564	Exon
chr17	-	73143080	73143109	G49225.1	GGGAAAGGAGAGAGAAATGAAAGGAGAGAT	52	73143094	0.915295	1	49	55	HN1	protein_coding	ENST00000405458	Intron
chr17	-	73623191	73623214	G49252.1	GGAAGAAGGGGAAGGAAGAGTGGC	52	73623214	0.997901	1	37	15	RECQL5	protein_coding	ENST00000581825	Exon
chr18	+	10528476	10528499	G49819.1	GGGGAATGGAAGAGGAGGAAAGGT	52	10528482	0.894408	1	48	56	NAPG	protein_coding	ENST00000582472	Intron
chr18	-	37272351	37272383	G51596.1	GGAAGGGAAAGAAGGAGGAAAAAGGAAATGAGT	52	37272370	0.940282	1	11	31	LINC00669	lincRNA	ENST00000591629	Intron
chr19	-	49469811	49469842	G55822.1	GAGCTGAGAGAGAAGAGGGAGAAATTAGAAAC	52	49469811	0.637236	2	29	75	NA	NA	NA	Intergenic
chr19	-	50310816	50310842	G55863.1	GAGAAAGAGGAAGAGGGTGAGCTGAGT	52	50310819	0.780288	1	10	70	FUZ	protein_coding	ENST00000529634	Intron
chr2	+	28281283	28281308	G56754.1	GGAGAGGAGGAAGGAGGAAATGAGGC	52	28281294	0.57422	1	14	38	BRE	protein_coding	ENST00000379629	Intron
chr2	+	170665558	170665581	G59285.1	GAGGGAAAAGAGAAAACTAAGGAT	52	170665568	0.938183	1	50	54	SSB	protein_coding	ENST00000490914	Intron
chr2	-	74486983	74487005	G62673.1	AGATTGAGGAGGGAGAAGGAAAC	52	74486983	0.757833	1	37	67	SLC4A5	protein_coding	ENST00000423644	Intron
chr2	-	86769825	86769848	G62912.1	AAAGGGAAAAAGGGAAAGATGAGT	52	86769838	0.980751	1	52	52	CHMP3	protein_coding	ENST00000485465	Intron
chr2	-	152902192	152902214	G63977.1	GAGGGAGAGGGAGAAGAGGCTAC	52	152902194	0.997631	1	44	0	CACNB4	protein_coding	ENST00000201943	Intron
chr20	+	30124929	30124952	G66363.1	AGTGAAGAGAGAAGAGAGGAGAAC	52	30124931	0.99493	1	34	0	HM13	protein_coding	ENST00000460225	Intron
chr20	+	30955952	30955974	G66399.1	GCTGGGGAGAGGGAAGAGAGGGT	52	30955954	0.933217	1	17	56	ASXL1	protein_coding	ENST00000306058	Intron
chr20	+	47733788	47733810	G66928.1	AAGGGGGAAAAGAGAGCTGAGGC	52	47733805	0.501066	1	37	8	NA	NA	NA	Intergenic
chr21	-	26820095	26820121	G69774.1	AGAGAGGAGAGAGGAAGGAGTGAAAAC	52	26820101	0.503692	1	27	5	NA	NA	NA	Intergenic
chr22	+	35745167	35745187	G70872.1	GAGGCTGAGGGAGGAAGGGAC	52	35745172	0.50048	1	41	11	NA	NA	NA	Intergenic
chr22	-	39128144	39128170	G72212.1	AGCTGGAAGGAGGGAAGGAGAGGGGAC	52	39128167	0.50095	1	38	10	NA	NA	NA	Intergenic
chr3	+	9752167	9752190	G72782.1	AGGGGTTGAGGAGAAAGAAGGAGT	52	9752179	0.796826	1	45	101	CPNE9	protein_coding	ENST00000383831	Intron
chr3	+	128977805	128977827	G75302.1	AAAGTGGAAGAGAAGAGGGGAGT	52	128977809	0.748132	1	36	68	COPG1	protein_coding	ENST00000515725	Intron
chr3	-	125052342	125052370	G79136.1	GAGAGGAGTGGAAGAGAAGAAAGGGGGAT	52	125052362	0.844744	1	34	55	ZNF148	protein_coding	ENST00000492394	Intron
chr3	-	126359312	126359333	G79184.1	GGATTGAGGGAGAGGAAAGAAT	52	126359322	0.728248	1	45	111	TXNRD3	protein_coding	ENST00000523403	Intron
chr3	-	128580155	128580181	G79260.1	GAGAGGGGGAAGAGAGAGAGAATGAGT	52	128580168	0.827555	1	29	39	RP11-723O4.2	antisense	ENST00000498297	Exon
chr4	+	110385323	110385348	G82435.1	GAAAGATGGGGAAGGGAAAGGAAGAT	52	110385329	0.799559	1	42	62	SEC24B	protein_coding	ENST00000265175	Intron
chr4	-	90226390	90226411	G85134.1	AGTGAAGAAGAGAGGGAAGGAC	52	90226409	0.567537	1	51	1	GPRIN3	protein_coding	ENST00000333209	Intron
chr5	+	66307689	66307721	G87791.1	GAGGAAAGAGTGAGAGAGAAGGGAGAGAGAAAT	52	66307689	0.670574	1	11	30	MAST4	protein_coding	ENST00000403666	Intron
chr5	-	74701404	74701425	G91146.1	GAATGAGGGAAAAGGAAGGAAT	52	74701422	0.999924	1	52	52	COL4A3BP	protein_coding	ENST00000261415	Intron
chr5	-	180660502	180660528	G93264.1	GGGGAAGGAAGGAGAGGAGAGGGATAC	52	180660516	0.734668	1	15	24	NA	NA	NA	Intergenic
chr6	-	139204582	139204605	G99278.1	ATTGAGGAGGGAAGAAAGAGGGAT	52	139204594	0.821196	1	38	90	NA	NA	NA	Intergenic
chr7	+	832827	832852	G99973.1	AGAAGGGTGAAGGGAGAAAAGGGAGT	52	832834	0.999914	1	52	52	NA	NA	NA	Intergenic
chrX	+	44954641	44954670	G117502.1	GAGAGGAAAAGGGAAGAAAAAGTTGGGGAT	52	44954641	0.920217	2	30	107	KDM6A	protein_coding	ENST00000543216	Intron
chrX	-	100593075	100593102	G120608.1	AGAAATGGAGAGAAGGAGGAGGAGAAGC	52	100593097	0.501628	1	44	8	NANOGNBP3	pseudogene	ENST00000603059	Exon
chrX	-	135896680	135896707	G121202.1	AGAAGGGGAAGAAAGAAAGATGGGAGGC	52	135896687	0.505823	1	48	4	NA	NA	NA	Intergenic
chr1	+	61617209	61617237	G2052.1	AGGGAAAAGGAGAAAAGAAGGAATGAGAT	51	61617224	0.992024	1	51	51	NFIA	protein_coding	ENST00000485903	Intron
chr1	+	104098737	104098762	G2829.1	GAAGGATTAAGGAAGGAAAAGGAGAT	51	104098751	0.775086	1	51	102	AMY2B	protein_coding	ENST00000361355	Intron
chr1	+	110454741	110454767	G2931.1	AGAGTTGAGAGGGGAAGGGAGAAGGGT	51	110454755	0.718073	1	26	117	CSF1	protein_coding	ENST00000525659	Intron
chr1	-	38455154	38455177	G7056.1	GGGAAAAGAGAGGGGAAGTGAAGT	51	38455168	0.720354	1	36	56	SF3A3	protein_coding	ENST00000448721	Intron
chr1	-	54838813	54838839	G7574.1	GGAGGGGAAGAGGGAAGAAGGTGAAGC	51	54838827	0.760356	1	11	15	SSBP3	protein_coding	ENST00000525990	Intron
chr1	-	192937798	192937822	G10104.1	AGGAAGGAGGAAAGGGAGTGAAGAT	51	192937811	0.867334	1	40	52	NA	NA	NA	Intergenic
chr1	-	202270397	202270421	G10293.1	AGAAGGAGTGAGGAAAGGGGGAAGT	51	202270413	0.763219	1	38	64	NA	NA	NA	Intergenic
chr10	+	77464636	77464659	G12978.1	AGTGAGAGAGGAGAGGGAAAGGGT	51	77464638	0.880553	1	38	59	C10orf11	protein_coding	ENST00000593699	Intron
chr10	+	114802382	114802403	G13890.1	GGGGAGGAGGAAAGAGTTGAGG	51	114802382	0.751598	1	49	53	TCF7L2	protein_coding	ENST00000369395	Intron
chr10	-	24940261	24940289	G14966.1	GAAAGAAGAGAGGAAAGGAAAGAATTGGT	51	24940278	0.605398	1	23	46	ARHGAP21	protein_coding	ENST00000416305	Intron
chr11	+	64099305	64099328	G18489.1	AGAGTGGAGGAGAGGAGGAAGGAT	51	64099309	0.999955	1	41	51	NA	NA	NA	Intergenic
chr11	+	86860502	86860529	G19169.1	AGGGAAAGGGAGAGGAAGAGAGTTTAGT	51	86860502	0.994976	1	11	153	TMEM135	protein_coding	ENST00000355734	Intron
chr11	-	117159675	117159700	G22853.1	GGAAAGAGGAGAAGGAGAGGGAGTAC	51	117159689	0.629333	1	11	16	BACE1	protein_coding	ENST00000313005	3UTR
chr12	+	655270	655293	G23360.1	GGGGAGTGAGAAGGAGGGAAAAGC	51	655276	0.506848	1	26	4	B4GALNT3	protein_coding	ENST00000322843	Intron
chr13	-	73296565	73296590	G32039.1	GGAAAAGGAAAAAGAGGGAAAGTGGT	51	73296578	0.789137	1	24	54	MZT1	protein_coding	ENST00000377818	Intron
chr14	+	55256904	55256929	G33449.1	GCTGAGGGAGAGGAGGGGAGAAAGGC	51	55256906	0.500356	1	27	15	SAMD4A	protein_coding	ENST00000251091	3UTR
chr14	+	57779936	57779959	G33496.1	AGGGAAAATGGAAAGGGGAAAGGT	51	57779943	0.999904	1	51	51	NA	NA	NA	Intergenic
chr14	+	67213665	67213694	G33734.1	AGAAAAATGAGGAAGAGGAGAGGGGGAAAC	51	67213672	0.506088	1	47	4	GPHN	protein_coding	ENST00000557654	Intron
chr14	+	67844926	67844950	G33756.1	AGAGGGGGGAAAAAAGAGAATGAGT	51	67844937	0.820231	1	43	59	EIF2S1	protein_coding	ENST00000555876	Intron
chr14	+	93053879	93053905	G34484.1	AAGAGAAAAGGGAGAGATGAGGGAAAT	51	93053891	0.773069	1	39	63	RIN3	protein_coding	ENST00000418924	Intron
chr14	-	75387411	75387443	G36158.1	GGAAGTGAAGAGAGGAAAGAGGGAAACTGAGGT	51	75387423	0.974667	2	47	25	RPS6KL1	protein_coding	ENST00000358328	Intron
chr15	+	93466205	93466227	G38656.1	GGAATGAAGAAGGGAAGGGAGAT	51	93466209	0.818597	1	36	66	CHD2	protein_coding	ENST00000420239	Intron
chr16	+	70399733	70399756	G42183.1	AGGAGGAAGAAGAAGGGAACTGAT	51	70399733	0.956914	1	11	56	DDX19A	protein_coding	ENST00000566574	Exon
chr16	-	54945035	54945062	G43754.1	GAGGTGGAAAAAGAAAGGAAGGAAGGAT	51	54945050	0.720116	1	32	70	NA	NA	NA	Intergenic
chr16	-	74652140	74652160	G44228.1	AGCTGAAGAGAGGAGGAAGGT	51	74652157	0.77907	1	38	64	NA	NA	NA	Intergenic
chr17	+	48865562	48865594	G46115.1	GGGTTGGAGAAGAGGAAGAAGGGAAGTGGGGAG	51	48865576	0.631405	2	40	62	NA	NA	NA	Intergenic
chr18	-	29399858	29399887	G51414.1	GAGGAAGAGAAAGGAGAGAGGAGAGAGTAT	51	29399874	0.819948	1	16	24	NA	NA	NA	Intergenic
chr19	+	48175732	48175755	G53859.1	GGCTAGAGGGAGGAAAGAGGAAGC	51	48175735	0.825607	1	37	4	GLTSCR1	protein_coding	ENST00000594866	Intron
chr2	+	71650565	71650587	G57631.1	GGATGAAAAGGAGGAGAAGGAAT	51	71650568	0.999954	1	50	51	ZNF638	protein_coding	ENST00000409407	Exon
chr2	+	109515426	109515451	G58286.1	AGAAGGAGAGGAGAAGAGAGTGGGAC	51	109515446	0.565596	1	50	1	NA	NA	NA	Intergenic
chr2	+	207125872	207125893	G60088.1	AGGTTGAAGGGGGAAGAGGAAC	51	207125887	0.753472	1	51	51	NA	NA	NA	Intergenic
chr2	+	227837089	227837113	G60537.1	AAATGAGAGGAGGGAAGAGAGAGAC	51	227837092	0.504579	1	46	5	RHBDD1	protein_coding	ENST00000409053	Intron
chr2	-	202501744	202501764	G64815.1	AGGTGAGGAGGAAGGAAAGAT	51	202501761	0.99992	1	51	51	TMEM237	protein_coding	ENST00000480124	Intron
chr2	-	203026003	203026028	G64842.1	AAGACTGGGAGAGGAGGAGGAAGAGT	51	203026016	0.654297	1	18	84	NA	NA	NA	Intergenic
chr3	+	108314884	108314909	G74836.1	AGGGAGTGAAAAAAGGGAGGAGGAAT	51	108314884	0.600623	2	27	62	DZIP3	protein_coding	ENST00000486815	Intron
chr3	+	141712129	141712149	G75610.1	AGATGGAAAGAGAGGAGAGAC	51	141712149	0.996444	1	5	7	NA	NA	NA	Intergenic
chr3	-	67699228	67699253	G78208.1	AGAGAAGGGAGAGGGAGGTAAGGAAC	51	67699235	0.500967	1	42	9	SUCLG2	protein_coding	ENST00000492795	Intron
chr3	-	121221563	121221589	G79025.1	AGAGAAGCTGAGAGAAGAAAGGAGAGC	51	121221581	0.50081	1	41	10	POLQ	protein_coding	ENST00000264233	Intron
chr4	+	119647597	119647621	G82569.1	GGAGAGATGAGAAGAAGGAAAGAGC	51	119647604	0.500594	1	40	11	NA	NA	NA	Intergenic
chr4	-	108844422	108844445	G85424.1	GAGTGGAAAGAGGAAGGGAAAGGT	51	108844442	0.803613	1	41	61	RP11-286E11.1	antisense	ENST00000499098	Intron
chr5	+	179929042	179929067	G89970.1	AAACTAGAAGAGAAGGAAAGAAGGGT	51	179929054	0.657992	2	29	44	CNOT6	protein_coding	ENST00000261951	Intron
chr6	+	57285540	57285561	G94627.1	GAATTGGAGGAGGAAGGAAAAT	51	57285551	0.758268	1	51	102	PRIM2	protein_coding	ENST00000607273	Intron
chr6	-	27802902	27802926	G97222.1	AGTTTGAGGGAGGGAGAAGAGGAAT	51	27802914	0.715905	3	42	102	NA	NA	NA	Intergenic
chr6	-	44065426	44065453	G97648.1	GGGAGGAGAAGGGAGAAAAAGAATGGGC	51	44065430	0.506034	1	47	4	NA	NA	NA	Intergenic
chr6	-	97675189	97675211	G98411.1	GGAATAAGAAAGGAAGAAAGAGT	51	97675207	0.916308	1	48	54	MMS22L	protein_coding	ENST00000369251	Intron
chr6	-	104758625	104758649	G98535.1	AGGTTGAGAGAGGAGAGGGAAAGAC	51	104758634	0.724751	1	46	56	NA	NA	NA	Intergenic
chr7	+	93346896	93346927	G101711.1	AAGGGAGGAAGGGAATGAGGAGAGAGAGGAAT	51	93346911	0.83034	2	40	17	GNGT1	protein_coding	ENST00000455502	Intron
chr7	+	133218658	133218684	G102594.1	GGTGAGAAAAAGGAAGGGAAGGAAGAT	51	133218660	0.999911	2	33	35	EXOC4	protein_coding	ENST00000539845	Intron
chr8	-	54929918	54929938	G110104.1	GAGGAGAAAGGAAGAGTTGGT	51	54929938	0.872979	1	30	81	TCEA1	protein_coding	ENST00000522397	Intron
chr9	+	37349127	37349155	G112488.1	GAATGAGGAGGGAAGAAGGAGAGGGAAGC	51	37349130	0.501393	1	27	9	ZCCHC7	protein_coding	ENST00000534928	Intron
chr9	+	130237365	130237389	G113859.1	AAGAATTAGAGAGGGAGGAGAAGGC	51	130237380	0.724177	1	17	17	LRSAM1	protein_coding	ENST00000300417	Intron
chr9	-	134801437	134801461	G116495.1	GAGGGGAAGAAAGGGAGAAGTTGAC	51	134801455	0.670721	1	9	36	MED27	protein_coding	ENST00000292035	Intron
chrX	+	24146969	24146990	G117176.1	AGGGGAGAAGGAAGGGTTGAGT	51	24146969	0.855448	1	41	110	NA	NA	NA	Intergenic
chr1	+	110612900	110612922	G2943.1	GGGTAAGGAAGAAGAAGAGAGGG	50	110612903	0.999864	1	50	0	STRIP1	protein_coding	ENST00000473429	Intron
chr1	-	38003355	38003387	G7024.1	GAGGATGAGGAGGAGGAGGAAGAAGTGTCTGAC	50	38003373	0.738512	1	6	106	SNIP1	protein_coding	ENST00000296215	Exon
chr1	-	38440586	38440616	G7053.1	AAGTAGAAAGAGAGAAGGGAGAAGAAAAAGT	50	38440599	0.970776	1	7	59	SF3A3	protein_coding	ENST00000448721	Intron
chr1	-	153932471	153932501	G9139.1	GGGAATAGGAAGGAAAGGGGAAGGGAAATAC	50	153932496	0.528205	2	32	24	SLC39A1	protein_coding	ENST00000368621	3UTR
chr1	-	207102148	207102174	G10519.1	AGGAGGAGGAGGGAGAAGAGAAAATGT	50	207102165	0.8522	1	4	52	PIGR	protein_coding	ENST00000356495	3UTR
chr10	+	126655890	126655917	G14190.1	AAGGGAGAGAAGGGAAGTTGAGGAAAGC	50	126655917	0.699872	1	43	57	ZRANB1	protein_coding	ENST00000359653	Intron
chr11	+	8714152	8714180	G17389.1	GATGGGGAGGAGGAAGAGGGGAAGGAAAC	50	8714154	0.999975	1	5	0	RPL27A	protein_coding	ENST00000531102	Intron
chr11	+	63722145	63722173	G18460.1	AGAAGGGAATGAAAGGGAGAGGGAAGAGT	50	63722154	0.947578	1	39	53	NAA40	protein_coding	ENST00000544194	Exon
chr11	-	73241635	73241660	G21990.1	GAGGGAAAAGTGAAAAAGGAAGGAAC	50	73241650	0.50051	1	38	12	FAM168A	protein_coding	ENST00000356467	Intron
chr12	-	42478073	42478102	G27230.1	GAGAAAAGGGGTGAGGAAAGAGAAAGGAGT	50	42478091	0.999906	1	50	50	GXYLT1	protein_coding	ENST00000398675	3UTR
chr12	-	116538908	116538933	G28890.1	TTAGAGGAGAAGGGAGAAGAAAGAGA	50	116538908	0.99969	1	1	70	MED13L	protein_coding	ENST00000281928	Intron
chr13	+	94284243	94284265	G30660.1	GAAGTGAAAGGAGGGAAAGGGAT	50	94284247	0.835827	2	44	39	GPC6	protein_coding	ENST00000377047	Intron
chr13	+	111942015	111942044	G30977.1	GCTGAGAAAAGGAGAGAGAGGGAAGAGGAC	50	111942017	0.999912	1	14	0	ARHGEF7	protein_coding	ENST00000375739	Intron
chr14	+	31042663	31042686	G32987.1	AGAGAAGGAGAGGGAAGGATTGAT	50	31042663	0.927316	1	24	90	G2E3	protein_coding	ENST00000553504	Intron
chr14	+	102647622	102647649	G34767.1	AGGTGAGAGGAGAAGGAGACTGAGAAAT	50	102647625	0.999504	3	49	18	WDR20	protein_coding	ENST00000545563	Intron
chr14	-	77772480	77772507	G36240.1	GGTGAGGAAGAAGGGAAGAGGAGGCTGC	50	77772482	0.96076	2	40	5	POMT2	protein_coding	ENST00000557525	Intron
chr15	-	32080622	32080650	G38971.1	AAGAAAAGAGATGAGAAGGAGGAAAGGAC	50	32080639	0.502566	1	44	6	OTUD7A	protein_coding	ENST00000560598	Intron
chr16	+	69774240	69774264	G42168.1	GGGACTGAGGAGAAAGGGAAGGAAT	50	69774245	0.838236	1	43	57	CTD-2033A16.3	antisense	ENST00000575838	Intron
chr16	-	1598042	1598065	G42795.1	AAAGTTGGAAGGGAAAGAAGAGAC	50	1598050	0.733877	1	24	24	IFT140	protein_coding	ENST00000397417	Intron
chr17	-	1411757	1411779	G47120.1	AGTTAAGGAGAGGAAGGAAGGGC	50	1411765	0.745313	1	49	49	INPP5K	protein_coding	ENST00000481867	Exon
chr17	-	7117344	7117367	G47367.1	GGAAAATGGAGGGAAAAGGGAAAT	50	7117361	0.999951	1	46	50	DLG4	protein_coding	ENST00000399510	Intron
chr18	-	25652095	25652126	G51369.1	AAAATGGGAGAGGAGAAGGAGAGAATGAGAAC	50	25652122	0.999912	2	50	42	CDH2	protein_coding	ENST00000430882	Intron
chr18	-	36744232	36744256	G51564.1	GAAGAAGTGAGGAAGGGGAAGAAAT	50	36744249	0.869704	1	45	55	NA	NA	NA	Intergenic
chr19	+	48700478	48700503	G53889.1	GGGGAGAGGGGAAAGGGAGAAAGTAC	50	48700478	0.964696	1	8	42	C19orf68	protein_coding	ENST00000328759	Exon
chr19	-	49950415	49950435	G55842.1	GGTTGGAGGGAGAAAAGGGAC	50	49950419	0.70523	1	39	61	PIH1D1	protein_coding	ENST00000595633	Exon
chr2	+	28257568	28257595	G56753.1	AGAGAGGTGGAGAAGAGGAAGGAAAGGC	50	28257575	0.999917	1	19	0	BRE	protein_coding	ENST00000379629	Intron
chr2	-	24119668	24119688	G61475.1	GGGAAAGAAGGAAAGACTGAT	50	24119681	0.821367	1	43	57	ATAD2B	protein_coding	ENST00000439915	Intron
chr2	-	55577015	55577047	G62207.1	GAGAGTGAGGAAGAGAGAAAGAAGAGTGGAAAT	50	55577042	0.999934	2	50	50	CCDC88A	protein_coding	ENST00000413716	Intron
chr2	-	68432154	68432177	G62482.1	AAATGGAAAAGGGGAGAAGGAAGT	50	68432174	0.999947	1	34	50	PPP3R1	protein_coding	ENST00000409377	Intron
chr2	-	99652737	99652759	G63062.1	AGTGAGGAAGGAAGGGAAGAGAT	50	99652752	0.767401	1	25	64	TSGA10	protein_coding	ENST00000539964	Intron
chr2	-	179314470	179314491	G64473.1	AAAATGAGGAAGGGGAGAAGGT	50	179314487	0.779062	1	38	62	PRKRA	protein_coding	ENST00000438687	Intron
chr20	+	44008655	44008682	G66823.1	GAGAGAGAGAGGGAAGAGGAGAATGAAT	50	44008669	0.755125	1	39	51	SYS1-DBNDD2	protein_coding	ENST00000452133	Intron
chr20	-	17654554	17654573	G67774.1	GATTGAGGGGAGGAAGGAGT	50	17654564	0.751159	1	50	100	RRBP1	protein_coding	ENST00000377807	Intron
chr20	-	31812873	31812898	G68007.1	GATGAGAGAGGAAGAGGAGGAAGGGC	50	31812896	0.501493	1	32	8	NA	NA	NA	Intergenic
chr21	+	30705650	30705674	G69125.1	GGAGAGTTGAGAAAGAGGAAGGAAT	50	30705664	0.724898	1	42	108	BACH1	protein_coding	ENST00000399921	Intron
chr22	+	35810124	35810148	G70879.1	GAGGAGATGGGAGGAAGAAGGGAGC	50	35810131	0.501539	1	43	7	MCM5	protein_coding	ENST00000465557	Intron
chr22	-	28979126	28979150	G71789.1	GAGGAAGAAAGGGAGAAGAGGTGGT	50	28979139	0.762779	1	26	41	TTC28	protein_coding	ENST00000397906	Intron
chr3	+	123370448	123370471	G75132.1	AGAGTGAGAGGGAAAGGAGAGGGC	50	123370452	0.501586	1	43	7	NA	NA	NA	Intergenic
chr3	-	52964980	52965004	G77845.1	AAAGTGAAAGAGGAAGAGGAAGAGC	50	52965000	0.500308	1	35	15	SFMBT1	protein_coding	ENST00000394750	Exon
chr3	-	63838153	63838174	G78122.1	GGGGTGAGAAGAAGGAAAGGAC	50	63838170	0.501917	1	44	6	THOC7	protein_coding	ENST00000469584	Intron
chr4	-	68301077	68301099	G84733.1	GAAGGAAGAGAAGAGGGAGGGGT	50	68301089	0.672519	1	1	19	RP11-584P21.2	lincRNA	ENST00000502400	Intron
chr4	-	129859721	129859749	G85715.1	GAAGATTAAGGAAGGGAAGGAGAAAGGGC	50	129859733	0.738672	1	25	25	SCLT1	protein_coding	ENST00000439369	Intron
chr5	+	151196626	151196648	G89296.1	AGTGAGAGGAGAAGGGGGAAAGC	50	151196648	0.528497	1	17	18	NA	NA	NA	Intergenic
chr5	-	178046992	178047012	G93182.1	GGGGAAAGGAAAGGGGTTGGT	50	178047012	0.969618	1	13	75	CLK4	protein_coding	ENST00000522749	Exon
chr6	+	57285785	57285806	G94628.1	GAAATGGGGAGAAAGGAGAGGC	50	57285789	0.50761	1	47	3	PRIM2	protein_coding	ENST00000607273	Intron
chr6	+	117018817	117018843	G95417.1	AGAGGAAGTAAGAAGAAAAGGAAGAAT	50	117018825	0.81973	1	42	58	KPNA5	protein_coding	ENST00000356348	Intron
chr6	-	28403962	28403987	G97241.1	GAAGGTAAAGGAGGAAGAGGAGGAAC	50	28403982	0.50211	1	44	6	ZSCAN23	protein_coding	ENST00000289788	Exon
chr6	-	135315005	135315027	G99177.1	ATGTTTTGTTTAAGGGGAGTAAC	50	135315005	0.999913	1	50	400	HBS1L	protein_coding	ENST00000445176	Intron
chr6	-	153409154	153409175	G99553.1	AGGAATGGAAGGGAGAGGGAGC	50	153409170	0.507513	1	47	3	RGS17	protein_coding	ENST00000206262	Intron
chr7	+	148873770	148873796	G102955.1	GGGAGAAGAATGAGGGAAAGAAAAAGC	50	148873780	0.509219	1	47	3	ZNF398	protein_coding	ENST00000335901	Intron
chr7	+	155525408	155525430	G103158.1	AGAGAAGAGGGGGAAGGAAGTGC	50	155525428	0.501409	1	42	8	RBM33	protein_coding	ENST00000392761	Intron
chr7	-	25130839	25130860	G103790.1	GAATTAAGAAAAGGAAGGAAGT	50	25130849	0.758675	1	50	100	NA	NA	NA	Intergenic
chr7	-	137624505	137624532	G105890.1	GAAGTGGAGAAAAGGGAGAGGGAAGAAT	50	137624518	0.760383	1	18	62	CREB3L2	protein_coding	ENST00000452463	Intron
chr8	+	28807380	28807403	G107056.1	AGAAAAGAAAGGGGAGGAAGGTAT	50	28807380	0.967105	1	12	70	HMBOX1-IT1	sense_intronic	ENST00000558292	Exon
chr8	+	96073723	96073750	G108099.1	AGAAGGAGGGGAGAAGAGTTGAGGGAAT	50	96073723	0.858813	1	38	103	NDUFAF6	protein_coding	ENST00000286687	Intron
chr9	+	15512392	15512415	G112072.1	GACTAAGAAAAGGGAAGGAAGAGC	50	15512395	0.503352	1	14	5	NA	NA	NA	Intergenic
chr9	+	91955124	91955143	G112939.1	AAGTTGGAAAGGAGGGGGAT	50	91955133	0.734931	1	50	100	SECISBP2	protein_coding	ENST00000534113	Intron
chr9	+	123663429	123663459	G113637.1	AGAAAGGAGAGGAAGGAAAGAAACTGGAAGC	50	123663429	0.981466	1	6	44	NA	NA	NA	Intergenic
chr1	+	90531647	90531673	G2546.1	AGAAGTGGGAGAGGGGAAAAGAAGGAT	49	90531652	0.921948	1	27	54	NA	NA	NA	Intergenic
chr1	+	114164863	114164886	G3074.1	GGTTGAGGAGAAGAGAGAAGAGGT	49	114164874	0.87556	1	23	74	MAGI3	protein_coding	ENST00000369611	Intron
chr1	+	202572692	202572716	G4621.1	GAGGTGGAGAGAGAAAGAAGAAAGT	49	202572702	0.923871	1	13	57	NA	NA	NA	Intergenic
chr1	-	155472530	155472557	G9220.1	AAGGAGAAAGGAAGGAGGATGAGGGAAT	49	155472544	0.999038	1	49	49	ASH1L	protein_coding	ENST00000392403	Intron
chr1	-	170043423	170043446	G9667.1	GAAAGGAGAGGGAAAAGGTGAAGT	49	170043437	0.83431	1	29	61	KIFAP3	protein_coding	ENST00000538366	Intron
chr1	-	204240664	204240683	G10375.1	CTGAGAGAAAAGGGAAGGAT	49	204240674	0.699848	1	3	80	PLEKHA6	protein_coding	ENST00000414478	Intron
chr11	+	64735588	64735614	G18517.1	GAAGAGAGAGAGGAGGGAGATGAAGAT	49	64735600	0.791085	1	39	59	NA	NA	NA	Intergenic
chr11	-	14266326	14266347	G20684.1	GAGGGATGAAGAAGGAGAGGAC	49	14266341	0.502697	1	44	5	NA	NA	NA	Intergenic
chr11	-	62363012	62363034	G21570.1	GGGAATGGAAGAAAGAAGGGAGC	49	62363029	0.500382	1	36	13	MTA2	protein_coding	ENST00000527204	Intron
chr11	-	83131100	83131124	G22227.1	GGAAAGTGGAGAGAAAAGAGAGGGC	49	83131118	0.580492	1	21	1	NA	NA	NA	Intergenic
chr12	+	3273284	3273310	G23482.1	GATGAGAGGAAAGGGAAGGAAGGAAAC	49	3273286	0.999761	1	20	0	TSPAN9	protein_coding	ENST00000011898	Intron
chr12	+	56513852	56513879	G24665.1	GAGGAAAAGGAAAGGGGGTTAAGGAAGT	49	56513852	0.925335	1	29	110	ESYT1	protein_coding	ENST00000551790	Intron
chr12	-	56144155	56144182	G27653.1	GGAGGGAGAGAAGGAGAAAAGAATGGAT	49	56144170	0.722696	1	21	43	NA	NA	NA	Intergenic
chr15	+	65833311	65833333	G37766.1	GTTGGAGAGGAAGGGAAAAGAAT	49	65833321	0.638843	1	3	72	PTPLAD1	protein_coding	ENST00000566511	Intron
chr15	+	99253307	99253333	G38772.1	GGAAGATGAAAAGGAGGAAGGAAAAGC	49	99253313	0.50018	1	31	18	IGF1R	protein_coding	ENST00000558355	Intron
chr15	-	82430334	82430358	G40318.1	GCTGAGGGAGGAGAGAAGGAAAGAT	49	82430348	0.672342	1	26	57	EFTUD1	protein_coding	ENST00000359445	Intron
chr16	+	773166	773190	G40802.1	GAGGGGAGAGGAAAGGAGGAGTGGT	49	773166	0.683974	1	30	50	NA	NA	NA	Intergenic
chr16	+	53961193	53961220	G41797.1	AGGAAAGGAAAGGGAAGAAGATTAGGGT	49	53961193	0.962895	2	19	102	FTO	protein_coding	ENST00000394647	Intron
chr16	-	70741053	70741074	G44105.1	GAGAGTTGGAAGGGAAGAGAGC	49	70741056	0.720081	1	41	57	VAC14	protein_coding	ENST00000564685	Intron
chr17	+	27761329	27761359	G45387.1	GAAGAGAGAACTGAGGAGAAAGGGAAAAAGC	49	27761340	0.500519	1	30	13	TAOK1	protein_coding	ENST00000536202	Intron
chr17	+	59082037	59082063	G46377.1	GGAGGAGGATGAGAAAAGGAAAAGGAT	49	59082046	0.74896	1	35	63	BCAS3	protein_coding	ENST00000587037	Intron
chr17	-	41975077	41975102	G48315.1	GGAAGAATGAGGAAGAGGGGGAGGGC	49	41975095	0.503206	1	40	5	MPP2	protein_coding	ENST00000520241	Intron
chr17	-	43186886	43186906	G48399.1	GAGGATGAGAAGAGGGGGAAT	49	43186901	0.966772	1	48	50	PLCD3	protein_coding	ENST00000540511	Exon
chr17	-	70825799	70825826	G49127.1	AGATGGAAAGGGGGAAGAGAGGAGGGAC	49	70825823	0.500812	1	38	11	SLC39A11	protein_coding	ENST00000581581	Intron
chr18	+	8094055	8094079	G49738.1	AAGAGTTTGATCCTGGCTTAGAGGA	49	8094079	0.844965	1	13	330	PTPRM	protein_coding	ENST00000444013	Intron
chr19	+	13229651	13229672	G52817.1	GAGTGGGGGAGGAGAGGAGAGC	49	13229654	0.501361	1	21	8	NACC1	protein_coding	ENST00000292431	Intron
chr19	+	39972895	39972918	G53501.1	AGGATAAAGGAAAGAGGGGAAGAT	49	39972904	0.673825	2	32	41	TIMM50	protein_coding	ENST00000544017	Intron
chr19	+	50992318	50992367	G54032.1	GGGGAAAAGAGAAAAGGAGGGTAGGAGAGGGCTGGAGAGAGAAGGGAAGT	49	50992352	0.820644	2	38	53	NA	NA	NA	Intergenic
chr19	-	1847501	1847521	G54418.1	GGATTGGAGAAAAAGAGGGAC	49	1847506	0.752064	1	49	49	REXO1	protein_coding	ENST00000170168	Intron
chr19	-	11589515	11589537	G54818.1	GGTGGAAAAGAGGAAGAGAGAGT	49	11589527	0.835929	1	7	66	ELAVL3	protein_coding	ENST00000588853	Intron
chr2	+	28523923	28523945	G56764.1	AAAGGATGGAAAGAGAGGAGGGT	49	28523929	0.999941	1	48	49	BRE	protein_coding	ENST00000361704	Intron
chr2	+	139363150	139363180	G58830.1	AATGAGGAGAGAGGAAGAAAGAGGATGAGAA	49	139363152	0.999732	2	34	31	AC092620.3	lincRNA	ENST00000453636	Intron
chr2	-	38545116	38545139	G61809.1	GATTGAAGGGAAAAAAAAGGAAGC	49	38545125	0.706366	1	31	39	ATL2	protein_coding	ENST00000449130	Intron
chr20	-	7958882	7958906	G67614.1	GAAGTGAGAGAAAGAAGAGGGAGGC	49	7958902	0.500701	1	24	10	TMX4	protein_coding	ENST00000246024	3UTR
chr20	-	35540677	35540699	G68163.1	AGTTGGAGGAAAAGGAGGGAAGT	49	35540689	0.92931	1	4	59	SAMHD1	protein_coding	ENST00000262878	Intron
chr21	+	45537054	45537078	G69534.1	GGGGACTGGAGGAAGAGGAAGGGAT	49	45537060	0.999954	1	39	49	PWP2	protein_coding	ENST00000486126	Intron
chr22	+	17648869	17648895	G70356.1	GAGATGAAGAGGAGGGAGGAAGGAAAC	49	17648873	0.500256	1	24	15	NA	NA	NA	Intergenic
chr22	+	24181312	24181337	G70522.1	GGAAGGAAGAAGAGGGAAATTAGGGG	49	24181337	0.527616	2	49	49	NA	NA	NA	Intergenic
chr22	+	25562178	25562201	G70571.1	AGTGAAGGAGAGAGAGGAGGGAGC	49	25562180	0.500065	1	15	14	KIAA1671	protein_coding	ENST00000358431	Intron
chr22	+	29684024	29684053	G70717.1	AAGAAAATAGAAAAGGAAAGGGGGAAAAAT	49	29684031	0.999903	1	34	49	EWSR1	protein_coding	ENST00000332050	Intron
chr3	-	145857669	145857697	G79668.1	GAGGTGAGGAAAGAGAAAGGGAGGAAGGC	49	145857669	0.958377	1	6	29	PLOD2	protein_coding	ENST00000480704	Intron
chr3	-	196034532	196034557	G80570.1	AGGGGAAAAAGGAAGGAAGCTAAGGT	49	196034557	0.999391	1	26	38	TCTEX1D2	protein_coding	ENST00000446494	Intron
chr4	+	1940396	1940421	G80679.1	AGGAGTGAAAAAGAAGGAAAGGAGGT	49	1940407	0.958791	1	11	54	WHSC1	protein_coding	ENST00000513726	Intron
chr4	-	2334723	2334745	G83738.1	GGATTGAAGGAGGGAGGAAGGGC	49	2334732	0.711972	1	15	15	ZFYVE28	protein_coding	ENST00000511071	Intron
chr4	-	104002211	104002238	G85350.1	GAGAAGAGGGAAGGAAAGGGGACTAGGC	49	104002227	0.802537	1	9	22	SLC9B2	protein_coding	ENST00000508136	Intron
chr5	+	154207932	154207959	G89366.1	AATGAGAGAAAGAGAAGGAAAAGAAGAT	49	154207934	0.999595	2	40	27	NA	NA	NA	Intergenic
chr5	+	159472269	159472295	G89480.1	AGAAAATGAGGGAAAGGAGAAGAAAGT	49	159472275	0.816944	2	36	59	TTC1	protein_coding	ENST00000518560	Intron
chr5	-	137531688	137531713	G92300.1	GGAGAGAAGAAAAGGAAACTGAGGAC	49	137531694	0.50063	1	38	11	CDC23	protein_coding	ENST00000471692	Intron
chr5	-	139669096	139669122	G92381.1	ACTGGAGAAGAAAGAGGAAGGAGGGAT	49	139669109	0.732456	1	14	84	PFDN1	protein_coding	ENST00000510217	Intron
chr6	+	3075561	3075588	G93350.1	GAATGGAAGAAAAGAAGGGAGGAAGGAT	49	3075564	0.999405	2	27	29	RIPK1	protein_coding	ENST00000479389	Intron
chr6	+	144902101	144902120	G95971.1	GACTGAGGAAGGGGAAAGGC	49	144902104	0.501305	1	42	7	UTRN	protein_coding	ENST00000367545	Intron
chr6	-	47989967	47989992	G97750.1	GATGAGAGAGGAAAGAGGAGGAAAAC	49	47989990	0.500034	1	20	19	PTCHD4	protein_coding	ENST00000543600	Intron
chr6	-	74178174	74178200	G98010.1	GAAGGAGAGAGGGAAGGAAAATTGGAC	49	74178174	0.752188	1	16	24	NA	NA	NA	Intergenic
chr8	+	75379416	75379443	G107817.1	GGAAGTTTGAGGAGAAAGGAGAAGGGAT	49	75379435	0.817502	2	49	27	GDAP1	protein_coding	ENST00000524195	Intron
chr9	-	140082091	140082115	G116697.1	GAGTAAGAGGAAGGGGGAAGGGGGC	49	140082112	0.500829	1	36	10	ANAPC2	protein_coding	ENST00000323927	Exon
chrX	+	103415200	103415226	G118319.1	AGGGAAAGAAAGGAGAAGGGGAGATGT	49	103415200	0.834747	1	15	36	FAM199X	protein_coding	ENST00000493442	Intron
chrX	-	39948885	39948908	G119761.1	ACTGGAGGAAGGGAAAGGGGAGGC	49	39948885	0.960228	1	8	38	BCOR	protein_coding	ENST00000342274	Intron
chrX	-	48651858	48651882	G119923.1	GAAGAGATGGAGGAAGGGGGAAAGT	49	48651882	0.711396	1	30	68	NA	NA	NA	Intergenic
chr1	+	87424121	87424144	G2462.1	AGGTTGAGGAGGAAGAGGAGGAGT	48	87424133	0.721992	1	35	109	HS2ST1	protein_coding	ENST00000591456	5UTR
chr1	+	109648725	109648749	G2886.1	GGAGAAAAGAGAAGAGGAAGTGGAC	48	109648725	0.99055	1	5	43	NA	NA	NA	Intergenic
chr1	-	27815502	27815528	G6637.1	AGGAGGGTTAGAAGGAAGAGGAAGAAC	48	27815512	0.636388	2	43	43	WASF2	protein_coding	ENST00000536657	Intron
chr11	-	18496651	18496673	G20815.1	AAGAGGGGAAGAGAGGGATGAGC	48	18496655	0.566522	1	35	13	TSG101	protein_coding	ENST00000580814	Intron
chr11	-	94705278	94705312	G22412.1	GAGGTGGAAGGGGAAAAGGAGAAGGTGATTTGAGC	48	94705308	0.793713	3	44	64	CWC15	protein_coding	ENST00000542165	Exon
chr12	+	4675866	4675897	G23532.1	AGAAAGAAAGGAAGAGAAGGAAGAAGTGAAAC	48	4675866	0.809981	1	15	31	DYRK4	protein_coding	ENST00000539309	Intron
chr12	+	95620507	95620537	G25392.1	AAGAGAAGGACTAAGGGAGGAAAGAAAGAGT	48	95620518	0.999921	2	48	39	VEZT	protein_coding	ENST00000546409	Intron
chr12	+	95659593	95659618	G25394.1	AAAAAGGAAAGAGAAGGAAGAGATGT	48	95659593	0.790443	1	30	56	VEZT	protein_coding	ENST00000261219	Intron
chr12	-	79848023	79848049	G28092.1	GGAAAGGAGAAGAGGAGAAGAGATTAT	48	79848039	0.668651	1	10	57	RP1-78O14.1	lincRNA	ENST00000550268	Intron
chr13	-	52006189	52006214	G31785.1	AGGTTTGAGGAGGGAAGAGGAAAAGC	48	52006203	0.536098	3	8	7	INTS6	protein_coding	ENST00000420668	Intron
chr13	-	79979267	79979289	G32212.1	GGAGAGGAGGAAGAAAATTGAAT	48	79979289	0.797186	1	44	92	RBM26	protein_coding	ENST00000438724	Intron
chr14	-	102549445	102549469	G36808.1	GAGGATGAAGAAGAGAAAAAGAAGC	48	102549464	0.564141	1	47	1	HSP90AA1	protein_coding	ENST00000334701	Exon
chr15	+	44205506	44205527	G37332.1	AGATGGGAAGAGGGAAAAGGAT	48	44205509	0.94977	1	44	51	NA	NA	NA	Intergenic
chr16	+	4919200	4919221	G40962.1	GAGATGAGGAGAGAGAGAAGGT	48	4919204	0.999905	1	48	48	UBN1	protein_coding	ENST00000585857	Intron
chr16	-	4088756	4088785	G42894.1	GGTGAGGGAAAGGAAGGAGAAGAAAGTGAC	48	4088771	0.641249	2	17	36	ADCY9	protein_coding	ENST00000571467	Intron
chr17	+	34036129	34036151	G45533.1	ACTGAGAGAAAGAGGAAGGAAAT	48	34036136	0.774535	2	27	54	AP2B1	protein_coding	ENST00000538556	Intron
chr17	+	56999510	56999534	G46321.1	AATGAGGAGAGGGAGGGAGAAGAGT	48	56999520	0.708923	1	12	64	PPM1E	protein_coding	ENST00000308249	Intron
chr17	+	75103603	75103630	G46849.1	GATGAAAAGGAGAGAGGGGGAGAGAGAT	48	75103605	0.974004	1	13	44	SEC14L1	protein_coding	ENST00000589827	Intron
chr17	+	76226471	76226494	G46885.1	AGAGTGAGAGAGAGAAGGGGAAGT	48	76226475	0.822615	1	40	56	NA	NA	NA	Intergenic
chr17	-	28220151	28220174	G47897.1	GAGGAGGTGAAGAGAAGGAAGAGT	48	28220167	0.999898	1	48	48	SSH2	protein_coding	ENST00000577483	Intron
chr17	-	55864840	55864866	G48751.1	GGTAAGGAAGAGAAAGGAGAAAGGGGT	48	55864864	0.759705	1	35	61	RP11-60A24.3	lincRNA	ENST00000581805	Intron
chr19	+	18077139	18077165	G52984.1	AAGACTGGAAGAGGAGGAAGGAAGAGC	48	18077144	0.999951	1	11	0	CTB-52I2.8	pseudogene	ENST00000222249	Intron
chr19	+	34115674	34115695	G53283.1	GATGGAAGAGAGGAAGGGGAGC	48	34115676	0.856096	1	14	3	CHST8	protein_coding	ENST00000604556	Intron
chr2	+	27948011	27948035	G56744.1	AAGGAATGAGGAGGAGAGGAGAAAT	48	27948017	0.9999	1	48	48	NA	NA	NA	Intergenic
chr2	-	45786501	45786527	G62012.1	GGAGATAGAAGGAGAAGGAAGAGAAGT	48	45786522	0.999936	1	14	48	SRBD1	protein_coding	ENST00000535761	Intron
chr2	-	99910048	99910073	G63073.1	GAGAGAGATGGAAAGGAGAAAGAGAT	48	99910065	0.865585	1	43	53	LYG1	protein_coding	ENST00000409448	Intron
chr2	-	230638852	230638875	G65381.1	GAACTGAAGAAAGGAGGGAAGGAT	48	230638875	0.800703	1	26	63	TRIP12	protein_coding	ENST00000418123	Exon
chr20	+	21300577	21300602	G66234.1	AATTAAGAGAAGAAAGGAGGGAAAAT	48	21300589	0.852586	2	32	68	XRN2	protein_coding	ENST00000430571	Intron
chr20	+	46219282	46219305	G66888.1	AGATGAAGAAGAAAGGAAAAGGGC	48	46219285	0.509347	1	45	3	NCOA3	protein_coding	ENST00000341724	Intron
chr20	+	57148201	57148224	G67200.1	GCTGAGAGAGGGAAGGAAGAAAAT	48	57148203	0.999967	1	17	48	APCDD1L-AS1	processed_transcript	ENST00000427140	Intron
chr21	+	30802329	30802354	G69127.1	GAGTGAAGGAAGAGAGAAAGGGAAGT	48	30802340	0.771413	1	20	64	BACH1	protein_coding	ENST00000468059	Intron
chr22	+	41754911	41754936	G71174.1	AGGGGGGTGAGAAGGAGAGAAGGGAC	48	41754918	0.563453	1	47	1	ZC3H7B	protein_coding	ENST00000351589	3UTR
chr22	-	30750709	30750737	G71849.1	AAGCTGAGGAAGAGAGAGGAGCCCCCAAC	48	30750733	0.500129	1	28	20	SF3A1	protein_coding	ENST00000439242	Intron
chr3	+	45077720	45077751	G73671.1	GGAGGACTGAGGAGAGGAAGGAGGGAAAGAAT	48	45077736	0.801563	1	24	59	NA	NA	NA	Intergenic
chr3	+	73090069	73090093	G74339.1	GAGTAAGGAGGAGGGAAAAAGGAAT	48	73090072	0.999917	2	44	35	PPP4R2	protein_coding	ENST00000394284	Intron
chr3	+	101619113	101619138	G74722.1	GAAAGGAGAGGGGAGAGGCTGAGGGC	48	101619132	0.504173	1	15	5	NA	NA	NA	Intergenic
chr3	+	112460684	112460705	G74914.1	GAAGATTGAGAAGGGAGGAAGT	48	112460695	0.690917	1	36	108	NA	NA	NA	Intergenic
chr3	+	126456557	126456580	G75206.1	AGGTGGAGAGGAGGGAGGAAGGAT	48	126456560	0.853846	1	38	57	CHCHD6	protein_coding	ENST00000508789	Intron
chr3	+	156422282	156422303	G75864.1	GGTGGAGAAAGAAGGAAAAGGC	48	156422284	0.500984	1	15	8	TIPARP	protein_coding	ENST00000542783	Intron
chr3	-	44486988	44487010	G77522.1	AGCTGGAAGGGAAGGAGAGGGGC	48	44487007	0.500959	1	39	9	ZNF445	protein_coding	ENST00000396077	3UTR
chr3	-	49881796	49881820	G77746.1	GAAAAAGAGAGGGAAGGGAGGTGAC	48	49881799	0.52651	1	17	2	TRAIP	protein_coding	ENST00000489948	Intron
chr3	-	112280748	112280771	G78823.1	AAGAGAGTGAGAAGGAAGGGAAGC	48	112280764	0.500066	1	27	21	ATG3	protein_coding	ENST00000495756	Exon
chr3	-	122183896	122183923	G79057.1	AAGAGGATGAGAGAGGGAAGAAAAAGAT	48	122183916	0.766291	1	36	60	KPNA1	protein_coding	ENST00000493510	Intron
chr3	-	165584292	165584314	G79978.1	AAGAAGTGGAGAAAGGGAGAAGT	48	165584308	0.999898	1	48	48	NA	NA	NA	Intergenic
chr3	-	167291893	167291916	G80001.1	GGAATGAAAGAAGGGAAGGGAGAC	48	167291912	0.500283	1	33	15	WDR49	protein_coding	ENST00000453925	Intron
chr4	+	124108154	124108182	G82666.1	GAGGAAAGAAAAGAGGAAAGAGGATGAGC	48	124108178	0.500084	1	27	21	SPATA5	protein_coding	ENST00000274008	Intron
chr4	-	89394511	89394541	G85104.1	AAAGATTGAGAGGGAAAGAGAAGAGGGATAT	48	89394525	0.718824	2	40	72	NA	NA	NA	Intergenic
chr5	+	138190201	138190223	G88979.1	AAGTGGGAGAAGGAAAGGAGGAC	48	138190204	0.54032	1	43	1	CTNNA1	protein_coding	ENST00000523275	Intron
chr5	-	53466754	53466786	G90761.1	GAGAGAGCTGAGAAGGAAGGAGAAGGGTGAGAT	48	53466778	0.723188	2	40	56	ARL15	protein_coding	ENST00000502271	Intron
chr6	+	116670898	116670919	G95411.1	GAAGTGAGGAGGAAGGGAGGGC	48	116670902	0.507607	1	45	3	DSE	protein_coding	ENST00000540275	Intron
chr7	+	12923292	12923316	G100281.1	AGATGGAGAAAGGAGGAAGGAAGGT	48	12923301	0.792623	1	30	65	NA	NA	NA	Intergenic
chr7	-	44610557	44610582	G104243.1	AAGAAGAGGAAAAAGGAAAGGGTGAT	48	44610571	0.720405	1	16	46	DDX56	protein_coding	ENST00000431640	Intron
chr7	-	129204627	129204651	G105651.1	GAAAGGAGGAGAAGAAGGGGTAGGT	48	129204651	0.882978	2	5	47	NA	NA	NA	Intergenic
chr7	-	135624227	135624250	G105844.1	GAAGAGGGGGGAAAGAGCTAAGGC	48	135624232	0.500357	1	33	14	MTPN	protein_coding	ENST00000435723	Intron
chr7	-	152003255	152003283	G106230.1	AAAAGAGGATAGGGAGGGAAAGAACTCAC	48	152003283	0.584749	1	7	48	KMT2C	protein_coding	ENST00000355193	Intron
chr8	-	110216177	110216198	G111062.1	AAATAAGGAAAGGGAGAAGGAT	48	110216195	0.86016	1	42	54	NA	NA	NA	Intergenic
chr9	+	97526307	97526329	G113052.1	AGAATGGAAAGGGAGAAAGAAGT	48	97526311	0.967777	1	47	49	C9orf3	protein_coding	ENST00000375315	Intron
chrX	+	118120260	118120290	G118526.1	GAGGTTGGGAGAAGAGGGAGGAAGCTGGAGT	48	118120278	0.947815	2	47	49	LONRF3	protein_coding	ENST00000371628	Intron
chr1	+	10413672	10413695	G311.1	GTTGAGAGGAGGGAGGGAAGGAAT	47	10413683	0.795871	2	8	72	KIF1B	protein_coding	ENST00000483340	Intron
chr1	+	93459257	93459282	G2622.1	GATCAGTTGAGAAAGGAAGAAGGGAT	47	93459271	0.760547	2	52	94	NA	NA	NA	Intergenic
chr1	+	154254926	154254952	G3457.1	AGAGGGAGAGAGAAAGAAAAATGGGGC	47	154254947	0.500211	1	30	17	NA	NA	NA	Intergenic
chr1	+	200746018	200746044	G4529.1	AATGAGAAAGGAAGGAAAAGAAGGAGC	47	200746020	0.841873	1	30	0	CAMSAP2	protein_coding	ENST00000236925	Intron
chr1	-	47157205	47157238	G7346.1	GAAAATGGAAAAGAAGGAAAGGAAGTGGAAAAGT	47	47157233	0.965676	2	46	48	EFCAB14	protein_coding	ENST00000544071	Intron
chr1	-	155242835	155242857	G9208.1	AGGGAGATGAGGGGGAAGGAGGT	47	155242851	0.845256	1	41	53	CLK2	protein_coding	ENST00000536801	Intron
chr1	-	161018673	161018701	G9492.1	AGATTGAGAGAAGGGAGTAGGGAAGAGAC	47	161018693	0.697201	1	11	106	ARHGAP30	protein_coding	ENST00000461003	Exon
chr1	-	207207995	207208023	G10529.1	GAGAGGAAAGGGAGGAAGGGAAAGATGAT	47	207208010	0.899947	1	19	30	NA	NA	NA	Intergenic
chr1	-	225707161	225707189	G10926.1	GGAGAGAGAGAGGTTAGAAAGGGAAAGGC	47	225707181	0.799782	1	3	19	ENAH	protein_coding	ENST00000391874	Exon
chr1	-	243969365	243969385	G11427.1	GGGTGAGAAGGGAAGAAGGGT	47	243969382	0.968938	1	46	48	AKT3	protein_coding	ENST00000463991	Intron
chr1	-	244943013	244943036	G11452.1	AGATGAGAGAGAGGGGAGAGGGGC	47	244943033	0.50052	1	35	12	NA	NA	NA	Intergenic
chr10	+	93713305	93713331	G13337.1	AGAGAAAAGGGAGGAAAAGACTGAAAT	47	93713319	0.796055	1	26	31	BTAF1	protein_coding	ENST00000265990	Intron
chr10	-	7800811	7800839	G14637.1	AAACTAAGGGGAAGAAAGGGAAAAAGGAC	47	7800811	0.899561	1	10	30	KIN	protein_coding	ENST00000535925	Intron
chr10	-	104174179	104174205	G16415.1	GGAAAAGGAGGAGAAAGGGAGATTAGC	47	104174179	0.610044	1	9	9	PSD	protein_coding	ENST00000406432	Intron
[truncated: 11,159 more rows]

## Sheet: A1-rep2
Chromosome	Strand	ClusterStart	ClusterEnd	ClusterID	ClusterSequence	ReadCount	ModeLocation	ModeScore	ConversionLocationCount	ConversionEventCount	NonConversionEventCount	Gene	Biotype	TrID	UTR/Exon
chr1	-	78426297	78426323	G11451.1	AAAATGAATGAGGAAAGGAAGGAAAAC	5509	78426305	0.521484	2	5089	500	FUBP1	protein_coding	ENST00000470287	Exon
chr2	+	225014309	225014332	G87602.1	TAGATTAGGTAGTTGGTGTTACAA	2319	225014309	0.922511	1	3	17367	NA	NA	NA	Intergenic
chr14	+	70251434	70251463	G48907.1	AGAAATGAGAGAGAGGGGAGGCTGCTGGGC	1565	70251439	0.553602	1	1451	141	NA	NA	NA	Intergenic
chr17	-	73248538	73248566	G70928.1	AATGGATGAGGAGAGAGGGAAGAAGGAGT	1435	73248553	0.758441	1	1033	1677	GGA3	protein_coding	ENST00000538886	Intron
chr7	-	72912829	72912858	G151688.1	GAAAGAGGATGAAGGAAGGAGAGAGAGTAT	1318	72912846	0.870653	2	1139	1479	BAZ1B	protein_coding	ENST00000404251	Exon
chr12	-	57450348	57450377	G40010.1	GAAAGGAAGGAGGAGGAAAGGAAATTAAAT	1200	57450368	0.62589	2	57	639	TMEM194A	protein_coding	ENST00000300128	3UTR
chr2	+	228378120	228378152	G87691.1	GATTGAAGGAAAGGAGGAGAGAGAGGTTAGGAT	1103	228378132	0.809172	3	464	2120	AGFG1	protein_coding	ENST00000486932	Intron
chr17	-	8276410	8276434	G68429.1	GAGATGGAGAGAGGAAGAGGGAGAC	1095	8276430	0.500003	1	915	180	RP11-849F2.7	protein_coding	ENST00000582471	Intron
chr5	+	180651470	180651491	G130536.1	GGAGGAGGTTGAGGAAGAGGAT	1069	180651483	0.677513	1	928	2279	TRIM41	protein_coding	ENST00000515223	Exon
chr2	+	73495525	73495555	G83537.1	GATGGAAAAGGAGAGGGGAGAGTTGAGCTAT	1035	73495525	0.792947	4	706	1368	NA	NA	NA	Intergenic
chr1	+	27076406	27076434	G1227.1	AGAGATTAAGGGAAAGAAAGAGGACTAAT	1026	27076422	0.69757	3	873	1216	ARID1A	protein_coding	ENST00000374152	Intron
chr2	+	176971019	176971052	G86184.1	GCTTAGAGGAAAGGAGGGGAGAGGATGAGAGGAC	982	176971044	0.516522	3	873	125	HOXD11	protein_coding	ENST00000498438	Intron
chr1	+	214808521	214808548	G7072.1	AAGAGAGATGAGGAGGAAAGGGAAAAAC	970	214808529	0.500013	1	886	84	CENPF	protein_coding	ENST00000366955	Intron
chr1	+	29089144	29089167	G1357.1	GAAAGTGAAGGGAGAGGGAGGGAT	963	29089148	0.831186	1	669	1213	YTHDF2	protein_coding	ENST00000541996	Intron
chr22	+	24954658	24954689	G102141.1	GAAATGAGAGGGGAAAGGAAGGAGGATTGAGC	959	24954662	0.96207	3	694	1141	SNRPD3	protein_coding	ENST00000439775	Intron
chr10	-	103124607	103124630	G23462.1	GCAGTACCTCCAGGAACGGTGCAC	952	103124630	0.707842	1	9	2540	RNU2-59P	snRNA	ENST00000410482	Exon
chr5	+	27485427	27485455	G126306.1	GATGGAATAAGAAGAGAGGGAAGGGAGAT	952	27485427	0.955705	2	671	997	RP11-46C20.1	lincRNA	ENST00000512067	Exon
chr2	+	217001169	217001192	G87289.1	AGAGTGAGAGGAGGAGGGAAAGGT	932	217001173	0.882095	1	826	1033	XRCC5	protein_coding	ENST00000392132	Intron
chrX	-	48934004	48934029	G174003.1	AGAGATGAGGAAAGAAAGGAAGGGGC	932	48934024	0.50007	1	890	35	WDR45	protein_coding	ENST00000376358	Intron
chr12	+	57906435	57906475	G35677.1	AGTTGAGGTTAGAAAGAGGAAAGAAGGAAGAGTTAGTGGGC	929	57906453	0.823887	6	650	1872	MARS	protein_coding	ENST00000548202	Exon
chr10	+	116764983	116765008	G19942.1	AGAATGAGAGAAAGAGAGAAGGGAGC	922	116764987	0.724911	1	655	114	NA	NA	NA	Intergenic
chr3	-	121549564	121549594	G114360.1	GGTGAAAGGAGGAGAGGAGGAAGTCAGAAAT	880	121549592	0.835256	2	598	1119	IQCB1	protein_coding	ENST00000462442	Intron
chr3	+	184039795	184039819	G110437.1	GAGAGTGAGAAAGGAGGAGAGGAAC	866	184039800	0.585966	1	644	140	EIF4G1	protein_coding	ENST00000457456	Exon
chr17	-	55855342	55855361	G70261.1	AGTGGGAAAAGGGAGAGGAC	858	55855342	0.991407	1	14	152	RP11-60A24.3	lincRNA	ENST00000581805	Intron
chr11	+	57539028	57539057	G26420.1	AAAAGAGATTGAGGGGAGGGAAGGAGAAGT	841	57539045	0.757499	3	683	1567	TMX2-CTNND1	protein_coding	ENST00000528395	Intron
chr5	-	32098444	32098466	G131197.1	GGATGAGGAAAGGAAAAGGGAAC	832	32098455	0.509436	1	666	166	NA	NA	NA	Intergenic
chr14	+	51827114	51827138	G48174.1	AGAGATGAGAGAGAGGGAAAGGGAC	825	51827119	0.536467	1	722	91	LINC00640	lincRNA	ENST00000554409	Intron
chr1	-	156685158	156685189	G13266.1	GGGAAAGAAAGGAAAGAGGAAAGGGTAAGGGC	817	156685174	0.65923	1	334	386	NA	NA	NA	Intergenic
chr19	+	52704884	52704909	G78172.1	GATGAAGAGAGAGGAGGAGAGGGAGT	816	52704886	0.893825	1	457	945	PPP2R1A	protein_coding	ENST00000462990	5UTR
chr6	+	108885517	108885544	G138148.1	AGTGGAAGAAGAGGGAAAAGGGAGAGAT	806	108885519	1	2	61	712	FOXO3	protein_coding	ENST00000406360	Intron
chr4	+	84403863	84403893	G118783.1	AGAAATAAAGAGGAGAGGAAGGGAAAGAGAT	804	84403875	0.980285	1	99	810	NA	NA	NA	Intergenic
chr3	-	142205304	142205340	G115186.1	AAATGAGAGAGGGAGGAGGAAGGAAGTTAGGGAAGGA	778	142205330	0.866972	2	584	887	ATR	protein_coding	ENST00000383101	Intron
chr22	-	38899427	38899457	G104404.1	AGGGAAGTAAGGAGAGAGGAAAAAAAAATAC	767	38899450	0.829555	1	613	899	DDX17	protein_coding	ENST00000432525	Intron
chr20	-	37045205	37045231	G98733.1	GAGGGATTAAGGAAGAAGAAGGGGAAC	749	37045210	0.771158	2	665	757	RP4-564F22.5	lincRNA	ENST00000422519	Exon
chr12	+	53876298	53876325	G35389.1	AGGGAGGATAAGGAAAAAGGGAAAGAGC	746	53876306	0.534171	1	628	85	NA	NA	NA	Intergenic
chrX	-	53565488	53565519	G174136.1	GAAATAAGGAAGAGGAAGGAAGAGAGAGTTGC	740	53565515	0.826329	2	572	795	HUWE1	protein_coding	ENST00000262854	Intron
chr16	-	23519808	23519831	G62334.1	GAATGAGGAAGGAGAAGAGAGAAC	738	23519828	0.500012	1	646	92	GGA2	protein_coding	ENST00000563047	Intron
chr17	-	27274973	27274997	G68965.1	GATGAAAGGAGAAAGAAGGAGGGAC	737	27274995	0.500021	1	644	67	PHF12	protein_coding	ENST00000583747	Intron
chr22	+	20932567	20932596	G101989.1	ACTGGAAGGAGTTGAGGGAGGGAGAAAAGC	720	20932596	0.794202	3	664	780	MED15	protein_coding	ENST00000478831	Intron
chr1	-	38018924	38018952	G9953.1	GAGAGATTGGAGAGAAGAGGGAGGAGGAC	701	38018934	0.680728	2	539	724	SNIP1	protein_coding	ENST00000468040	Intron
chr5	+	65505502	65505534	G127208.1	AGCTGAGGAAAGGAGAGAGAGAGAAATTGAGGA	699	65505505	0.912274	3	488	894	NA	NA	NA	Intergenic
chr7	-	149316739	149316763	G153985.1	AGGTTGAGGGGAGGGAGAGGAGGAC	699	149316745	0.694612	2	547	678	ZNF767	pseudogene	ENST00000486492	Intron
chr7	-	26206717	26206739	G150499.1	AGTGGAAAGGGGAAGAAAGGAGC	692	26206717	0.505862	1	339	342	NA	NA	NA	Intergenic
chr11	-	85735639	85735664	G32159.1	AGAGAGAGGAGGGGAGAGGGAATTAT	680	85735661	0.809069	1	60	726	PICALM	protein_coding	ENST00000532041	Intron
chrX	-	153236632	153236657	G176312.1	GACTGAGGAAGGGAGGAGAGAGAGGC	677	153236654	0.500001	1	387	256	HCFC1	protein_coding	ENST00000310441	5UTR
chr6	+	83907060	83907084	G137592.1	AATTCTACAGTCCGATGATGTTACT	675	83907075	0.840429	1	656	3432	RWDD2A	protein_coding	ENST00000369724	3UTR
chr1	-	31483054	31483077	G9575.1	GGAGGAAAGGGAGAAAGACTGAGT	669	31483066	0.887969	1	464	571	PUM1	protein_coding	ENST00000424085	Intron
chr19	-	15511125	15511157	G79412.1	GAGGAGGGAAAAGAGGATGGGAGAGAAGAAGGC	645	15511157	0.912778	1	71	558	AKAP8L	protein_coding	ENST00000595879	Exon
chr12	+	50819198	50819224	G35210.1	AGAATGGAGGAAAGAGAGGGAGAGAAT	643	50819202	0.953491	2	572	557	LARP4	protein_coding	ENST00000548697	Intron
chr5	+	170856914	170856936	G130077.1	GGGTGAGGAAGAGGAGGGAGAAC	635	170856917	0.504293	1	406	229	FGF18	protein_coding	ENST00000274625	Intron
chr1	-	118454788	118454814	G12566.1	GAAGAGGGAGGAAAGGAGAAGTTGAGC	627	118454788	0.663835	2	281	581	GDAP2	protein_coding	ENST00000493555	Intron
chr14	-	21670406	21670441	G50371.1	AAATAGAAAAGGGAGAGGAAAAAGGGAAGGATTGAC	625	21670406	0.651403	3	167	622	LINC00641	processed_transcript	ENST00000555379	Exon
chr1	+	6908910	6908935	G276.1	AGATGAAGAGGAGAGGGAGAAAGGGT	619	6908913	0.932793	1	452	673	CAMTA1	protein_coding	ENST00000486138	Intron
chr1	+	235492165	235492193	G7779.1	AGAGGAAAGAAAGAAAGGAGAGTGAGGAC	615	235492187	0.500002	1	411	204	GGPS1	protein_coding	ENST00000482013	Intron
chr13	-	115040716	115040739	G47328.1	GAAGGCTGAGAGAGGCGAGGGAGC	607	115040716	0.986524	1	2	18	NA	NA	NA	Intergenic
chr7	+	30694699	30694724	G145989.1	GGAAAGGAGGGAAAGGAGGGAGTGGT	606	30694711	0.653467	1	346	628	NA	NA	NA	Intergenic
chr18	-	20878809	20878836	G73899.1	AGATGAGAGAGGAAGGGAAGGAAAGGGT	603	20878833	0.82913	1	508	647	TMEM241	protein_coding	ENST00000450466	Intron
chr2	-	225375524	225375551	G94525.1	AGAATGGAAAAGGAGGAAGGAGGAGTGC	592	225375547	0.905909	2	534	579	CUL3	protein_coding	ENST00000344951	Intron
chr11	+	65268023	65268052	G26819.1	GGTGAAGGAAGCTAGGAAGAAGGAAGGAGC	586	65268046	0.599114	1	11	561	MALAT1	lincRNA	ENST00000534336	Exon
chr12	-	46654567	46654590	G39422.1	AGGAATAAGGGAAAGGAAAAGGAT	586	46654581	0.923667	1	556	598	SLC38A1	protein_coding	ENST00000552197	Intron
chr13	+	92010827	92010854	G44161.1	AGAGATGGAAGAGAGGAAGGGAGAGGAT	581	92010832	0.956691	2	470	581	NA	NA	NA	Intergenic
chr1	-	160196150	160196174	G13409.1	AAGAATGAGGAAAGGAGAGGGAGTC	579	160196165	0.929455	1	546	606	DCAF8	protein_coding	ENST00000556710	Intron
chr1	+	32639931	32639954	G1556.1	AAATAAGGGAGAGGAAAAGAAGGT	565	32639934	0.953561	1	514	588	KPNA6	protein_coding	ENST00000373625	3UTR
chr2	+	225122014	225122037	G87604.1	TTCTACAGTCTGACGATAGGGACA	552	225122025	0.692851	1	21	2277	NA	NA	NA	Intergenic
chr11	-	47767649	47767672	G30918.1	GAGAAAGTGAGGAGGAAGAGGAAC	551	47767665	0.500063	1	516	35	FNBP4	protein_coding	ENST00000544590	Exon
chr22	+	41528802	41528826	G103027.1	GACTGAGAGGGAAGAGGGAGAAGTG	551	41528802	0.823935	2	283	618	EP300	protein_coding	ENST00000263253	Intron
chr6	-	107735827	107735849	G143004.1	GATTGAGAGAAGGAGAGAAGGGT	549	107735838	0.714274	2	405	1241	PDSS2	protein_coding	ENST00000453874	Intron
chrX	-	73055929	73055953	G174606.1	GGAGGTGGGAAAGGAAGGGAAAGGC	549	73055941	0.524059	1	275	103	XIST	lincRNA	ENST00000602863	Intron
chr14	+	103955984	103956006	G50206.1	GGGGAGTGAGGGAAAGGAAGAAC	546	103955996	0.527914	1	464	82	MARK3	protein_coding	ENST00000556463	Exon
chr16	-	89459499	89459520	G64285.1	GGTGAAGAAGAGGGAGGGAGAC	530	89459518	0.500001	1	321	204	ANKRD11	protein_coding	ENST00000566973	Intron
chr3	-	122176482	122176508	G114381.1	GAGACTAAGAAAGGGAAGAGAGAAAAC	529	122176503	0.500126	1	502	27	KPNA1	protein_coding	ENST00000493510	Intron
chr4	+	107239649	107239681	G119319.1	AGGAATGAAGGGAGGAGAAGAAAGGAAGAAAAT	525	107239654	0.97234	2	237	489	AIMP1	protein_coding	ENST00000358008	Intron
chr7	+	156743203	156743229	G149622.1	GAAAGTGAGGAGGAGGAGGAGGGAGAC	521	156743208	0.500004	1	370	151	NOM1	protein_coding	ENST00000275820	Exon
chr22	+	20083813	20083846	G101962.1	GAATAGCTGAGGAGGAGGGGGAAGAAGAAGAGTT	516	20083813	0.883405	4	308	695	DGCR8	protein_coding	ENST00000383024	Intron
chr16	+	31249247	31249270	G59910.1	AAGGACTGGGAGAGAGAGGGGAAC	515	31249253	0.500168	1	494	21	NA	NA	NA	Intergenic
chr16	-	23431767	23431795	G62326.1	AGAGGAAGAGGGAAGGAGGATGAGGCTGT	513	23431781	0.57	2	375	148	COG7	protein_coding	ENST00000307149	Intron
chr1	-	193016906	193016929	G14344.1	AGATGGAAAAGAAGAGGAAAAGGC	508	193016926	0.500139	1	483	25	UCHL5	protein_coding	ENST00000530098	Intron
chr11	+	74690599	74690622	G27334.1	GGATTGAGGAGAGGGGAAGAAAAT	506	74690611	0.804435	2	484	1012	NA	NA	NA	Intergenic
chr12	+	77239730	77239754	G36255.1	AGTTGAGAGAGGGAGGGAAAAAAAT	506	77239741	0.797201	2	190	904	ZDHHC17	protein_coding	ENST00000334822	Intron
chr22	+	25916748	25916770	G102200.1	AGACTGGAGAAGGGAAAGGGAGC	506	25916752	0.500076	1	474	32	CRYBB2P1	pseudogene	ENST00000509460	Exon
chr6	+	155087315	155087338	G139509.1	AGGCTGAGGAAGGGAAAGAGGAGT	505	155087315	0.784998	1	303	698	SCAF8	protein_coding	ENST00000367186	Intron
chr13	-	50551471	50551499	G45852.1	AAATAAGGAGAGGGAGAGAGAGAGAAAGC	503	50551496	0.500086	1	410	36	NA	NA	NA	Intergenic
chrX	-	118902929	118902958	G175481.1	GAATGAAGGGAAGGAGGGAAGATGGGGAGT	502	118902955	0.96217	2	483	521	NA	NA	NA	Intergenic
chr4	-	74091107	74091128	G122909.1	GAATGGAAGAGAAGGGGAGAGT	501	74091125	0.990965	1	479	506	ANKRD17	protein_coding	ENST00000330838	Intron
chr8	-	74750450	74750473	G160278.1	GATGAGGAAGGAGAGAAAGGGAGC	499	74750471	0.526489	1	407	84	UBE2W	protein_coding	ENST00000602593	Intron
chr1	-	155307271	155307293	G13104.1	AGTGGAGAGGGAGAGGAAAGGGT	498	155307291	0.773557	1	314	645	ASH1L	protein_coding	ENST00000368346	3UTR
chr1	+	155283511	155283537	G4941.1	AAGGAAGGAAGGGAAGGAGGATGAGGG	495	155283532	0.500022	1	431	64	FDPS	protein_coding	ENST00000447866	Intron
chr13	+	50882540	50882562	G43366.1	AGAAGTTGAGAGAGGGAAGAAGT	493	50882552	0.731605	2	463	1016	DLEU1	protein_coding	ENST00000467721	Intron
chr4	-	83350251	83350271	G123188.1	GATTGGAGGGAAGAGGAAAGT	492	83350262	0.802995	1	443	967	HNRNPDL	protein_coding	ENST00000514511	Intron
chr10	-	121346840	121346864	G24147.1	GAAAGGAATTGAGGGAAGAAGGGAT	489	121346850	0.696644	1	386	1045	TIAL1	protein_coding	ENST00000462373	Intron
chr15	+	72896554	72896584	G54739.1	AGGAGGAAAGGAAGGAGAGGGATTGAGAAAT	487	72896554	0.945311	2	204	893	NA	NA	NA	Intergenic
chr2	-	96579526	96579552	G91144.1	AAGGGTGGAAGGAGAAAGAGAGGAAGC	487	96579547	0.994876	1	46	1	ANKRD36C	protein_coding	ENST00000295246	Intron
chr5	+	170855798	170855826	G130075.1	AGTGGGAAGAGGAAAGGGAGAGAGAGAAC	486	170855826	0.571254	1	76	71	FGF18	protein_coding	ENST00000274625	Intron
chr3	+	39449837	39449861	G106307.1	AGGGAAAGAGAAAGGAAAGATGGAT	482	39449846	0.863998	1	434	488	RPSA	protein_coding	ENST00000490490	Exon
chr1	-	150784093	150784117	G12814.1	GAAGAGAGTGGAGGAGAGGAGAAAT	480	150784107	0.901513	1	447	500	ARNT	protein_coding	ENST00000354396	3UTR
chr20	-	40049656	40049682	G98826.1	GATGAGGAGGAAGAAGAGGAGGAAAAC	478	40049680	0.500009	1	284	98	CHD6	protein_coding	ENST00000373233	Exon
chr10	+	70736017	70736044	G18201.1	CAGGGAAGGGAGGAAAGGAAGGATGAGT	476	70736029	0.913377	1	430	480	DDX21	protein_coding	ENST00000354185	Intron
chr12	+	12888357	12888383	G34231.1	AGTTGAAAGGAGGAAAGGAAGGAGAGT	475	12888369	0.73799	2	237	440	RP11-59H1.3	protein_coding	ENST00000534843	Intron
chr1	+	93825680	93825703	G3715.1	GAAATGAAAGGAAAAGAAGAGGGA	473	93825684	0.500082	1	407	37	DR1	protein_coding	ENST00000481583	Intron
chr2	+	207632487	207632518	G87053.1	AGTTGAAGAAGGAGAGAAGGGAAGGGGAAGGA	467	207632507	0.997996	1	13	19	FASTKD2	protein_coding	ENST00000487777	Intron
chr8	-	74771407	74771430	G160279.1	GACTGAGAAGAGGAAGAGGAGGGT	467	74771427	0.776388	1	336	533	UBE2W	protein_coding	ENST00000602593	Intron
chr10	-	115880177	115880204	G23935.1	GGTGAGAGAGAGAAGAGGGAGGAAGAAC	466	115880202	0.500001	1	257	191	NA	NA	NA	Intergenic
chr19	+	10914010	10914036	G76143.1	AGGTGAGGAGAAGGGAGGAAGGAAAAC	464	10914013	0.500252	1	299	22	DNM2	protein_coding	ENST00000587830	Intron
chr2	+	233573100	233573126	G87890.1	GGGAGATTGAGAAAGGGAAAGAAAAGT	464	233573115	0.778035	2	403	957	GIGYF2	protein_coding	ENST00000428883	Intron
chr11	-	85700369	85700400	G32155.1	AGTGAGAGGAAGGAAGAGAAGGAAGAATTAAC	463	85700389	0.798318	3	223	541	PICALM	protein_coding	ENST00000530542	Intron
chr20	-	34297386	34297409	G98552.1	AGGAAGAGAGAGGGAAAAGTAAGT	457	34297398	0.781112	1	316	452	RBM39	protein_coding	ENST00000407261	Intron
chr1	-	170982138	170982168	G13740.1	GAAAGATGAGAGAGAGGAGGGGAGAGGGAAC	454	170982138	0.952899	1	24	108	NA	NA	NA	Intergenic
chr7	-	149290980	149291003	G153981.1	GGATGAGGGGAGGAAGAGGAGGAC	454	149291000	0.500018	1	380	67	ZNF767	pseudogene	ENST00000486492	Intron
chr1	-	151116025	151116049	G12853.1	GATGAGGGAAGGAAGGGAGAGAGGC	453	151116047	0.500006	1	327	118	SEMA6C	protein_coding	ENST00000341697	Intron
chr12	+	124104247	124104273	G37826.1	GAATGAGAAAAGGAAAAGGGAAGAGGT	451	124104256	0.847359	1	206	563	DDX55	protein_coding	ENST00000542286	Exon
chr14	-	21819960	21819987	G50378.1	GATGAGAAAAGAGAAGAGGAAGGGAGGC	451	21819985	0.500006	1	304	120	SUPT16H	protein_coding	ENST00000557394	Exon
chr16	+	1727054	1727075	G58810.1	GGGAATGAGGGAGGAGGAAGAC	448	1727059	0.500105	1	418	28	CRAMP1L	protein_coding	ENST00000262317	3UTR
chr16	-	89349882	89349904	G64275.1	GATAAGGAAAGGAAGGAGAAGAC	448	89349902	0.500002	1	251	174	ANKRD11	protein_coding	ENST00000330736	3UTR
chr12	+	19740118	19740143	G34449.1	GATGGAAGGGAGAAAGAGAAGAGGGC	447	19740120	0.670038	1	283	46	AEBP2	protein_coding	ENST00000512223	Intron
chr17	+	27015596	27015622	G65359.1	AAAGAGATAAGGAAGGGGGAGAGAGAT	445	27015603	0.941569	1	404	470	SUPT6H	protein_coding	ENST00000581908	Intron
chr21	-	38595420	38595445	G101413.1	AAGAGATGAGGAAAGGAAAGGGAGAC	437	38595439	0.500016	1	359	76	NA	NA	NA	Intergenic
chr14	-	50548462	50548487	G51118.1	GGAGAGAGGAGGAAGAGTGAGAGTTC	432	50548480	0.895022	1	385	492	RP11-58E21.5	lincRNA	ENST00000556019	Intron
chr5	-	167983408	167983432	G134633.1	AGGAAAAGGGGAAGAGAGGCTGAGT	430	167983421	0.763293	1	292	485	PANK3	protein_coding	ENST00000239231	3UTR
chr1	+	41476062	41476085	G2029.1	AGAGGTTGAGAGAGAAAAGAAAGT	429	41476075	0.752435	1	417	870	CTPS1	protein_coding	ENST00000541520	Intron
chr15	-	63970289	63970312	G57137.1	GAAATGAGAGAGGAGAAGGAGAGC	428	63970308	0.500012	1	300	80	HERC1	protein_coding	ENST00000443617	Exon
chr3	+	50161226	50161262	G106802.1	AGAGCTGGAGAGGGGAAGGGAAGACTGAGGAAGGGGC	428	50161231	0.92023	2	356	74	NA	NA	NA	Intergenic
chrX	+	102120334	102120358	G171540.1	GATGAGGGAAAGGGGGAAGAGGAAT	427	102120336	0.888362	2	273	448	LINC00630	processed_transcript	ENST00000416381	Exon
chr15	-	72515208	72515234	G57544.1	GATGAGAAAGGAAAGGGAGAATAGGGC	426	72515232	0.950307	2	380	394	PKM	protein_coding	ENST00000567087	Intron
chr17	-	17830714	17830742	G68792.1	GAAAGAGATGGAGGGAAAGAAGAAGGGAT	424	17830734	0.951086	1	377	447	TOM1L2	protein_coding	ENST00000579586	Intron
chr1	-	40292672	40292694	G10064.1	AGATGAGGAAAGGAGAGAGAGAT	423	40292691	0.805142	1	336	510	NA	NA	NA	Intergenic
chr1	-	31714395	31714422	G9587.1	AGTGGAGAGGAAGGGAAAGAATAAGAAC	422	31714420	0.811679	2	405	184	NA	NA	NA	Intergenic
chr13	-	41227731	41227756	G45554.1	AATGAGGAAAGGAGGAAGAGGGAAAC	422	41227754	0.500043	1	348	50	FOXO1	protein_coding	ENST00000379561	Intron
chr14	-	63928625	63928649	G51586.1	GAAAAATAAGAAGAGAAAGGAAGGT	422	63928643	0.959227	1	162	441	PPP2R5E	protein_coding	ENST00000556484	Intron
chr22	+	39779762	39779786	G102905.1	AGAGTTAAGGGAAAGAGGAGGAAGT	421	39779774	0.785101	2	303	740	SYNGR1	protein_coding	ENST00000328933	3UTR
chr1	-	33272349	33272377	G9710.1	GAAGGGAGGGAAAGAAGAAGAAAGTTGGT	419	33272377	0.828911	2	142	331	YARS	protein_coding	ENST00000481895	Intron
chr6	-	117892759	117892781	G143347.1	GAGGTTAAGGAAAGGGGGAGGAT	419	117892770	0.762125	2	394	837	GOPC	protein_coding	ENST00000535237	Intron
chr22	+	31370794	31370830	G102471.1	AAGGAGGTTGGGAAGGGGAGAAAAGGGATGAGGAGAT	418	31370816	0.781312	3	370	529	TUG1	antisense	ENST00000602971	Intron
chr10	-	102277618	102277643	G23399.1	GAAGAGAATGAGGGAGAAGGAGGGAT	416	102277633	0.882264	1	369	442	NDUFB8	protein_coding	ENST00000528174	Intron
chr6	-	100011019	100011050	G142812.1	AGACTAAGGAGGAAGAAGGAAAAGATTAGAGC	413	100011046	0.822885	2	272	472	CCNC	protein_coding	ENST00000524049	Intron
chr22	+	19500492	19500523	G101919.1	AATGGAGGAAGGAAGAGAGAGGAGGAAGGTAC	412	19500494	0.931418	2	123	348	CDC45	protein_coding	ENST00000263201	Intron
chr1	+	61598904	61598928	G2820.1	GGAGGAATGAGGAAGGAAGGGAGGC	410	61598911	0.500067	1	375	35	NFIA	protein_coding	ENST00000485903	Intron
chr5	+	56512105	56512128	G126934.1	AGAAGATGAGAGAGGGGAAGAAAC	409	56512111	0.500257	1	392	17	GPBP1	protein_coding	ENST00000264779	Intron
chr14	+	31141652	31141675	G47710.1	AGAGCTGAGGAAGGGGGGAAAGGT	408	31141656	0.774442	1	293	506	SCFD1	protein_coding	ENST00000541123	Intron
chr12	-	11283778	11283803	G38629.1	GAAGAGAGAGAGAGGAGGGAGAATGT	407	11283791	0.750827	1	190	293	TAS2R14	protein_coding	ENST00000381852	Intron
chr16	-	28186460	28186485	G62496.1	GGTGAGAGGGGAGAGAAGGGAGGAAT	407	28186483	0.785115	1	268	471	XPO6	protein_coding	ENST00000570033	Intron
chr19	-	29702291	29702316	G79782.1	GGAGGTGAGAAGGAAGGAAGGAGAAC	407	29702311	0.500014	1	331	76	UQCRFS1	protein_coding	ENST00000304863	Intron
chr3	+	160126563	160126590	G109897.1	AAATGGAAAAAGAAGGAAGAAAGGAAAT	407	160126566	0.816818	2	325	249	SMC4	protein_coding	ENST00000360111	Intron
chr1	+	160332575	160332603	G5166.1	GAGTGAAGAGGAGAGAAGAAAGGGGAGGC	406	160332578	0.500042	1	242	54	NA	NA	NA	Intergenic
chr21	-	44238432	44238466	G101654.1	AGTGAGGAAGGAGAAGGAAGAGGAATGGAAGAAGT	406	44238448	0.876958	2	106	343	NA	NA	NA	Intergenic
chr19	+	48699378	48699401	G77799.1	GGGAAGATGAGAGGAGGAGAGGGC	404	48699385	0.500029	1	354	50	ZNF114	protein_coding	ENST00000597695	Intron
chr1	-	31769088	31769116	G9592.1	GAATGAGGGAGGGAAGAAAAAAGGGAAAT	403	31769113	0.837031	1	246	423	SNRNP40	protein_coding	ENST00000446633	Intron
chr17	+	61909706	61909731	G67007.1	AGATTGAGGAAAGAAAAGAAGGAGGC	403	61909722	0.746933	2	319	371	NA	NA	NA	Intergenic
chr17	+	4927603	4927627	G64586.1	GGAGGCTGAGGAAAGGAAGAGGGCA	402	4927609	0.500012	1	323	79	KIF1C	protein_coding	ENST00000320785	3UTR
chr2	+	48013348	48013371	G82762.1	AGGATGAAAGGAGGAGGAGGGAGC	402	48013352	0.500047	1	361	41	MSH6	protein_coding	ENST00000456246	Intron
chrX	-	135928417	135928451	G175907.1	GAAAGGTAGAGAAAGGAAAGAAAGGGAAGAGGTGC	402	135928430	0.578161	2	163	302	RP11-1114A5.4	lincRNA	ENST00000435597	Intron
chr2	+	25021045	25021074	G81876.1	GGAAAGGAAAGGGGAGAAAAGGGAGATAGT	393	25021057	0.682299	2	101	260	CENPO	protein_coding	ENST00000498362	Intron
chr8	+	9552944	9552971	G154638.1	GGAGTGAAGAAAGGGGAGAGGAAAAGGT	393	9552948	0.969557	2	119	346	TNKS	protein_coding	ENST00000517989	Intron
chr22	-	39709533	39709558	G104464.1	GGGAGAGGAAAGGAAGGAGAGGGTGT	392	39709547	0.53043	1	51	238	RPL3	protein_coding	ENST00000467105	Exon
chr15	-	55258850	55258877	G56796.1	GGGAAAGAAAGAAGGAAAAAGGGTAAGT	391	55258864	0.733093	1	208	350	NA	NA	NA	Intergenic
chr21	-	18981555	18981580	G100882.1	AAAATTGGAAGGAGGAAGGGGAGAGC	391	18981565	0.709271	2	331	389	BTG3	protein_coding	ENST00000457956	Intron
chr1	-	33239458	33239478	G9706.1	GAAATGAGGAGAGAGAAAGGT	390	33239475	0.888348	1	356	424	NA	NA	NA	Intergenic
chrX	+	102100601	102100626	G171539.1	AGATGAGGAAAGGAGAAGAAAAAGGT	390	102100604	0.922487	1	315	428	LINC00630	processed_transcript	ENST00000431616	Intron
chr1	-	200550713	200550737	G14484.1	GAAATGAGGAAGAAAGAAAAAAGAC	389	200550733	0.500031	1	337	52	KIF14	protein_coding	ENST00000367350	Intron
chr21	+	38751353	38751378	G100385.1	AGATGAGGGAGAGAGGGAGGGAGAGT	388	38751356	0.927538	1	313	431	DYRK1A	protein_coding	ENST00000455097	Intron
chr1	+	94011756	94011782	G3737.1	AGAGGTGAGGAGGAGGGAAAAGAAAAT	387	94011761	0.925863	1	244	424	FNBP1L	protein_coding	ENST00000260506	Intron
chr19	+	8520309	8520333	G76043.1	AGAATGAGAAGAGGAAGGAGAAAAA	386	8520313	0.595691	1	304	82	HNRNPM	protein_coding	ENST00000601645	Exon
chr8	-	118941584	118941605	G161370.1	GAGTGAGGAGGAAGAGGGAAGC	386	118941602	0.500035	1	340	46	EXT1	protein_coding	ENST00000437196	Intron
chr11	+	17400229	17400257	G25409.1	AGGGAATGAGAAAGGAGGAAGGAAGAAAC	380	17400235	0.500054	1	338	42	NA	NA	NA	Intergenic
chr17	+	55542905	55542931	G66699.1	GGAGGATGAGGAAGGGGAGAAAGGAGC	378	55542911	0.500132	1	322	29	MSI2	protein_coding	ENST00000579505	Intron
chr17	-	27655556	27655583	G69007.1	TAAAAAGGAGAGGAGGAAGGGATGAGGC	376	27655561	0.999999	1	222	158	NA	NA	NA	Intergenic
chr5	-	132214996	132215021	G133511.1	GAAATAGGAAAGGGGAAAGAAGGGAT	375	132215011	0.78845	1	252	467	AFF4	protein_coding	ENST00000265343	3UTR
chr12	+	69263890	69263916	G36032.1	AGAGAAGTTAAGAGGGGAAGGGAGAGC	374	69263909	0.795297	2	204	232	NA	NA	NA	Intergenic
chr14	+	70273057	70273090	G48914.1	GGTAGGAGAGAGGAGGAAGAGAGGAAGAGGAAAT	374	70273073	0.933555	2	83	171	NA	NA	NA	Intergenic
chr7	-	104595860	104595894	G152645.1	GAAGTGAGAGGAAAGGGAGGAGAAGGGTGAAGAAT	373	104595882	0.819609	2	285	409	RP11-325F22.3	antisense	ENST00000450686	Intron
chr7	-	129240411	129240438	G153300.1	GAGAGACTGGAGGGGAAGAAGGAAGGAC	373	129240431	0.500015	1	297	76	NA	NA	NA	Intergenic
chr1	-	150198974	150199000	G12754.1	AGAGTTGGGAGAGGGAGAAGAGGAAGT	372	150198986	0.739208	2	298	792	ANP32E	protein_coding	ENST00000533654	Exon
chr13	-	50560074	50560100	G45853.1	GATGGGGAAAGAAGAGAAAGGATTGAT	372	50560091	0.676616	2	152	559	NA	NA	NA	Intergenic
chr16	+	89951621	89951650	G61515.1	AAGAGATCAGGGAAAAAGAAAAGGGAAAGT	371	89951627	0.967402	1	304	382	TCF25	protein_coding	ENST00000562256	Intron
chr11	-	62609095	62609126	G31227.1	TGGTATTGCAGTACTTCCAGGAACGGTGCACT	370	62609116	0.814288	1	9	1477	RNU2-2P	snRNA	ENST00000410396	Exon
chr21	+	38883824	38883852	G100404.1	GAAAGAAGAAAGATGGAGAGAGGAAGGAC	369	38883837	0.500236	1	349	20	DYRK1A	protein_coding	ENST00000455387	Intron
chr5	+	27485952	27485971	G126308.1	AAATTGAGGGAAGGGAAGAT	366	27485961	0.713862	1	328	770	RP11-46C20.1	lincRNA	ENST00000512067	Exon
chr7	+	28495378	28495405	G145869.1	AAAGGAGGAATGAGAGAGGGGAGAAAGC	365	28495388	0.500037	1	308	57	CREB5	protein_coding	ENST00000357727	Intron
chr15	-	25568059	25568089	G55944.1	GAAAAATGAGAAGAGGAAGGGAAAAAGGAGT	363	25568076	0.744223	1	236	377	NA	NA	NA	Intergenic
chr2	-	53930286	53930316	G90026.1	GAATGGGAAAGGAAGAGGGAAGTTGAGAAGT	363	53930308	0.885852	2	316	535	ASB3	protein_coding	ENST00000406625	Intron
chr6	+	155071210	155071236	G139506.1	AGGGAGAGAAAGAAGATTGAGGAGAAT	363	155071210	0.687844	1	320	769	SCAF8	protein_coding	ENST00000367186	Intron
chr17	-	45505137	45505161	G69805.1	GAAGAAAGGGGAAGGGAGAGATTGC	362	45505161	0.760224	1	161	274	NA	NA	NA	Intergenic
chr17	+	56173833	56173859	G66750.1	AAGGGGATAAGAGAGGGAAGAAAAAAT	360	56173840	0.898898	1	334	386	NA	NA	NA	Intergenic
chr14	+	76249147	76249175	G49201.1	AGAAGGGTGAAAAGAAGGGGGAGAGGAAT	359	76249154	1	1	28	345	TTLL5	protein_coding	ENST00000554510	Intron
chr2	+	233654662	233654688	G87896.1	AAGAGATGAGAAAGAAGGGAGAGGAGT	359	233654668	0.848069	1	297	368	GIGYF2	protein_coding	ENST00000427649	Intron
chr7	-	75664573	75664598	G151804.1	GAAACTGGAGGGAGGAAGGAGGAAGC	359	75664593	0.50001	1	261	87	STYXL1	protein_coding	ENST00000360591	Intron
chr1	-	68938141	68938165	G11221.1	GAGGCTGAGAAGGAAGGGGAAGAAC	357	68938160	0.50002	1	294	63	NA	NA	NA	Intergenic
chr14	+	73604384	73604407	G49089.1	AGAGCTGAGGAAGGGGAGGGAAGC	355	73604389	0.500005	1	247	108	PSEN1	protein_coding	ENST00000344094	Intron
chr7	+	35906671	35906694	G146185.1	AGGGTGAAAGGAGGAGAGGGAAGT	353	35906675	0.901324	1	277	401	2022-09-07	protein_coding	ENST00000494488	Intron
chr20	+	30327558	30327595	G96046.1	AGAAACTGAGGAAGGAGGAAGGAGGAGGAAACTGAGGC	351	30327564	0.904327	2	240	102	TPX2	protein_coding	ENST00000340513	Intron
chr17	+	34199473	34199501	G65659.1	GGGAGAGGAGAAGAAGAGGGAGGATGAGA	349	34199486	0.505871	1	145	198	AC015849.2	antisense	ENST00000413928	Intron
chr19	+	8523484	8523505	G76044.1	AGGTTGAGGAAGAAAGGAAGGT	349	8523494	0.793444	1	316	705	HNRNPM	protein_coding	ENST00000601645	Intron
chr22	-	31353908	31353929	G104020.1	ACTAAGGAAGGAAGAGGAGGAT	349	31353927	0.841854	1	297	401	MORC2	protein_coding	ENST00000476152	Intron
chr11	+	125525967	125525993	G28958.1	AAAGAATAAAAGAGGGAAGGGAAGAGT	348	125525973	0.981862	2	334	20	CHEK1	protein_coding	ENST00000534070	3UTR
chr4	-	146009624	146009646	G124653.1	GAGTTGAGAAAGAAGGAGGGAGT	347	146009635	0.787037	2	280	663	ANAPC10	protein_coding	ENST00000502847	Intron
chr1	-	16661981	16662015	G8918.1	AGATTGAAGAAGGAAGAAGGAAGGAAGTGGGAAAC	346	16662001	0.817174	2	305	653	FBXO42	protein_coding	ENST00000375592	Intron
chr10	-	7204579	7204611	G20915.1	GAGAGGAGGAAGGGAAAGAGATGTGAGGGAAGC	345	7204600	0.758064	1	146	313	SFMBT2	protein_coding	ENST00000361972	3UTR
chr1	+	227822340	227822362	G7484.1	AAAATGAGGAGAGAGAGAAGGAC	344	227822344	0.500027	1	288	56	ZNF678	protein_coding	ENST00000397097	Intron
chr17	+	74632479	74632499	G67494.1	GGAAATGAGAGAAGGAGGGAT	344	74632482	0.803903	1	279	409	NA	NA	NA	Intergenic
chr2	-	73964068	73964089	G90708.1	GAGATGAAAGGAGAGAGGGAAC	343	73964085	0.678525	1	275	29	TPRKB	protein_coding	ENST00000489476	Intron
chr9	-	33931958	33931981	G166585.1	GAGATGGAGAGGAGGGAGGAGGAT	343	33931972	0.847606	1	217	401	UBAP2	protein_coding	ENST00000379239	Intron
chr3	-	135910775	135910801	G114979.1	GAGGAAGAGGTGAGGGAGGGAAAAAGC	338	135910791	0.500073	1	303	35	MSL2	protein_coding	ENST00000309993	Intron
chr1	+	212292611	212292632	G6948.1	AGGATGAGAAGGGGGAAGGAGT	337	212292614	0.84248	1	290	384	NA	NA	NA	Intergenic
chr14	-	104164331	104164351	G53003.1	GAGGTTGAGAGGAAGGAGGGT	337	104164341	0.702363	1	279	732	XRCC3	protein_coding	ENST00000554811	Exon
chr6	+	37833604	37833622	G136453.1	TGCAAGTCGAACGGTAGGT	337	37833617	0.711455	1	5	1043	ZFAND3	protein_coding	ENST00000474522	Intron
chr1	-	155472530	155472557	G13118.1	AAGGAGAAAGGAAGGAGGATGAGGGAAT	334	155472546	0.939211	1	322	318	ASH1L	protein_coding	ENST00000392403	Intron
chr15	+	74871242	74871272	G54831.1	AAAAGAAAGAAGGAAAGGGAAAGGGAAATGC	334	74871242	0.556001	1	126	141	ARID3B	protein_coding	ENST00000566147	Intron
chr2	+	120535807	120535836	G84697.1	AGAAAATGGAGAGGGAGAGAGGGAAAGAAC	334	120535813	0.613984	1	261	29	PTPN4	protein_coding	ENST00000485247	Intron
chr5	+	33489363	33489388	G126460.1	AGAGGATGAGAAGGGAGGAGAAGAGT	334	33489369	0.813094	1	265	398	NA	NA	NA	Intergenic
chr13	-	60719321	60719346	G46091.1	GGGGACTGAGGGAAAGGAAGGAGAGT	332	60719340	0.798391	1	222	423	DIAPH3	protein_coding	ENST00000400330	Intron
chr17	-	1351208	1351237	G67972.1	AAGAATTGAGGAAAAAAGGGAAAAGAGGGC	332	1351217	0.711355	2	242	323	CRK	protein_coding	ENST00000574295	Intron
chr4	-	13458609	13458639	G121738.1	AGAAGGAGGGAGAGAAAAAGAGAGGGTGAAT	332	13458624	0.757383	1	139	219	RAB28	protein_coding	ENST00000508274	Intron
chr17	+	77082711	77082739	G67646.1	GAAAATGAAAGGAGGGGAGAAGTTGAGAA	331	77082715	0.852156	2	249	392	ENGASE	protein_coding	ENST00000579809	Exon
chr19	+	5702592	5702617	G75892.1	AGAAAAGGGGGAAAGGATTGAGAAAT	330	5702611	0.607096	1	280	688	NA	NA	NA	Intergenic
chr6	-	44079677	44079701	G141622.1	GACTGGAAAGGGGAAAGAGGGAAAC	330	44079698	0.500008	1	234	95	NA	NA	NA	Intergenic
chr8	-	118946788	118946811	G161371.1	GATGAGAAGGAAGGGAAAGGGGGC	329	118946809	0.500147	1	304	25	EXT1	protein_coding	ENST00000437196	Intron
chr1	+	149817583	149817611	G4676.1	GGAGTTTAGGAAAGAGAAGGGGGTTAGGT	327	149817596	0.793219	2	242	1044	NA	NA	NA	Intergenic
chr10	-	126331459	126331487	G24346.1	AGAGATGAAAGAAGGAAGGAGAGGAGTGC	327	126331476	0.846178	1	255	369	FAM53B	protein_coding	ENST00000392754	Intron
chr12	+	19395997	19396023	G34426.1	GAGATGAGAGGAGGAGGGAAGAGGAGC	327	19396001	0.999984	1	200	0	PLEKHA5	protein_coding	ENST00000536974	Intron
chr13	-	50573208	50573228	G45856.1	AAGGAAAAGGGAGTGAGAAAC	326	50573215	0.500043	1	289	37	NA	NA	NA	Intergenic
chr12	-	111883866	111883895	G41463.1	AAAGAAGAAAAGGGGAGAAAGAGATGAGAT	325	111883881	0.850848	1	168	246	NA	NA	NA	Intergenic
chr19	+	50547427	50547457	G77970.1	GATAAAGAGAGGAGAGGAAGGGAGTTGAGAC	325	50547429	0.999996	3	303	318	ZNF473	protein_coding	ENST00000601364	Intron
chr19	-	46361704	46361723	G80535.1	GAAATGAAGAGGGAAGGAGT	325	46361721	0.892047	1	263	362	SYMPK	protein_coding	ENST00000598059	Intron
chr12	+	104741731	104741754	G36999.1	GGTGGAGGGAAAGGAGGAAAAGGC	322	104741733	0.999998	1	9	0	TXNRD1	protein_coding	ENST00000540716	Intron
chr3	+	184052074	184052095	G110446.1	GGGGAAGGAAGGGAAATTGAGA	322	184052074	0.78056	1	231	390	EIF2B5	protein_coding	ENST00000444495	Intron
chr1	+	214815355	214815378	G7075.1	AGGAAAGTGAGAAGGAGAAGGAGT	321	214815361	0.999997	1	321	321	CENPF	protein_coding	ENST00000366955	Exon
chr13	-	79978320	79978345	G46512.1	AGGTTAAGGGGAGAAGGAAAGTGGAT	321	79978335	0.767954	1	240	691	RBM26	protein_coding	ENST00000438724	Intron
chr22	-	45553122	45553145	G104782.1	GCTGAGAGAAGGGAGGGGAGAGAC	321	45553122	0.566811	1	139	159	CTA-217C2.1	processed_transcript	ENST00000432502	Intron
chr22	-	40812504	40812527	G104515.1	GAGTTGAGGAAAGGGGAAGAAGGC	320	40812509	0.695311	2	264	376	MKL1	protein_coding	ENST00000396617	Intron
chr22	-	32052720	32052747	G104052.1	GAGTGAGGAGGAAGAGAGGGAAAGTAGC	319	32052747	0.767444	2	242	287	PISD	protein_coding	ENST00000437808	Intron
chr22	-	39015973	39015997	G104420.1	GATTGAGAAGAGAGAGGGAAGGAAC	319	39015973	0.915243	1	103	349	FAM227A	protein_coding	ENST00000535113	Intron
chr11	+	8745021	8745048	G25077.1	AGGTTTGAGAGAAGGGAAAGAGGAGGGC	318	8745038	0.788029	3	168	347	NA	NA	NA	Intergenic
chr11	-	117087763	117087796	G32983.1	GGATTAAGAGAAGGGAGGGAAAGATTTAGGGAGT	318	117087784	0.752933	4	237	727	PCSK7	protein_coding	ENST00000528973	Exon
chr11	+	74484517	74484538	G27314.1	GAATGAAAGGAGGGAGAAAGAT	317	74484520	0.803687	1	251	383	RNF169	protein_coding	ENST00000299563	Intron
chr7	+	86831808	86831830	G147408.1	AGAATGAGGAAGGAGAAAAAGAT	317	86831812	0.99485	1	316	318	NA	NA	NA	Intergenic
chr1	-	62171308	62171330	G10975.1	GATGGGAAAGAGGAGAGGGAAAC	315	62171328	0.500269	1	297	18	TM2D1	protein_coding	ENST00000294613	Intron
chr6	+	126707067	126707095	G138693.1	ATTGAAAAGAAGGAGGAGAAGAGATTAGT	313	126707077	0.69832	2	242	637	NA	NA	NA	Intergenic
chr8	-	10968716	10968737	G158553.1	GAATGGAAGGGAGGAGAAGGAC	313	10968734	0.500098	1	285	28	XKR6	protein_coding	ENST00000416569	Intron
chr1	+	171501993	171502020	G5638.1	GTGAGCTGGAGAAGGAAAGGGAAAAATT	312	171502005	0.803565	2	199	453	PRRC2C	protein_coding	ENST00000426496	Exon
chr1	-	52890648	52890669	G10627.1	GAGATGAGAGAGGAGGAGGAGT	312	52890666	0.825453	1	263	361	ZCCHC11	protein_coding	ENST00000466440	Exon
chr4	-	78739556	78739580	G123079.1	GAAGGGCTGAGGAAGAAAGGGAAAC	312	78739573	0.500014	1	239	73	CNOT6L	protein_coding	ENST00000515506	Intron
chr7	-	23387543	23387567	G150410.1	GGATTGAGGAAAGAGAAAGGGGAAT	312	23387555	0.763626	2	257	617	IGF2BP3	protein_coding	ENST00000466809	Intron
chr17	+	57818096	57818126	G66837.1	AGAGGTTGAGGGAGAGAGGAAAAGAAGGAAT	310	57818112	0.769542	1	251	648	VMP1	protein_coding	ENST00000592619	Intron
chr6	+	133237563	133237588	G138852.1	AGAGGGGAAAGGAGGAAGCTGAGAAA	310	133237573	0.772967	1	238	72	NA	NA	NA	Intergenic
chr10	-	58119382	58119405	G22108.1	GAAAGGAAGAGGGAAAGAGTGAGC	309	58119386	0.574859	1	241	68	ZWINT	protein_coding	ENST00000395405	Intron
chr2	-	68420500	68420526	G90492.1	GAAAGGAGGGGAGGGAGATGAGGAAAT	309	68420526	0.949108	1	152	315	PPP3R1	protein_coding	ENST00000409377	Intron
chr3	+	112389181	112389209	G108362.1	AGAAGAGAGGAGGAAAGGAAGTAGTAGAC	309	112389190	0.870619	2	276	321	NA	NA	NA	Intergenic
chr3	-	10357431	10357454	G111229.1	GAGAGGATGGAGGAAGAAGAGGGC	309	10357443	0.538031	1	264	31	SEC13	protein_coding	ENST00000397099	Intron
chr5	-	82354530	82354551	G132392.1	GAAGGATGAGGAAAAGGGGAAC	309	82354545	0.523554	1	245	64	TMEM167A	protein_coding	ENST00000503892	Intron
chr1	+	200728979	200729009	G6422.1	AGGTAAGAAATGGAGAGGAGGAGGAAGAGAT	307	200728979	0.995303	2	298	315	CAMSAP2	protein_coding	ENST00000236925	Intron
chr1	+	231520340	231520362	G7647.1	GACTGGAGAGGAGGGAGGAAAGC	307	231520343	0.500196	1	211	21	NA	NA	NA	Intergenic
chr13	+	114288632	114288658	G44856.1	AAGAAATGAGAGGAAAGGGGAGAAGGT	307	114288638	0.868783	1	204	360	TFDP1	protein_coding	ENST00000544902	Intron
chr6	+	139189758	139189783	G139051.1	AGATGAGAGAGGAAGGGAAAGAGAAC	307	139189761	0.500035	1	248	55	ECT2L	protein_coding	ENST00000541398	Intron
chr2	-	74585516	74585544	G90753.1	GAGAGTGAGGGAAAGGAGGAAAAGAAAAT	305	74585533	0.695502	1	178	388	RP11-287D1.3	protein_coding	ENST00000451608	Intron
chr15	+	89843538	89843565	G55414.1	AGATAAGGAAGGAGAAGAGAGAGAAGAT	302	89843541	0.932643	2	214	283	FANCI	protein_coding	ENST00000566895	Exon
chr15	-	66066130	66066154	G57258.1	GAGATGAGAAGGAGAGAAGGAAAGT	301	66066150	0.948217	1	266	318	DENND4A	protein_coding	ENST00000568515	Intron
chr11	+	8713494	8713522	G25056.1	GGAGAATTGGGGAGGAAGGGAGAGAGAGC	298	8713513	0.734227	2	244	245	RPL27A	protein_coding	ENST00000531102	Intron
chr6	-	97671526	97671552	G142741.1	AAAGAAAGAAGGGAAGAAGAGTTGGAC	298	97671526	0.655815	1	118	290	MMS22L	protein_coding	ENST00000369251	Intron
chr12	+	70722240	70722266	G36101.1	AGGAAGATGGAGGAAAGGGAGAGGAAT	297	70722247	0.850573	1	240	353	CNOT2	protein_coding	ENST00000547149	Intron
chr4	+	99272577	99272603	G119132.1	GAAAATGAAGGGAAAGAGAGGGAGGAT	297	99272582	0.80837	1	181	372	RAP1GDS1	protein_coding	ENST00000508213	Intron
chr7	-	91849603	91849625	G152169.1	GAATGAAAGGGAGGGAAGAAAAC	297	91849622	0.500408	1	283	14	KRIT1	protein_coding	ENST00000394507	Intron
chr21	-	27102246	27102267	G101028.1	GGAATAAGGAGGAGAAGGGAAC	295	27102263	0.500063	1	261	34	ATP5J	protein_coding	ENST00000400087	Intron
chr6	+	111198198	111198221	G138242.1	AAAGTGGAGAGAGGAGGAAGAGGC	295	111198202	0.623734	1	219	48	AMD1	protein_coding	ENST00000451850	Intron
chr1	-	151382110	151382136	G12888.1	AAAAAGGAAAGGGAAAAAAGTAAGGGC	294	151382116	0.500079	1	260	34	POGZ	protein_coding	ENST00000529669	Intron
chr3	-	23937266	23937294	G111653.1	GAAAGGAAAGTGGGGAAGGAAGAGGAGAT	294	23937284	0.840521	1	255	333	NKIRAS1	protein_coding	ENST00000415901	Intron
chr9	+	133576145	133576166	G165391.1	ATTGGAGAGGGGAGGAAAAGAT	294	133576159	0.739711	2	215	113	EXOSC2	protein_coding	ENST00000546165	Intron
chr10	-	103544673	103544696	G23492.1	AGGTGAGAAGAAAGGAGAGAAGGT	293	103544693	0.824584	1	242	344	MGEA5	protein_coding	ENST00000361464	3UTR
chr16	+	71929609	71929630	G60810.1	AGCTGAGGAGAAAGGGAAGGAT	290	71929611	0.814491	1	189	378	IST1	protein_coding	ENST00000606369	Intron
chr6	-	136866803	136866832	G143898.1	GATGGAGGAAAGGGAGAAAAAGATGCAGGT	290	136866830	0.859763	2	216	314	MAP7	protein_coding	ENST00000354570	Intron
chr3	+	113467763	113467792	G108407.1	AGAGGAGAGGGGAAGAAAAAAAGGAAGTGT	289	113467763	0.745329	1	141	268	ATP6V1A	protein_coding	ENST00000538620	Intron
chr14	+	39649915	39649941	G47966.1	AGGAGAGGAAGAGGAAAAGGAAATAGC	287	39649938	0.500004	1	145	115	PNN	protein_coding	ENST00000216832	Exon
chr2	-	128244484	128244508	G92050.1	GAAGCTGAGGAGAGGAGAAAAGGAT	287	128244498	0.667511	1	80	456	IWS1	protein_coding	ENST00000295321	Intron
chr5	+	154172243	154172265	G129639.1	AGGAGAAAGGAGAAGGGAGTGAT	287	154172250	0.795236	1	232	324	LARP1	protein_coding	ENST00000524248	Exon
chr17	-	2323532	2323557	G68056.1	GAAAGGAGTGAGGAAAAGGGAGGGGT	286	2323550	0.857971	1	231	341	METTL16	protein_coding	ENST00000571669	Exon
chr22	+	45569680	45569703	G103232.1	GAAGGGATGAGGGAAGGAGAGGGC	286	45569687	0.500093	1	258	28	NUP50	protein_coding	ENST00000425733	Intron
chr2	-	142829579	142829602	G92422.1	AATGAGAGAGGGAGAGGAAAGAAT	285	142829600	0.942541	1	265	298	LRP1B	protein_coding	ENST00000434794	Intron
chr5	+	177012044	177012074	G130365.1	AGAAGAGAGGGGGGAAAGAGAAAGATAAGGT	285	177012044	0.847535	1	26	69	NA	NA	NA	Intergenic
chr1	+	204534391	204534416	G6676.1	AAGAGTGGAGAAAAGAAGGGAGAGGT	284	204534407	0.650977	2	237	127	MDM4	protein_coding	ENST00000507825	Intron
chr20	-	24963033	24963057	G98291.1	GATGAGGAAGGAAAGGAAGAGAAGC	284	24963055	0.500007	1	159	96	APMAP	protein_coding	ENST00000447138	Intron
chr11	-	2973001	2973027	G29491.1	GAAGAAGGAGAAGAGGAGGTAAGAGAC	283	2973008	0.646982	1	195	88	NAP1L4	protein_coding	ENST00000469805	Exon
chr14	+	60784617	60784639	G48484.1	GAATGAGGGAGGAAAGAAGGGAT	283	60784620	0.909539	2	257	309	NA	NA	NA	Intergenic
chr19	+	50992622	50992652	G78026.1	GGAGAGAAAGAAGGGAGAGAGGATTGGAAGT	283	50992622	0.917284	2	150	531	NA	NA	NA	Intergenic
chr3	+	11392971	11392996	G105358.1	AAAGAAGATGAGGAGGAAGAGAAGGC	283	11392979	0.685206	1	244	20	ATG7	protein_coding	ENST00000424071	Intron
chr1	+	231513847	231513881	G7646.1	GAAAAATGAGGAGAAAGGAAGAAGGGAGAGGGGAT	282	231513853	0.93725	2	152	133	NA	NA	NA	Intergenic
chr1	-	68896466	68896494	G11215.1	GATGAGGGAGAGAAGGAAGAAAAAATGGC	282	68896492	0.896604	2	255	262	RPE65	protein_coding	ENST00000262340	Intron
chr16	-	74497985	74498014	G63624.1	GAGAATAAGAAAGAAAGGGGAAGTTGGGGT	282	74498009	0.979089	2	276	330	GLG1	protein_coding	ENST00000561481	Intron
chr5	-	137531688	137531740	G133717.1	GAGGAAGTGAAAAGGAGAAAGAAGGATGGAGAGAAGAAAAGGAAACTGAGGAC	282	137531733	0.783975	3	206	218	CDC23	protein_coding	ENST00000471692	Intron
chrX	-	118968840	118968863	G175505.1	GAAAAGAAGGAGGAGAGGAGTGAT	281	118968852	0.785532	1	122	224	UPF3B	protein_coding	ENST00000345865	Exon
chr11	-	61050438	61050461	G31122.1	GGAGATGAGGGAGGAAGAGGGGAC	280	61050461	0.534688	1	212	68	VWCE	protein_coding	ENST00000535599	Intron
chr17	+	57718631	57718662	G66829.1	AGAGGCTGAGGGAGAGAGGAAAAGAAGGAATT	280	57718637	0.813532	1	208	344	CLTC	protein_coding	ENST00000584313	Intron
chr20	+	30743375	30743409	G96077.1	CCCTGCAGGTGGAGGAGAGAGGAAAGGAAGGATCA	280	30743375	0.985792	3	117	302	TM9SF4	protein_coding	ENST00000217315	Intron
chr1	-	156540978	156541024	G13245.1	AAGGAGAATAGAGAGAGGGGAGAGAAGGGAGAAGGATTAAGGGAGAC	279	156541002	0.850262	2	33	162	IQGAP3	protein_coding	ENST00000361170	Intron
chr13	+	51051665	51051691	G43383.1	GGAAATGAGGAAAGGGGAAGGAAGAGT	279	51051670	0.848667	1	229	329	DLEU1	protein_coding	ENST00000470726	Intron
chr3	+	40506912	40506934	G106354.1	AGGGGAGAGGAGGAAGGATTGGC	279	40506912	0.610349	1	251	307	NA	NA	NA	Intergenic
chr10	+	102324391	102324420	G19345.1	GGAGTTCAGTGAGAGGGAGGGAGGAAGAAC	278	102324408	0.520333	2	224	70	NA	NA	NA	Intergenic
chr10	-	129910500	129910523	G24467.1	AAGAGAGGAGGGAGAAAGAGTGGC	278	129910509	0.601973	1	109	169	MKI67	protein_coding	ENST00000368654	Exon
chr1	+	89254799	89254822	G3519.1	ACTGGGAAAGGAGGGAAAGAGAGT	277	89254801	0.999979	2	127	158	PKN2	protein_coding	ENST00000370513	Intron
chr15	+	32979258	32979290	G53333.1	AGGAATGAGAGAAAGAAAGGAGGGAGACTGAGT	277	32979263	0.750989	2	222	219	SCG5	protein_coding	ENST00000475752	Intron
chr2	-	48112983	48113012	G89902.1	AGATAGAGGAAAGGAGGGGGAAAAGGATAT	277	48113009	0.772367	2	155	252	FBXO11	protein_coding	ENST00000378314	Intron
chr1	+	212308462	212308485	G6950.1	AGGGAAAGGGAGGGAGAGATGAGT	276	212308470	0.82028	2	248	295	NA	NA	NA	Intergenic
chr7	-	44919877	44919903	G151132.1	AGTGAGAAAGGGAAGGAGAAAAGTGAC	276	44919894	0.84506	2	226	278	NA	NA	NA	Intergenic
chr7	+	3553726	3553750	G145180.1	AGAAGTAAGGAAAGAAGAGAGGGAC	275	3553731	0.500368	1	237	16	SDK1	protein_coding	ENST00000389531	Intron
chr16	+	75688509	75688534	G60948.1	AAGTTGAGGGGGAAAGGGAGAAAAAT	274	75688521	0.782022	2	70	366	TERF2IP	protein_coding	ENST00000569234	Intron
chr4	+	123092587	123092617	G119684.1	AGAGGAAATGAGGAAGGGAAAGAGAGGAAAC	274	123092595	0.545401	1	203	37	KIAA1109	protein_coding	ENST00000455637	Intron
chr6	-	112156055	112156077	G143218.1	GGAATGAGGAAGGAAGAAGGGGT	274	112156073	0.908383	1	256	292	FYN	protein_coding	ENST00000523570	Intron
chr3	+	99764790	99764816	G108016.1	GGATGAGAGAAGGGAAGGGGAAGAAGC	273	99764793	0.694669	1	164	45	CMSS1	protein_coding	ENST00000463526	Intron
chr5	+	64862223	64862246	G127164.1	AGGATTGAGGAAAGGAAGAAGGGT	273	64862235	0.782372	2	263	518	PPWD1	protein_coding	ENST00000505380	Intron
chr7	+	28451249	28451274	G145861.1	GATAGAGGGAGAGAGGGGATTGGAGT	273	28451269	0.608662	1	136	560	CREB5	protein_coding	ENST00000424599	Intron
chr1	+	52103888	52103910	G2477.1	AGGGAAAGGAGGGAAGGATGAGA	272	52103896	0.77889	1	213	59	OSBPL9	protein_coding	ENST00000435686	Intron
chr10	-	103591974	103592003	G23499.1	AGAAATAAGGGAGAAGAGGGGAAGGGGAGC	272	103591998	0.500044	1	202	47	KCNIP2	protein_coding	ENST00000239117	Intron
chr17	-	27275830	27275852	G68966.1	GACTGGAGAGAGGAAAAGGGGGC	272	27275849	0.500049	1	232	40	PHF12	protein_coding	ENST00000583747	Intron
chr7	-	151999704	151999730	G154118.1	AATGAAAGAAGGAAAGGGAAAGGAAGC	271	151999728	0.500011	1	159	83	KMT2C	protein_coding	ENST00000355193	Intron
chr17	-	42111600	42111631	G69637.1	AGAGAAGGTGAGAGAGGGAGAAGGGAAGAGAC	270	42111623	0.500091	1	209	34	NA	NA	NA	Intergenic
chr17	-	46644971	46644993	G69879.1	GATTGGAGAGGGAGGGGAAGAGC	270	46644977	0.747584	2	250	290	HOXB3	protein_coding	ENST00000490677	Intron
chr2	+	153310161	153310183	G85479.1	GAATGAGAGAGGAGAGGGAAAGG	270	153310164	0.917238	1	206	29	FMNL2	protein_coding	ENST00000288670	Intron
chr11	-	47156714	47156741	G30870.1	GGAGGTGAGAAGAAGAGAGGAGGAAGGT	269	47156729	0.861246	1	153	308	NA	NA	NA	Intergenic
chr5	+	33447258	33447289	G126456.1	AAAGAATGGAAAGAAGGAGGGAGGGAAGGAAT	269	33447264	0.999999	1	180	269	TARS	protein_coding	ENST00000541634	Intron
chr1	-	156443589	156443618	G13227.1	GATTGGGGAAGGAAGAAGAGGGAAGAAGGT	268	156443602	0.940942	1	12	417	MEF2D	protein_coding	ENST00000353795	Intron
chr12	+	69850395	69850419	G36063.1	GAAGGATAAGGGAAAGGGAAAGGAT	268	69850401	0.896954	1	248	288	RP11-956E11.1	lincRNA	ENST00000549261	Intron
chr12	+	122346799	122346822	G37744.1	AGAATGGAGAGAAGGGGAGGAGGT	268	122346803	0.829447	1	212	309	RP11-87C12.2	protein_coding	ENST00000546333	Intron
chr5	+	122186509	122186536	G128669.1	AGAGAAAGAGTGAGGAAAGAGGGAGGGC	268	122186519	0.500204	1	247	21	SNX24	protein_coding	ENST00000506996	Intron
chr12	+	69909309	69909333	G36066.1	GAGACTGAGGGAGGAAGGGAAAAAC	267	69909314	0.562203	1	129	64	FRS2	protein_coding	ENST00000299293	Intron
chr17	-	4435560	4435585	G68174.1	GACTGAAGGAAGAAGGAGGGGTGGGT	267	4435582	0.89388	1	192	306	NA	NA	NA	Intergenic
chr1	+	36649088	36649117	G1769.1	AGAGAAAGAAGGAGAGGGAAAGGACTGGAT	266	36649102	0.846118	1	222	263	NA	NA	NA	Intergenic
chr1	+	110603662	110603686	G4148.1	AGCTGAAAAGAGAGGGAAAGAAGGC	266	110603671	0.520521	1	123	40	RP4-773N10.4	antisense	ENST00000596959	Exon
chr22	-	29938033	29938055	G103943.1	AGAGATGAGAAGGAGGAAGGAGT	266	29938051	0.917269	1	228	291	THOC5	protein_coding	ENST00000397871	Intron
chr16	-	27481180	27481201	G62461.1	AGGGAAGAGAAGGGAGGACTGT	265	27481190	0.795904	1	9	9	GTF3C1	protein_coding	ENST00000569653	Intron
chr7	+	155562741	155562774	G149575.1	AGGAGTGAAAAGGGAAAAGGAGAGGTCAGGAGAC	265	155562746	0.706351	2	218	168	RBM33	protein_coding	ENST00000392755	Intron
chr7	-	140612444	140612471	G153753.1	AAGAGAGAAGAGGAGGGGAAGTAAAGAT	264	140612457	0.932456	1	37	91	BRAF	protein_coding	ENST00000469930	Intron
chr1	-	155233612	155233651	G13097.1	AGAGGGTTAGGAAAGGAGGGGAGGAAAGCTGAAAGAAGAC	263	155233622	0.99999	3	189	264	CLK2	protein_coding	ENST00000536801	Intron
chr14	-	50557375	50557400	G51124.1	AAAGGAAGAGGGAGGGAAGTGAAGGT	263	50557389	0.589741	1	127	247	C14orf183	protein_coding	ENST00000305273	Intron
chr18	+	32149189	32149219	G72263.1	GAATCGTAAGGGAAAGGAAAGGAGGAGAGGT	263	32149203	0.985086	2	12	246	DTNA	protein_coding	ENST00000590412	Intron
chr2	+	62938803	62938827	G83123.1	AGAGGTGAGGAAGGAGAGGAGGAGC	263	62938808	0.500044	1	199	45	EHBP1	protein_coding	ENST00000354487	Intron
chr1	+	214903637	214903662	G7084.1	AGAAGCTGGAAAAGGAAAGGAAGGAT	262	214903643	0.983367	1	222	267	NA	NA	NA	Intergenic
chr1	-	228590238	228590263	G15621.1	AGGTGAGAAGGAAGAGGAGGAGGAGT	261	228590260	0.780091	1	195	327	TRIM11	protein_coding	ENST00000493030	5UTR
chr12	+	1018147	1018170	G33721.1	GGAATGGGAGAGGAAGGAAAGAAC	261	1018151	0.500408	1	247	14	WNK1	protein_coding	ENST00000540885	Exon
chr18	+	8094055	8094078	G71683.1	AAGAGTTTGATCCTGGCTTAGAGG	260	8094078	0.828287	1	25	1782	PTPRM	protein_coding	ENST00000444013	Intron
chr10	+	81109868	81109895	G18670.1	GGGAGATAAGAGAGGGAGAGAGAGAAGT	259	81109874	0.868229	1	201	306	PPIF	protein_coding	ENST00000394579	Intron
chr7	-	158419138	158419162	G154351.1	GGGAAAAGAAAGAAGAGTGGAGGGC	259	158419145	0.518173	1	257	2	NA	NA	NA	Intergenic
chr5	-	32157375	32157400	G131203.1	GGGAAAAAGGGAGGAAGGCTGAGGAT	258	32157388	0.740245	1	169	315	GOLPH3	protein_coding	ENST00000503610	Intron
chr7	-	22997199	22997222	G150395.1	GAGGATTGGGAAAGGAGAAGGGAC	258	22997199	0.93211	1	107	409	FAM126A	protein_coding	ENST00000498833	Intron
chr3	-	63990534	63990558	G113082.1	GAAAGGAGTGAGAAGGGAGAGGAAC	257	63990547	0.616178	1	219	38	NA	NA	NA	Intergenic
chr1	-	236727026	236727055	G15973.1	AATGAGAGAAAAGGAAGGAAAGAAAGGAAT	256	236727042	0.841727	1	79	280	HEATR1	protein_coding	ENST00000366581	Intron
chr2	+	238020292	238020313	G88058.1	AAGAAGTGAGGGGGAAAGGAAC	256	238020298	0.645963	1	230	17	NA	NA	NA	Intergenic
chr6	+	133288212	133288245	G138862.1	AAGAACTGGAAGGAAAGGGAAGGGAAAGGATGAC	254	133288218	0.999961	2	197	112	NA	NA	NA	Intergenic
chr13	-	73351203	73351227	G46300.1	GAGGAAAGAAGAGGGAGGGGAGTGT	253	73351218	0.704138	1	130	203	DIS3	protein_coding	ENST00000545453	Intron
chr1	-	226085921	226085948	G15471.1	GAAGGAGAAAAGGAGAGGTAAGTGAAGC	252	226085941	0.835765	1	187	305	RP4-559A3.7	protein_coding	ENST00000432920	Intron
chr12	-	56716800	56716831	G39963.1	GGGAAGAGGAAAGGGAATAAGGGAGAGAAGGT	252	56716816	0.861333	1	216	255	PAN2	protein_coding	ENST00000547226	Exon
chr2	-	225366741	225366766	G94524.1	GGAGAAGAGCTGAGAGGAGGAAAGAT	252	225366758	0.756419	1	185	316	CUL3	protein_coding	ENST00000344951	Intron
chr3	+	100478111	100478135	G108052.1	AGAATAAGAAAAAAAGAGGAAGGAC	252	100478135	0.98091	1	209	10	NA	NA	NA	Intergenic
chr6	-	33749993	33750016	G141046.1	GATTGGGAAAGGGAGAGGAGGAAC	252	33750000	0.776822	1	241	263	LEMD2	protein_coding	ENST00000511171	Exon
chr12	-	46657428	46657452	G39423.1	GGAAAGGAAAAAGAAAGGGATAGGC	251	46657452	0.586688	1	140	91	SLC38A1	protein_coding	ENST00000552197	Intron
chr8	-	37551052	37551090	G159332.1	GAATGAAGGAAAGGAAGGGAGAGAAGAGGAGGTAAGGAC	251	37551073	0.698136	2	107	181	NA	NA	NA	Intergenic
chr1	-	33240212	33240239	G9707.1	GTTGGAGGAGGGAGAGGGAAAGAGAAGT	250	33240224	0.885991	1	11	468	NA	NA	NA	Intergenic
chr1	-	150596724	150596752	G12801.1	AGGGAGGGAGAGGAGGAAGACTGAGAAAT	250	150596739	0.7274	1	83	186	ENSA	protein_coding	ENST00000271690	3UTR
chr7	+	66147886	66147910	G146820.1	AGTTTAGGGAGAGAGAGGGAAGGAC	250	66147887	0.562264	1	116	313	KCTD7	protein_coding	ENST00000503687	Intron
chr8	+	104506868	104506894	G157087.1	GGAAGAAAGGGAGAGAGAGGGATGAGT	250	104506868	0.696354	1	134	231	NA	NA	NA	Intergenic
chr20	+	34140006	34140031	G96223.1	GAGAATGAGGAGAGAGGGAAGGAGGT	249	34140011	0.891213	1	213	285	ERGIC3	protein_coding	ENST00000482338	Intron
chr5	+	112216486	112216519	G128425.1	GATTAGGCTAAGGGAAGGGAGAAGAAAAGAAAGC	249	112216501	0.673155	2	146	43	SRP19	protein_coding	ENST00000506997	Intron
chrX	+	19377766	19377793	G169879.1	AGTTAAGGGGAGGAGAAGGAGAGGTTAT	249	19377777	0.882962	3	135	467	PDHA1	protein_coding	ENST00000478795	Exon
chr17	-	9249591	9249617	G68488.1	AAAAGTTGAGAGAGGAGGAAAAGGAGC	248	9249598	0.698971	2	216	280	STX8	protein_coding	ENST00000575294	Intron
chr5	+	137674883	137674904	G129088.1	AAAATGGAAGGGGAAGGAAGGC	248	137674887	0.500141	1	193	25	FAM53C	protein_coding	ENST00000511276	Intron
chr6	+	107142114	107142139	G138074.1	AGAATGAGGAAAGGAGGAGAGGGGAT	248	107142118	0.999997	2	240	229	NA	NA	NA	Intergenic
chr11	+	34148876	34148906	G25868.1	AGAAAGGAGGAATGAGAGGAGAGAAGGAAAC	247	34148888	0.500106	1	216	31	NAT10	protein_coding	ENST00000531159	Intron
chr14	-	54897491	54897514	G51290.1	GAATGAGAAAGAGAAGGAGAAAGC	247	54897511	0.565285	1	246	1	CNIH	protein_coding	ENST00000395573	Intron
chr13	+	53044916	53044950	G43467.1	GAAGGAGCTTGAGAAGGAGGGAGAGAAGGGAAAAC	246	53044943	0.979246	1	13	42	CKAP2	protein_coding	ENST00000490903	Intron
chr16	+	4919200	4919221	G58989.1	GAGATGAGGAGAGAGAGAAGGT	246	4919203	0.825197	1	197	295	UBN1	protein_coding	ENST00000585857	Intron
chr9	-	34607585	34607609	G166654.1	GGAGGGATTGAGAAGGAGAGGGAAT	246	34607595	0.754414	2	210	496	NA	NA	NA	Intergenic
chr17	+	7388397	7388424	G64705.1	GGAGGGTGAGAAGGAGGGAGAGAAGGAT	245	7388403	0.867203	1	144	287	POLR2A	protein_coding	ENST00000572844	Intron
chr3	+	40584315	40584341	G106365.1	AAAGTGAAGGGAGGAAGGAAGGAAAAT	245	40584319	0.881796	1	222	268	ZNF621	protein_coding	ENST00000490457	Intron
chr5	-	133949482	133949508	G133597.1	GAAGTGGAAGGGAGGAGAAAGAAAGAT	245	133949504	0.817001	1	199	274	SAR1B	protein_coding	ENST00000508363	Exon
chr10	-	5807351	5807375	G20857.1	GATGAGAGAGAAGGGGAGAGGAAGC	244	5807373	0.500123	1	208	29	GDI2	protein_coding	ENST00000479928	Exon
chr5	+	179154542	179154565	G130460.1	AGAGAGAGTGGAGAAAAGAAGGGT	244	179154548	0.935795	1	217	262	CANX	protein_coding	ENST00000512607	Intron
chr17	-	58407004	58407027	G70362.1	AAGAGTTGAGGAAGGGAGAAAAGT	242	58407015	0.667516	2	209	517	USP32	protein_coding	ENST00000589761	Intron
chr11	-	1480388	1480411	G29398.1	GAATGGAGAGAGGAGGGAGGGAGT	241	1480408	0.999996	1	241	241	NA	NA	NA	Intergenic
chr15	-	44483144	44483168	G56467.1	AGGGTGAGAGAGGGAGGGAGAGAAC	241	44483164	0.50004	1	196	45	FRMD5	protein_coding	ENST00000451277	Intron
chr1	-	192971479	192971508	G14339.1	GGGGAAAAGATAAGGGAAGAAAAAAAGAAC	240	192971498	0.500337	1	223	17	NA	NA	NA	Intergenic
chr17	+	80557332	80557354	G67858.1	AGAGGTGGAAAGGAGAAGGGAAC	240	80557337	0.501047	1	230	9	FOXK2	protein_coding	ENST00000571989	Intron
chr17	-	1301080	1301107	G67971.1	AGTGGAAAGGAGAGGAGGAGGAGGAGAC	240	1301080	0.599895	1	98	120	YWHAE	protein_coding	ENST00000469398	Intron
chr20	+	42189911	42189935	G96562.1	AAGAGAAAGGAGAGAGGCTGAGGGC	240	42189929	0.500019	1	180	60	SGK2	protein_coding	ENST00000373077	Intron
chr22	+	31606569	31606595	G102488.1	GAGAGAGAATGAGGAGGGAGAAGAGAT	240	31606578	0.930402	1	229	251	NA	NA	NA	Intergenic
chr10	+	102324829	102324855	G19346.1	AGAGAAATGGGGAGAAGGAGGGGAAGT	239	102324836	0.888719	1	210	258	NA	NA	NA	Intergenic
chr12	-	29484551	29484575	G39080.1	GGAGAAAGAAAGGGAGGGAAATGAT	239	29484567	0.831308	1	33	246	NA	NA	NA	Intergenic
chr15	-	55125357	55125379	G56789.1	AAAATGAAGGGAAAGGAAAGGAT	239	55125375	0.859129	1	156	240	NA	NA	NA	Intergenic
chr22	-	37167305	37167338	G104293.1	GAGGACTGGAAGAGGAAAAGGGGGAAACTGAGGC	239	37167332	0.90759	2	210	29	IFT27	protein_coding	ENST00000465023	Intron
chr6	-	38666111	38666136	G141367.1	AATGGAAAGGAGGAAGGAAGAAGGAC	239	38666134	0.500018	1	127	64	GLO1	protein_coding	ENST00000373365	Intron
chr17	-	56071259	56071284	G70280.1	AGGAGAGGTGGGAAGAAAGAGGAAGC	238	56071273	0.73428	1	165	52	RP11-159D12.2	lincRNA	ENST00000585065	Exon
chr17	-	60056545	60056566	G70423.1	ATTGAGGAGAGGAAGAGGGAAC	238	60056551	0.671723	1	85	114	MED13	protein_coding	ENST00000397786	Intron
chrX	+	44930086	44930111	G170427.1	AGAAGAGGAAGGAAGAGGTCAGGGGC	238	44930104	0.500154	1	215	23	KDM6A	protein_coding	ENST00000543216	Intron
chr17	-	26894796	26894822	G68935.1	GAGGAAGAGAGAAAGAGGAAATGAAAT	237	26894816	0.934005	1	25	237	PIGS	protein_coding	ENST00000543734	Intron
chr17	-	60100922	60100945	G70429.1	GGAGGGTGAGAGGAGGGAAGAAGC	237	60100935	0.577154	1	218	19	MED13	protein_coding	ENST00000583958	Intron
chr5	+	112315682	112315708	G128437.1	AGAATTAGAGGAGAGGAAGGGAAGAGT	236	112315695	0.829738	2	211	396	DCP2	protein_coding	ENST00000510046	Intron
chr8	+	26161052	26161076	G155187.1	ACTGAAGGGAAGAGAGAGAGGGAAC	236	26161054	0.65125	1	114	16	PPP2R2A	protein_coding	ENST00000524169	Intron
chr10	+	96322567	96322597	G19089.1	AGTTATGAGGAAAAAAAGAGGAAGAGAAGAT	235	96322586	0.629954	2	130	141	HELLS	protein_coding	ENST00000239026	3UTR
chr2	+	3660012	3660034	G81335.1	AGGTGAGAAGGCGGACCCTGGAC	235	3660013	0.968264	1	219	244	COLEC11	protein_coding	ENST00000382062	Intron
chr8	+	26192882	26192907	G155190.1	GTTTAAGGGAGAAAGGAGGAAGGAAC	235	26192898	0.83982	1	84	172	PPP2R2A	protein_coding	ENST00000524169	Intron
chr1	-	150938510	150938538	G12824.1	GGGGAAAAAGGAGAAAGTGAGAGGAGAGT	234	150938526	0.734078	1	169	267	CERS2	protein_coding	ENST00000345896	Exon
chr3	-	52282143	52282166	G112642.1	GGATTGAGGAGAGAAGGGAGAGGT	234	52282154	0.739561	2	195	507	NA	NA	NA	Intergenic
chr1	-	205008255	205008278	G14788.1	AGAGGATGAGGAGAGAGGGAGGTA	233	205008273	0.812773	1	184	282	NA	NA	NA	Intergenic
chr11	+	62651280	62651310	G26628.1	AGAGAAAGGGAAGAAAAGGAGAATGGGGGTG	233	62651293	0.69921	1	150	241	SLC3A2	protein_coding	ENST00000542922	Exon
chr12	+	54405652	54405680	G35443.1	AGAAAAAAATGAAGAAAGGAAAGGAAGAC	233	54405661	0.500025	1	164	60	HOXC8	protein_coding	ENST00000040584	3UTR
chr5	-	87520582	87520611	G132498.1	AGGCTGAGGAGGAGAAGGAAGAAGAGGGGT	233	87520597	0.693018	1	91	360	TMEM161B	protein_coding	ENST00000503755	Intron
chr10	-	32336464	32336487	G21678.1	GGAGATGAGGAAGGGGGAAGAGGT	232	32336478	0.932442	1	207	239	KIF5B	protein_coding	ENST00000302418	Intron
chr17	-	46682202	46682234	G69905.1	GAGAGAGGGGGGTGAGGAGAAAAGAGAGAGAGC	232	46682222	0.512374	1	66	4	HOXB3	protein_coding	ENST00000552000	Exon
chr22	+	42225594	42225623	G103068.1	GAAAGATTAGGGGAAGAGGAAGAAAAGGAC	232	42225613	0.68894	2	181	197	NA	NA	NA	Intergenic
chr4	-	445373	445399	G121167.1	GGGAAGTGGAGAAGGGAGAAAGGGTAT	232	445393	0.838455	1	187	282	ZNF721	protein_coding	ENST00000338977	Intron
chr7	+	157031536	157031560	G149661.1	GAAGCTGGAAAGGAAGGGAGAAAAC	232	157031541	0.509198	1	229	3	UBE3C	protein_coding	ENST00000494532	Intron
chr14	+	102837212	102837239	G50148.1	GGAGAGGAGAGGAGGAGGGATCAGGGAT	231	102837224	0.729609	1	173	231	TECPR2	protein_coding	ENST00000558678	Intron
chr17	+	55380315	55380339	G66678.1	GAGTGAGGAGGAGAGAGGGAGAAAC	231	55380318	0.500074	1	109	36	MSI2	protein_coding	ENST00000442934	Intron
chr17	+	62543556	62543581	G67031.1	AAAAGAAAGGAGGGAGAAGAAGGTAT	231	62543556	0.847886	1	92	231	NA	NA	NA	Intergenic
chr17	+	75103602	75103630	G67535.1	AGATGAAAAGGAGAGAGGGGGAGAGAGAT	231	75103605	0.909296	2	113	183	SEC14L1	protein_coding	ENST00000430767	Intron
chr2	+	184236765	184236789	G86409.1	AAAGAGGAGAGAAGGAAGATGGAGC	231	184236784	0.500411	1	217	14	NA	NA	NA	Intergenic
chr7	+	28855817	28855846	G145919.1	AGAAGGAGAACTGAGAAAAAGAAGGAAGGC	231	28855828	0.500071	1	192	39	CREB5	protein_coding	ENST00000498316	Intron
chr8	-	119118867	119118899	G161392.1	AAATAGAAGAAAGAGAGGGAAAGGAGAGGTGGC	231	119118884	0.655713	2	66	200	EXT1	protein_coding	ENST00000437196	Intron
chr1	-	54815485	54815509	G10731.1	GGAAATGAGGAGAGGAGAGGAAAGT	230	54815504	0.929538	1	219	240	SSBP3	protein_coding	ENST00000525990	Intron
chr1	-	223971071	223971097	G15382.1	AAGGAAAGGGTTGAGGAAGGGAAGAGC	230	223971073	0.736975	2	213	225	TP53BP2	protein_coding	ENST00000391879	Intron
chr10	-	88267567	88267598	G22935.1	GAATAGGAGAAAGGGGAGAAAGGGGTTAGTAT	230	88267572	0.631664	3	82	316	WAPAL	protein_coding	ENST00000298767	Intron
chr11	+	73883335	73883364	G27286.1	AGGATAAGGGAGAGAGAAGAAGGAGAGAAC	230	73883339	0.738791	1	149	15	PPME1	protein_coding	ENST00000544401	Intron
chr22	+	30045248	30045277	G102400.1	AGGGAAAGGGAGAAGGAGGAAATTAGGAGT	230	30045248	0.999755	1	7	453	NF2	protein_coding	ENST00000397789	Intron
chr8	+	129001861	129001884	G157716.1	GGGGAAAAGAGGAAAAGGTGAGGT	230	129001869	0.887035	2	230	230	PVT1	processed_transcript	ENST00000521600	Intron
chr1	+	161791765	161791791	G5231.1	GAGGAAGAAAAGAGGGAAGTTAAGGAT	229	161791765	0.845055	2	174	447	ATF6	protein_coding	ENST00000367942	Intron
chr1	+	230799935	230799969	G7610.1	AAAAAAGATGGGGAAAAGAAAGAAGGAATAAGGAT	229	230799943	0.999964	2	214	229	COG2	protein_coding	ENST00000535166	Intron
chr1	-	9195535	9195560	G8630.1	GGGTGAGAGAAGGAGGAAGAGAAAGC	229	9195557	0.500751	1	202	12	NA	NA	NA	Intergenic
chr16	-	28215032	28215053	G62498.1	GAGATGAGGAAGAAGGAAAAGC	229	28215049	0.500329	1	214	15	XPO6	protein_coding	ENST00000569951	Intron
chr19	-	55586460	55586482	G81035.1	GAGAAAATGAGGAAGAGAAGGGT	229	55586473	0.869282	1	181	246	NA	NA	NA	Intergenic
chr9	+	82206790	82206818	G163581.1	GAAAGAAGGAAGAGGAGGAGGGAATGAAT	229	82206790	0.865024	1	86	237	TLE4	protein_coding	ENST00000470872	Intron
chr1	+	36652588	36652616	G1770.1	GGAGAAGGGACTGAGGAAAGGGGAAGAGT	228	36652598	0.902903	1	159	257	NA	NA	NA	Intergenic
chr13	+	34439134	34439163	G42835.1	AGAAATAGAAGAGAGAAGAAGAAAGAGAAC	228	34439139	0.501168	1	173	10	RFC3	protein_coding	ENST00000434425	Intron
chr15	-	82406329	82406358	G58001.1	GATGAAGAGGGAAGGAGGAGGGAGAGAAAC	228	82406356	0.500046	1	162	49	NA	NA	NA	Intergenic
chr5	-	32133015	32133039	G131201.1	GAGTGGGAGAAGGAGGAAAAAGGAC	228	32133036	0.500034	1	159	49	GOLPH3	protein_coding	ENST00000512668	Intron
chr7	+	28819023	28819049	G145914.1	CTTAGATAAAGGAGAAGGGAGGAAAAT	228	28819036	0.835592	2	211	140	CREB5	protein_coding	ENST00000396298	Intron
chr1	-	227284793	227284819	G15550.1	GGAGGAGAGAGGAGAGGAGGAAAGTAC	227	227284809	0.772888	1	12	180	CDC42BPA	protein_coding	ENST00000535525	Intron
chr20	+	21357334	21357370	G95880.1	GAAGAGTGAGGAGGAGAGGGAGAAGGGAATGAAGAGT	227	21357340	0.999997	2	227	227	XRN2	protein_coding	ENST00000430571	Intron
chr3	-	176834134	176834157	G116045.1	AGGAAATGAGGGAGGAGAAGGAGC	227	176834151	0.500741	1	217	10	TBL1XR1	protein_coding	ENST00000443315	Intron
chr1	-	1748529	1748557	G8283.1	GTTAGGGGAGAGAGGGAGAGGAAGTGAAC	226	1748533	0.531557	2	185	69	GNB1	protein_coding	ENST00000439272	Intron
chr18	+	32434449	32434484	G72301.1	AGAAAGAGCTAAAGAAGAAAGGAGGAAAGGAGTGAT	226	32434449	0.668261	2	148	270	DTNA	protein_coding	ENST00000399097	Intron
chr5	-	98253717	98253742	G132752.1	GGTGAAGGAAGGAAAAAAAAGGAAGC	226	98253740	0.500039	1	159	49	CHD1	protein_coding	ENST00000284049	Intron
chr11	-	14356470	14356492	G29943.1	GATGGAGGAGAAAGAAGGAAGGT	225	14356483	0.860256	1	151	248	RRAS2	protein_coding	ENST00000531421	Intron
chr15	+	65833311	65833333	G54349.1	GTTGGAGAGGAAGGGAAAAGAAT	225	65833320	0.865169	1	6	246	PTPLAD1	protein_coding	ENST00000566074	Intron
chr4	-	76429564	76429596	G122986.1	GGCTGAAAAGAGGGAGGAAGAAGAGAGATTGGC	225	76429564	0.568505	2	84	242	RCHY1	protein_coding	ENST00000451788	Intron
chr7	+	30716802	30716831	G146001.1	AGGGAGAGATGGAGAAAGAGAGAGAGAGGT	225	30716811	0.883726	1	195	255	NA	NA	NA	Intergenic
chr1	+	163319596	163319620	G5316.1	GGAGTGAGGAAAGGAAGAGGGAAAC	224	163319620	0.694626	1	157	61	NUF2	protein_coding	ENST00000271452	Intron
chr7	+	40097016	40097044	G146336.1	AGAGGTGAGAAAAGAGGAGGGAGGAGAGT	224	40097021	0.999997	2	182	162	CDK13	protein_coding	ENST00000484589	Intron
chrX	+	24788393	24788420	G170017.1	AGAGGTGGAGGGAAAGGAAAGAAATTGC	224	24788398	0.962879	2	154	301	POLA1	protein_coding	ENST00000480125	Intron
chr1	+	203831781	203831806	G6611.1	GAAAAAAGGAAGAGAGAAGGGGTAGC	223	203831803	0.500008	1	125	82	SNRPE	protein_coding	ENST00000469451	Intron
chr14	+	61296710	61296734	G48502.1	AGAATTAGGGAAAAAGAAGGAAGAT	223	61296710	0.703466	1	190	479	MNAT1	protein_coding	ENST00000539616	Intron
chr1	+	161133003	161133034	G5199.1	AGAAGTAGAAGGAAGGAAGGAAGAGGGGGAGT	222	161133008	0.942868	1	129	224	USP21	protein_coding	ENST00000368002	Intron
chr1	-	207102148	207102179	G14881.1	GAATAAGGAGGAGGAGGGAGAAGAGAAAATGT	222	207102176	0.836632	2	189	239	PIGR	protein_coding	ENST00000356495	3UTR
chr1	-	233262747	233262769	G15832.1	AGAAGTGAGGGGAAGAAGGGAAC	222	233262761	0.679591	1	217	5	PCNXL2	protein_coding	ENST00000520463	Intron
chr19	+	49508265	49508289	G77875.1	AGAACTAAGGAAGAAGGGGAAGGTG	222	49508270	0.913038	1	199	245	RUVBL2	protein_coding	ENST00000413176	Intron
chr14	-	69519153	69519176	G51775.1	GAAATGAGGAAGAGAGAGAAAAAC	221	69519172	0.500023	1	164	57	DCAF5	protein_coding	ENST00000341516	3UTR
chr15	+	77718884	77718910	G54953.1	AGGCTGAGAAGGAGGAAGAGGAAAGGT	221	77718888	0.950807	1	68	234	HMG20A	protein_coding	ENST00000560498	Intron
chr7	-	72935533	72935557	G151694.1	GAGGAAAGGGAGGGAAGGAAACTGC	221	72935535	0.86635	1	90	20	BAZ1B	protein_coding	ENST00000404251	Intron
chr10	+	115655307	115655326	G19891.1	AGGATGAGAAAGGAGGGAGC	220	115655311	0.500014	1	158	62	NHLRC2	protein_coding	ENST00000369301	Intron
chr12	-	57044953	57044974	G39986.1	GAGGAGAGGGAGAGGAGGTTGT	220	57044956	0.525578	1	141	391	NA	NA	NA	Intergenic
chr15	-	83333127	83333150	G58017.1	GAGGATGAGGAGAAAGGGAGAGGC	220	83333145	0.500059	1	184	36	AP3B2	protein_coding	ENST00000535359	Exon
chr19	+	51000491	51000518	G78052.1	AGAGGAGTGAGGAAGGAAAGAAGGAGGC	220	51000498	0.527363	1	147	60	NA	NA	NA	Intergenic
chr5	+	72805882	72805911	G127439.1	AGAATGAGGGGAGGAGAGAAGGAGGAAAGT	220	72805886	0.971943	1	132	227	NA	NA	NA	Intergenic
chr10	+	70638058	70638088	G18194.1	AGATGAGGAAGGAAAAAAGAAAAGAGGGAGT	219	70638061	0.913204	1	129	242	STOX1	protein_coding	ENST00000421961	Intron
chr14	+	45450233	45450257	G48061.1	GTTGGAGGAGAGGAGAGGGAGGAAT	219	45450244	0.744763	2	47	280	FAM179B	protein_coding	ENST00000382233	Intron
chr15	-	72542846	72542873	G57545.1	GAGAGGAGGGAAAGAGAAAGAGAGGTAT	219	72542860	0.83015	1	26	106	PARP6	protein_coding	ENST00000260376	Intron
chr17	+	29246636	29246662	G65470.1	AGAAATAAGGAAGGGAAGAGGGGAAAC	218	29246641	0.613602	1	202	8	ADAP2	protein_coding	ENST00000583688	Intron
chr9	-	24518167	24518195	G166368.1	AAATAGTGCTAACTGGTCCTAATAACTCT	218	24518183	0.836882	1	218	1388	NA	NA	NA	Intergenic
chrX	-	71690424	71690444	G174568.1	GCTGAGAAGAAAGGGAGGGAT	218	71690444	0.705255	1	90	329	HDAC8	protein_coding	ENST00000436675	Intron
chr1	-	220373016	220373048	G15273.1	GAATAAGGAGGAGGAGAGGAAGAGATTTAAGGT	217	220373045	0.85201	3	141	312	RAB3GAP2	protein_coding	ENST00000483278	Intron
chr13	-	79961782	79961803	G46509.1	GGAATGGGAAGGGAGAAAGAGC	217	79961799	0.501101	1	209	8	RBM26	protein_coding	ENST00000438724	Intron
chr19	+	46895086	46895108	G77671.1	GAGAATGAGAGGAGGGAAGAGGC	217	46895091	0.500423	1	204	13	PPP5C	protein_coding	ENST00000478046	Intron
chr6	+	157288642	157288670	G139573.1	GAGTGAGAGAAGAGGAGGAGGGAGAGAAT	217	157288654	0.885498	2	86	206	ARID1B	protein_coding	ENST00000275248	Intron
chr9	-	99654898	99654927	G167714.1	AAAGGAGAAGGAGGAGGAGGAAGAGAGTGT	217	99654913	0.718043	1	90	225	NA	NA	NA	Intergenic
chr11	+	129992261	129992286	G29129.1	GAGGATGAGGAAGAAGGGGAGGAAGT	215	129992266	0.955596	1	179	226	APLP2	protein_coding	ENST00000529701	Exon
chr12	+	105394299	105394325	G37035.1	AGGAAATAAGGGAAAAAGAAAAGGGAC	215	105394305	0.630099	1	199	14	C12orf45	protein_coding	ENST00000548583	Intron
chr12	-	29484938	29484965	G39081.1	AGGGAAGAAGGAGAAGGAAGAGATTGAT	215	29484942	0.668913	1	73	157	NA	NA	NA	Intergenic
chr14	+	73569898	73569920	G49079.1	AGAAACTGGAAGAAGAGAAAGGC	215	73569904	0.501418	1	208	7	RBM25	protein_coding	ENST00000532683	Exon
chr16	-	242948	242974	G61544.1	GCTTGAGGAGGAGAGAGGAGAGGGAAC	215	242948	0.986	1	10	86	LUC7L	protein_coding	ENST00000430864	Exon
chr4	+	20290487	20290516	G117403.1	AGTGAGAGAGAGAAGGGAAGAAGGGAGGGC	215	20290489	0.500117	1	86	33	SLIT2	protein_coding	ENST00000508824	Intron
chr7	+	135390647	135390670	G148923.1	AGAAGTGAAGGAGGAAGGAAGAGC	215	135390652	0.500071	1	166	38	NA	NA	NA	Intergenic
chr1	-	31466447	31466472	G9570.1	GAGTGAGAGAAAGAAAGAGAAGGAAC	214	31466469	0.50001	1	108	73	PUM1	protein_coding	ENST00000423018	Intron
chr14	+	75364036	75364059	G49160.1	AGAGGGAGAAAGGGAGAACTGAGC	214	75364055	0.50001	1	119	71	DLST	protein_coding	ENST00000334212	Intron
chr16	+	4511144	4511169	G58966.1	AAGGATGAGGAGAGAAAGGGAGAAGC	214	4511149	0.50034	1	181	17	NA	NA	NA	Intergenic
chr2	-	70209140	70209167	G90550.1	GATGAGAGGGAGGGAGAGAGGAAGGAGC	214	70209165	0.500177	1	189	25	PCBP1-AS1	antisense	ENST00000415222	Intron
chr4	+	3085846	3085873	G116861.1	AGAGGAGAGAAAAGAGAGGGAGGTGAAT	214	3085846	0.90292	1	67	219	HTT	protein_coding	ENST00000355072	Intron
chrX	-	53300671	53300693	G174116.1	AAGGTGAGGGAAAGGGAAGAGGC	214	53300689	0.999995	1	8	0	IQSEC2	protein_coding	ENST00000485377	Intron
chr1	+	36513146	36513172	G1756.1	AGAAGGAGAAGAGAAAGGGAAAGGTGT	213	36513146	0.77368	2	120	221	AGO3	protein_coding	ENST00000471099	Intron
chr11	+	74709135	74709158	G27336.1	AGGCTGAAGGAAAGGAAGAGAGAT	213	74709135	0.874932	1	63	251	NEU3	protein_coding	ENST00000545272	Intron
chr11	-	47864777	47864803	G30926.1	AAGAGGGAAAGGGAGGAGAGGAATTGT	213	47864779	0.638008	1	61	203	NUP160	protein_coding	ENST00000529863	Intron
chr12	-	6433223	6433247	G38425.1	AAAACTGAGAAGAGGAAGGGAGGGC	213	6433242	0.500358	1	198	15	NA	NA	NA	Intergenic
chr5	-	41713689	41713719	G131424.1	AGAAGAAGAGGAGAGTGAGAAAGGGAGGGGC	213	41713689	0.992459	1	12	201	NA	NA	NA	Intergenic
chr7	-	154780433	154780454	G154202.1	GAATGAGAAAGGGAGAGAGGAC	213	154780445	0.54006	1	183	29	PAXIP1	protein_coding	ENST00000419436	Intron
chr19	+	34995138	34995164	G76986.1	AGAGAGAGAGGGAGAGAGGGATTGAAC	212	34995138	0.755865	1	155	269	WTIP	protein_coding	ENST00000590071	3UTR
chr2	+	172599795	172599824	G85943.1	AGGCTGAGGAGGAAAAGAAAGAGGAAGGGT	212	172599799	0.996495	1	80	206	DYNC1I2	protein_coding	ENST00000358002	Intron
chr2	-	234760777	234760806	G94759.1	GAAAGGGGAGGAAGAGAGATGAGGAGAGGT	212	234760793	0.836798	1	184	232	HJURP	protein_coding	ENST00000454020	Intron
chr3	-	49361882	49361906	G112500.1	GAGAATGAGAAAAGGAGGAAGGGAT	212	49361901	0.946286	1	182	223	USP4	protein_coding	ENST00000415188	Intron
chr3	-	196871633	196871653	G116674.1	AGATGAGAAAGAAGAGGGAAC	212	196871650	0.500162	1	191	21	DLG1	protein_coding	ENST00000447466	Intron
chr5	-	137353738	137353765	G133703.1	AGGGTGAAGAAGAGGAAAGGGAGGAGAC	212	137353761	0.500117	1	161	29	FAM13B	protein_coding	ENST00000514310	Intron
chr9	-	34379843	34379870	G166610.1	GAAGGGTGAGGAAGAAGGAGAGGAGGAT	212	34379864	0.80898	1	178	227	C9orf24	protein_coding	ENST00000379126	Intron
chr2	+	176477412	176477439	G86120.1	AGCTGGAGAAGAGGAAAGGGAAGAGTGT	211	176477415	0.846319	2	167	262	NA	NA	NA	Intergenic
chr2	-	232315550	232315572	G94671.1	AAGTGGAGAGGAAGGAAAAGAAC	211	232315569	0.500052	1	142	38	NA	NA	NA	Intergenic
chr6	+	167465842	167465870	G139960.1	AGGAAGGAAGGAAGAGGAAGGAAAAGTGT	211	167465842	0.900009	1	67	211	NA	NA	NA	Intergenic
chr1	+	203925354	203925378	G6619.1	GGAGAGAGGAGGAAGGGAGATGGGT	210	203925365	0.71132	1	143	210	NA	NA	NA	Intergenic
chr1	-	243912334	243912359	G16172.1	GGTAAGGAAAAGGAAGGAGGAAGTTC	210	243912351	0.749029	1	82	323	AKT3	protein_coding	ENST00000263826	Intron
chr12	+	50925895	50925921	G35215.1	AGAAGGGAAGAAGGAAAGGATGGGAGC	210	50925915	0.500908	1	200	10	DIP2B	protein_coding	ENST00000301180	Intron
chr14	+	92646007	92646034	G49699.1	GATGGAGAAAGAGGGGAGGAAGAAGAAT	210	92646009	0.999989	2	79	165	NA	NA	NA	Intergenic
chr20	-	479224	479251	G97512.1	GAGATAGGGAGAAAGGAAGAGGAACTGC	210	479247	0.543455	2	146	43	CSNK2A1	protein_coding	ENST00000400217	Intron
chr3	+	100486313	100486342	G108054.1	GGACTGGAAAGGGAGAGGAAGGGAGAGAAT	210	100486327	0.927617	1	37	183	NA	NA	NA	Intergenic
chr4	+	166301145	166301164	G120607.1	GATTGAGAGGAAAGGAGAAC	210	166301158	0.826989	1	17	17	CPE	protein_coding	ENST00000480404	Intron
chr1	+	145641579	145641609	G4621.1	GAGTGAGAGAGGGAGAGAGAAGAAAGAGGGC	209	145641582	0.890806	1	98	10	RNF115	protein_coding	ENST00000542738	Intron
chr11	+	65997537	65997560	G26875.1	GGGGATGAGGAAGGAAGGGAGAAT	209	65997537	0.802066	1	128	269	PACS1	protein_coding	ENST00000320580	Intron
chr17	+	56842350	56842378	G66783.1	AGAGGATAAGGGAAGAAAAAGAAGAAAGT	209	56842356	0.999998	1	196	207	PPM1E	protein_coding	ENST00000308249	Intron
chr19	+	51001525	51001550	G78055.1	AGAGAGATGGGGAGAAAAGGGAGAGT	209	51001532	0.823261	2	185	169	NA	NA	NA	Intergenic
chr2	-	27429508	27429534	G89216.1	GAGAGGAGAAGGAAGAGGGAAGTGAGC	209	27429518	0.777599	1	101	55	SLC5A6	protein_coding	ENST00000445802	Intron
chr21	+	38753559	38753585	G100387.1	GAGAGCTTTGAGGAAAAAGGAAAAGAT	209	38753578	0.764951	2	152	138	DYRK1A	protein_coding	ENST00000455097	Intron
chr5	-	86620092	86620124	G132475.1	GAAAGAGAGGAGGAAAAGGGAGGGAAGGCTAGC	209	86620095	0.8376	1	30	12	NA	NA	NA	Intergenic
chr6	+	160576415	160576437	G139743.1	GGATGAGAGAAGGGAGAGGGGAT	209	160576418	0.791872	1	161	257	SLC22A1	protein_coding	ENST00000324965	Intron
chr6	-	36829834	36829856	G141251.1	GACTAAGAGGAGGAGGAAGGGAC	209	36829853	0.500018	1	134	60	PPIL1	protein_coding	ENST00000373699	Intron
chr1	+	154245858	154245884	G4868.1	GATGAGGAAGAAGAAGAAGAAGGGGGC	208	154245860	0.70859	1	146	20	HAX1	protein_coding	ENST00000471326	Exon
chr15	-	43280283	43280305	G56409.1	AAAGGGGAAAGGAAGACTGAGGC	208	43280288	0.500025	1	155	53	UBR1	protein_coding	ENST00000382177	Intron
chr17	-	17817875	17817900	G68789.1	GGAGGAGGAGAGGAAGGGATGAGAAT	208	17817897	0.70028	1	87	243	TOM1L2	protein_coding	ENST00000579586	Intron
chr20	+	1154798	1154826	G95134.1	AGGGAGAGATTGGAGGAAGGGAAGAAAGA	208	1154816	0.757075	2	199	217	RP4-545L17.7	processed_transcript	ENST00000418246	Intron
chr3	+	23871169	23871197	G105810.1	AATAAGAGAAGGAGAAAGGAAAGAGGAAC	208	23871171	0.674168	1	64	17	UBE2E1	protein_coding	ENST00000452012	Intron
chr6	+	36109080	36109111	G136343.1	AAGAAAACTGAGGAGAGAGAAGGGGAGGAAGT	208	36109088	0.713953	2	143	187	NA	NA	NA	Intergenic
chr9	+	101990485	101990508	G164191.1	GGAGTGAGGGAAAGGAAAGGAAGT	208	101990489	0.866388	1	185	231	SEC61B	protein_coding	ENST00000223641	Intron
chr1	-	153902208	153902230	G12999.1	AGAGTGAGAAAGGGAAGGGAAAT	207	153902226	0.856248	1	148	248	DENND4B	protein_coding	ENST00000480340	Exon
chr13	+	33167918	33167947	G42798.1	AGGTTGAGGAGAAGGAGGAAAAGGAAGGAT	207	33167933	0.819534	1	167	440	PDS5B	protein_coding	ENST00000466078	Intron
chr17	+	34178446	34178469	G65652.1	GAGTAAGAAAAAAAGAGGGAGGAT	207	34178449	0.936959	1	171	225	TAF15	protein_coding	ENST00000586593	Intron
chr17	-	26960811	26960834	G68947.1	GGAGTGAAGGAGGAAGAGAGGGGT	207	26960834	0.806429	1	103	272	KIAA0100	protein_coding	ENST00000581064	Exon
chr20	+	47549268	47549295	G96822.1	AGCTGGAAGGAGAGAAGAGGAAGGAGCT	207	47549271	0.967782	2	160	24	ARFGEF2	protein_coding	ENST00000371917	Intron
chr5	-	180273968	180273991	G135139.1	GGAGTTGAGGGAGGAAAGGGAGAT	207	180273979	0.721792	1	157	448	NA	NA	NA	Intergenic
chr7	+	69619283	69619309	G146975.1	AAAAATGAGAGAGGAAAAGGGAAAAAT	207	69619288	0.834465	1	176	237	AUTS2	protein_coding	ENST00000342771	Intron
chr1	-	63959349	63959377	G11018.1	GAAAGAAATTGAAGGAAGGAAAGGAAAAT	206	63959360	0.737982	2	182	436	ITGB3BP	protein_coding	ENST00000462285	Intron
chr10	+	97935281	97935306	G19141.1	AAAGGAGAGGAAGGAGGATTGAGTTT	206	97935281	0.765374	4	239	433	ZNF518A	processed_transcript	ENST00000442635	Intron
chr14	+	23579210	23579233	G47463.1	GAAGATGAGGAAGGAGGAAGGAGC	206	23579215	0.703343	1	171	15	NA	NA	NA	Intergenic
chr5	+	134112186	134112216	G128982.1	AGGCTGAGAAGGAAGAAGAGGAGGAGGAGTT	206	134112199	0.899823	2	73	244	DDX46	protein_coding	ENST00000509255	Intron
chr6	+	158903537	158903558	G139654.1	AGACTGAAAGGAGGGAGAGGAC	206	158903541	0.999529	1	186	0	TULP4	protein_coding	ENST00000367097	Intron
chr6	-	71997717	71997737	G142118.1	GAAAGGAGGAGGGAGAACTGT	206	71997726	0.886878	1	43	43	RP11-154D6.1	antisense	ENST00000587253	Intron
chr7	+	93346896	93346943	G147591.1	AAGGGAGGAAGGGAATGAGGAGAGAGAGGAATGAAAGAAGGAAGGAAC	206	93346911	0.842139	2	167	82	GNGT1	protein_coding	ENST00000455502	Intron
chr8	-	104406140	104406165	G161038.1	AAAGAGAGAGGAGGGAAAGAAAGTGC	206	104406142	0.501577	1	147	8	NA	NA	NA	Intergenic
chr1	+	38166437	38166462	G1838.1	AGCTAGAGAAGAAAGGGAAGAGGAAC	205	38166440	0.786572	1	85	13	CDCA8	protein_coding	ENST00000327331	Intron
chr10	+	49648907	49648931	G17699.1	AGTTGAGAGAAGGGAAGAAAGGGAC	205	49648919	0.746185	1	28	97	NA	NA	NA	Intergenic
chr11	-	85553572	85553596	G32141.1	GGGGAGATGAGGGAGGAAGAAAAGC	205	85553589	0.500079	1	174	31	NA	NA	NA	Intergenic
chr12	-	56563603	56563630	G39937.1	GAAGGATGAGGAGAAAGGGAAAGAAGGC	205	56563624	0.500246	1	185	20	SMARCC2	protein_coding	ENST00000267064	Exon
chr17	+	60649616	60649643	G66939.1	AGTAGAGGAAGAAGGAGAAGGGAGCTAT	205	60649618	0.631026	2	108	80	TLK2	protein_coding	ENST00000542523	Intron
chr2	+	27467536	27467558	G82008.1	AGAGATGAGAAAAGGAGAAGGAC	205	27467541	0.500317	1	190	15	NA	NA	NA	Intergenic
chr5	-	130840386	130840408	G133445.1	AAAGTTGAGGAAGAGGGAGAAAT	205	130840397	0.703397	2	186	429	FNIP1	protein_coding	ENST00000514667	Exon
chr9	-	37901700	37901727	G166820.1	ATTAAGAAAGGGAGAGGAGAGAGGGAAC	205	37901700	0.892573	1	28	84	SLC25A51	protein_coding	ENST00000242275	Intron
chr1	+	38508098	38508126	G1860.1	GAGCTGAGGAGGAGAAGAAAAAAGGAGCA	204	38508102	0.527305	1	78	63	NA	NA	NA	Intergenic
chr10	-	120052939	120052962	G24077.1	GAGATGAAGAAGGAAAGGGAAGGT	204	120052958	0.818642	1	170	238	NA	NA	NA	Intergenic
chr12	+	79466690	79466716	G36310.1	GAAGGAGTAAGGGGAAGGAAGGGAAAC	204	79466697	0.500095	1	169	34	SYT1	protein_coding	ENST00000446242	Intron
chr15	-	66620624	66620656	G57293.1	GCTAAGGGAAAAGGGGGAAAGGAGAAATAGAGC	204	66620643	0.683466	2	35	203	RP11-352G18.2	antisense	ENST00000565993	Intron
chr3	+	157936897	157936927	G109818.1	GGAAGAGGAAGTGAGAAGGAAAGGGAAAAAC	204	157936908	0.500502	1	139	16	RSRC1	protein_coding	ENST00000471911	Intron
chr4	+	119615238	119615263	G119590.1	AGCTAAGAGGAAGGGGGAAAAGAATC	204	119615241	0.874997	1	151	238	METTL14	protein_coding	ENST00000502564	Intron
chr6	+	2770254	2770280	G135259.1	AAAAATGAGGAAAAGGAAGGAAGGGAT	204	2770259	0.913374	2	173	183	WRNIP1	protein_coding	ENST00000380771	Intron
chr3	-	52288880	52288904	G112644.1	GAATTAAGAAGGAAAGGGAAAAGAT	203	52288892	0.790853	1	201	406	WDR82	protein_coding	ENST00000296490	3UTR
chr4	-	128863085	128863107	G124272.1	GCTGAAGGGAAAGGGAGGAAAGC	203	128863105	0.500016	1	116	62	MFSD8	protein_coding	ENST00000509826	Intron
chr12	-	133203004	133203030	G42372.1	AAGGGACTAAGGAAGGGAGGAAAGGAC	202	133203023	0.500018	1	139	63	POLE	protein_coding	ENST00000544870	Intron
chr17	-	65357053	65357081	G70637.1	GGAAGATTGGGAGAAAAAAGGGGGATGAT	202	65357067	0.809096	1	201	417	PSMD12	protein_coding	ENST00000578015	Intron
chr2	-	24577921	24577945	G89076.1	GGGAGAGGAAGGGAGGAAACTGAAC	202	24577925	0.924749	1	58	1	ITSN2	protein_coding	ENST00000407704	Intron
chr20	-	50217101	50217125	G99259.1	AAATGAGAGGAGAGGGAGAGAGAGT	202	50217122	0.857235	1	176	228	ATP9A	protein_coding	ENST00000338821	3UTR
chr1	+	26851240	26851267	G1196.1	GAGAGGGAGAAGAAAGAGGGTCAGGGAC	201	26851260	0.564493	1	147	54	NA	NA	NA	Intergenic
chr11	-	47133517	47133551	G30866.1	AAAAGAATAAGAGGGAAAGGAAGAAGAGATGAGGT	201	47133544	0.877583	2	133	248	NA	NA	NA	Intergenic
chr20	-	37043086	37043111	G98731.1	GAAATAAGAAGGAAAGAGGAAAAGAT	201	37043107	0.939493	1	136	214	RP4-564F22.5	lincRNA	ENST00000422519	Intron
chr4	+	1735030	1735053	G116767.1	AAGAAGTGAGGGAAAGGAAAAAAT	201	1735036	0.991489	1	200	202	TACC3	protein_coding	ENST00000470136	Intron
chr7	+	157907277	157907299	G149714.1	AGAGATGAGAGAGGAGGAGGAGC	201	157907282	0.500027	1	151	50	NA	NA	NA	Intergenic
chr2	+	170781054	170781082	G85878.1	GAGAGGAGAAAGAGGAGAGAAGAATTAGC	200	170781064	0.920257	2	15	354	UBR3	protein_coding	ENST00000418381	Intron
chr5	+	159472269	159472295	G129811.1	AGAAAATGAGGGAAAGGAGAAGAAAGT	200	159472275	0.837977	2	168	200	TTC1	protein_coding	ENST00000518560	Intron
chr1	+	52899082	52899105	G2520.1	AGAGGTTGAAGGAGAGGGAAAAGT	199	52899095	0.754336	1	195	402	NA	NA	NA	Intergenic
chr1	-	175861725	175861748	G13921.1	AGGAAAGAGAGAGAGGAGGGTAGT	199	175861748	0.980813	1	5	37	NA	NA	NA	Intergenic
chr13	-	79229709	79229733	G46489.1	GGGATGGAGAGGAAGGAGAGAGAGC	199	79229729	0.50005	1	151	41	RNF219	protein_coding	ENST00000282003	Intron
chr5	-	81530989	81531014	G132358.1	GAATAGAGGAAAGGAAAGAAGAGAGT	199	81531005	0.775555	1	97	216	NA	NA	NA	Intergenic
chr9	+	6478803	6478828	G162470.1	AGAGGTGAGAGAAAGGGGGAAAGGAT	199	6478808	0.95058	1	156	206	UHRF2	protein_coding	ENST00000484159	Intron
chr1	+	110619355	110619383	G4151.1	TGGAGGAAGAGAGAAGAGGGAGATTGGAT	198	110619364	0.66552	2	62	345	NA	NA	NA	Intergenic
chr11	-	85696180	85696203	G32154.1	AATAGAGGAGGGGAAGAAAGGGAT	198	85696201	0.830732	1	145	212	PICALM	protein_coding	ENST00000530542	Intron
chr15	+	89799070	89799101	G55407.1	AAGTGGAAGGAGGAAGAAGGGGAGTAGAGGAC	198	89799073	0.723347	2	154	88	FANCI	protein_coding	ENST00000568670	Intron
chr16	-	58645814	58645840	G63116.1	GAAGGAGTTAAGGGGAGAAAAAGAAGT	198	58645825	0.763936	2	218	376	CNOT1	protein_coding	ENST00000565697	Intron
chr9	+	37349127	37349155	G163203.1	GAATGAGGAGGGAAGAAGGAGAGGGAAGC	198	37349130	0.500104	1	145	34	ZCCHC7	protein_coding	ENST00000534928	Intron
chr9	-	74912174	74912203	G166974.1	AGGAAAAACTGAGAGGAGGAGGGAGGAAAC	198	74912194	0.500222	1	165	21	NA	NA	NA	Intergenic
chr1	+	214806269	214806294	G7071.1	GGAAAGATGGGAAAGGAAGGAAGGGA	197	214806276	0.7904	1	150	47	CENPF	protein_coding	ENST00000366955	Intron
chr13	-	50580486	50580507	G45857.1	GGATGAGGAGGAGAAAAAGGGC	197	50580504	0.500259	1	180	17	NA	NA	NA	Intergenic
chr14	+	67213665	67213694	G48690.1	AGAAAAATGAGGAAGAGGAGAGGGGGAAAC	197	67213672	0.506131	1	193	4	GPHN	protein_coding	ENST00000305960	Intron
chr17	-	7589911	7589938	G68374.1	GAGAGGGGAGGAGAGAGAGAGAAAATGT	197	7589928	0.703294	1	32	174	TP53	protein_coding	ENST00000503591	Intron
chr21	+	34718640	34718664	G100186.1	AGAAAAAATGAGGGAGAAGGGAAGT	197	34718647	0.99121	1	196	198	IFNAR1	protein_coding	ENST00000416947	Intron
chr3	+	24040854	24040876	G105826.1	GAAATGAGGAAGGAAGGAAAAGC	197	24040858	0.50003	1	148	49	NA	NA	NA	Intergenic
chr3	+	56591549	56591585	G107125.1	GAGGAGGGAAGAGAGGTGAGGAGGAAAGGAGAGAAAT	197	56591585	0.575882	2	155	61	CCDC66	protein_coding	ENST00000442522	Intron
chr6	-	135363472	135363498	G143831.1	GAGATTGGGGGAAAGAAGGAAGAAGAT	197	135363484	0.767287	2	179	412	HBS1L	protein_coding	ENST00000367824	Intron
chr17	-	1573144	1573169	G67993.1	GGAGTGAGAAGAGGAGAGGGAGGAAT	196	1573165	0.749161	1	138	248	PRPF8	protein_coding	ENST00000572621	Intron
chr20	+	39660473	39660501	G96465.1	AGAGCTGAAAAAGGAGAGAAGGAAGGATT	196	39660478	0.960885	1	85	286	TOP1	protein_coding	ENST00000361337	Intron
chr3	+	5315788	5315814	G105116.1	GGTGGAAGAGGAAGGGAGAGGAGAGAT	196	5315790	0.999206	2	176	39	NA	NA	NA	Intergenic
chr6	+	158705136	158705161	G139642.1	AGGTGGGGAAAAAGAGAAAGAGGAGT	196	158705139	0.748066	2	112	99	RP11-732M18.3	lincRNA	ENST00000432358	Intron
chr8	-	52679462	52679487	G159653.1	AAAGGAGATGAGGGAGAGAAGGGGAC	196	52679479	0.500099	1	167	29	PXDNL	protein_coding	ENST00000543296	Intron
chr9	-	2737713	2737740	G165855.1	GAGGAAAATGAAGGAAGGAGAGGGAAAT	196	2737732	0.891868	1	182	193	KIAA0020	protein_coding	ENST00000490444	Intron
chr1	+	118497591	118497619	G4484.1	GAGATAAAGAAGAGAGAGAGGGGAAGAGT	195	118497595	0.999991	2	118	116	WDR3	protein_coding	ENST00000349139	Intron
chr1	-	155647685	155647711	G13130.1	AATAAGGAAGAGAGAGGAGAAAAAGAC	195	155647709	0.500588	1	168	14	YY1AP1	protein_coding	ENST00000438245	Intron
chr10	+	114427581	114427604	G19822.1	AAAATGAAAGGGGAAAGGGAGAGC	195	114427585	0.500081	1	164	31	VTI1A	protein_coding	ENST00000393077	Intron
chr15	-	83832044	83832073	G58054.1	GGGAAGGAGGAAAGAGAAGAGGTGAAGAAC	195	83832061	0.602947	1	17	84	HDGFRP3	protein_coding	ENST00000562702	Intron
chr17	+	48841989	48842010	G66484.1	AGAGGGAAGGGAAAGGAGTGAA	195	48841996	0.77688	1	149	46	NA	NA	NA	Intergenic
chr2	+	177011473	177011497	G86198.1	GGGGAAAGAAAGAGAGGATGAGGGT	195	177011482	0.990143	1	194	196	HOXD3	protein_coding	ENST00000432796	Intron
chr20	-	496562	496589	G97515.1	ATTGGGAAAGAGAGAGAGGGAAGGGAAC	195	496562	0.782224	1	14	28	CSNK2A1	protein_coding	ENST00000217244	Intron
chr3	-	135891412	135891434	G114976.1	GTTAGGGGAGAAAGGAGGAGAGC	195	135891412	0.987961	1	24	226	MSL2	protein_coding	ENST00000309993	Intron
chr5	-	86667288	86667310	G132479.1	GGGGAAAAGGAGAGAACTAAGGT	195	86667300	0.924072	1	186	195	NA	NA	NA	Intergenic
chr6	+	3075561	3075588	G135274.1	GAATGGAAGAAAAGAAGGGAGGAAGGAT	195	3075564	0.99998	2	94	135	RIPK1	protein_coding	ENST00000259808	Intron
chr1	-	151286599	151286634	G12877.1	GAGTGACTAGAGAAAAGGAAGAGGGAGGGAGACTAT	194	151286612	0.93662	3	97	134	PI4KB	protein_coding	ENST00000430800	Intron
chr1	-	160174375	160174407	G13394.1	GACTGAAAAGAGGAAAGGAAGAATTGGAGAAGC	194	160174404	0.894095	3	176	230	RP11-536C5.7	antisense	ENST00000418602	Intron
chr5	-	150258039	150258066	G134171.1	GGGAAGATGAGGAGAGAGGAGGAGGAGC	194	150258053	0.595337	1	115	65	NA	NA	NA	Intergenic
chr5	-	175775835	175775860	G134920.1	GGGAGAGAAGGAGGAGAGAATGGAAC	194	175775840	0.706886	1	175	19	KIAA1191	protein_coding	ENST00000533553	Intron
chr6	+	108986426	108986449	G138164.1	GGATGAGAAGAGAAGGAGAGGGAT	194	108986429	0.868824	2	167	152	FOXO3	protein_coding	ENST00000540898	Intron
chr6	+	157201353	157201375	G139568.1	GATAAGAGAGAGAAGGGAGGAGC	194	157201370	0.832088	1	139	38	ARID1B	protein_coding	ENST00000275248	Intron
chr9	-	95378400	95378426	G167571.1	AGTTGAAAGAAGAAAGGGAGAGAGAAC	194	95378400	0.941427	1	41	169	IPPK	protein_coding	ENST00000375522	Intron
chrX	-	83682462	83682486	G174813.1	GAAGAAAAGGAAAGGGAAAGTTGAT	194	83682486	0.822452	2	103	237	HDX	protein_coding	ENST00000373177	Intron
chr1	-	243991836	243991858	G16184.1	GGCTGAGGAGGAAGAGAAAGGGT	193	243991855	0.842146	1	166	220	AKT3	protein_coding	ENST00000263826	Intron
chr12	-	74820691	74820716	G40447.1	GAATGGAAAGGGAGAGAAAAAGGGAT	193	74820713	0.999994	1	190	193	NA	NA	NA	Intergenic
chr14	+	51761743	51761765	G48167.1	AGATTGAGGGAGGAAAAAGAGAT	193	51761754	0.773636	1	193	386	NA	NA	NA	Intergenic
chr1	-	192937798	192937822	G14336.1	AGGAAGGAGGAAAGGGAGTGAAGAT	192	192937813	0.90099	1	179	198	NA	NA	NA	Intergenic
chr3	-	25668211	25668238	G111704.1	GGGGAAAGAAGGAGAGAGAGACTAGAAT	192	25668225	0.848924	1	119	167	TOP2B	protein_coding	ENST00000264331	Intron
chr8	+	17133740	17133763	G154861.1	AGACTGAAGGAAGAAGGGGAGACT	192	17133763	0.656437	2	160	33	VPS37A	protein_coding	ENST00000521829	Intron
chr9	-	33227133	33227163	G166558.2	GAAAAGGAGGAAGAGAGAGGTGAGGAGAAAC	192	33227143	0.617787	1	138	25	NA	NA	NA	Intergenic
chr1	-	114952670	114952697	G12451.1	GAAGAGAGAAAGGGAGATTGAGAGAGAT	191	114952697	0.75585	1	180	361	TRIM33	protein_coding	ENST00000450349	Intron
chr1	-	115270402	115270427	G12472.1	AGTGAGAAGGGGGGAAAGAGGAGAAC	191	115270425	0.500187	1	153	24	CSDE1	protein_coding	ENST00000534699	Intron
chr4	+	17833160	17833181	G117361.1	AGTGGGAAGGAGGAGAGGGAAC	191	17833162	0.711445	1	113	14	NCAPG	protein_coding	ENST00000510063	Intron
chrX	-	53637336	53637360	G174148.1	AAAAGATGAGGGGAAGGAGAAAAGT	191	53637354	0.895421	1	162	214	HUWE1	protein_coding	ENST00000262854	Intron
chr2	-	186647670	186647696	G93476.1	GATAAGGAGAAGGAGAAAGGAAAGGAC	190	186647694	0.500328	1	166	18	NA	NA	NA	Intergenic
chr7	-	91506864	91506887	G152153.1	GGAGTTGAGGAAGAGGAAGAAAGC	190	91506869	0.774513	1	182	198	MTERF	protein_coding	ENST00000481516	Intron
chr8	-	95473109	95473136	G160711.1	GAAGTGGAAGAGAGAGAGGGAAGAGGAT	190	95473125	0.842962	1	146	202	RAD54B	protein_coding	ENST00000297592	Intron
chr9	+	82235794	82235823	G163585.1	AGAAAAGGAGAGAGAGATTGAGGGGGAGGT	190	82235794	0.843069	1	164	391	TLE4	protein_coding	ENST00000265284	Intron
chr1	-	156300008	156300031	G13202.1	GATGAAAGAGGAGGGAGGAAAGAT	189	156300029	0.76933	1	131	209	CCT3	protein_coding	ENST00000415548	Intron
chr12	+	54389741	54389771	G35434.1	AGGAGAGAGAAGGGGGGAAAGTAGAGGGGAA	189	54389751	0.55114	1	31	57	HOXC6	protein_coding	ENST00000504315	Intron
chr2	-	61765197	61765219	G90251.1	AGAGAAGGGGGGAAAGTTTAGGC	189	61765219	0.766499	3	179	364	XPO1	protein_coding	ENST00000401558	5UTR
chr3	+	50185974	50186020	G106813.1	GGAATAAGAAAAAGAGAGGGAAGGTAAGGGAAGAAGAGAGGGAAGGT	189	50185978	0.929562	3	169	146	NA	NA	NA	Intergenic
chr9	-	123341274	123341297	G168441.1	GAGTAGAGGGAAGAGGAGGAGAGC	189	123341294	0.500011	1	72	56	CDK5RAP2	protein_coding	ENST00000359309	Intron
chr12	+	67668923	67668945	G35968.1	ACTGAGAAAGAGGAGGAAGGGAC	188	67668925	0.623946	1	54	14	CAND1	protein_coding	ENST00000539434	Intron
chr2	+	48026242	48026266	G82764.1	AAGGAGGAAAAGAGAAGAGATGAGC	188	48026262	0.500023	1	133	55	MSH6	protein_coding	ENST00000540021	Exon
chr2	+	233655840	233655863	G87897.1	AAATAAGAAAGAAGGAGAGAAAAC	188	233655843	0.500603	1	176	12	GIGYF2	protein_coding	ENST00000452341	Exon
chr3	+	24021511	24021532	G105823.1	AGCTGAGGGGAAAAGGGGGAAC	188	24021532	0.527461	1	88	91	NR1D2	protein_coding	ENST00000312521	3UTR
chr3	+	50017841	50017864	G106784.1	AAATGGAGAAGGAAGGAAGAGAGT	188	50017844	0.866746	1	166	210	RBM6	protein_coding	ENST00000442092	Intron
chr6	+	64444520	64444542	G137209.1	GGGTAAGAAAGAAGGAGAGGAAT	188	64444523	0.864806	1	150	225	PHF3	protein_coding	ENST00000505138	Intron
chr1	+	35795865	35795892	G1715.1	AAGGAAGGAATGAGGAAAGAAAAGGAGT	187	35795877	0.821549	1	155	197	ZMYM4	protein_coding	ENST00000373297	Intron
chr2	-	74754998	74755024	G90782.1	AGGAGGAGAGGGAGGAAAGCTTGAGAT	187	74755002	0.702588	1	20	60	AUP1	protein_coding	ENST00000486234	Exon
chr4	-	74119927	74119950	G122916.1	GAAAATGAGGGAGAAAGAAAAAAT	187	74119945	0.999993	1	187	187	ANKRD17	protein_coding	ENST00000330838	Intron
chr7	+	29202416	29202441	G145932.1	AAAGGTTAGGGAAGAGGAGGGAGAGC	187	29202441	0.624526	2	164	210	CHN2	protein_coding	ENST00000539406	Intron
chr14	-	34905696	34905717	G50748.1	AGAGTTGAGAAAGGGGAAAGGC	186	34905699	0.781291	1	182	190	EGLN3	protein_coding	ENST00000551935	Intron
chr18	-	37352537	37352562	G74389.1	GGGAAAGAAAGGGAAAGGGAAAATAT	186	37352549	0.681188	1	85	146	LINC00669	lincRNA	ENST00000591629	Intron
chr22	-	20850708	20850729	G103623.1	AATGAGAGAGGGAGGAGAGAAC	186	20850715	0.83119	1	12	28	NA	NA	NA	Intergenic
chr10	+	104209819	104209851	G19500.1	GATAGAGGGAAAAGAGGAAGGGAAAGTTGGGGC	185	104209821	0.917297	2	89	255	RP11-18I14.10	processed_transcript	ENST00000492465	Intron
chr14	+	90471122	90471147	G49610.1	AGGCTGAGAGAAGGAAGGGAGGAAGT	185	90471132	0.860246	1	51	229	TDP1	protein_coding	ENST00000357382	Intron
chr16	-	19711558	19711581	G62212.1	GAGGGATGAGAGGAGGGAAGAAAT	185	19711575	0.808548	1	152	218	NA	NA	NA	Intergenic
chr17	-	1411757	1411779	G67980.1	AGTTAAGGAGAGGAAGGAAGGGC	185	1411757	0.878288	2	98	270	INPP5K	protein_coding	ENST00000481867	Exon
chr19	+	38900739	38900767	G77183.1	GGAAGGAGGAAGGGAGGAAGAAAGATGAC	185	38900754	0.557973	1	99	86	NA	NA	NA	Intergenic
chr22	-	41620688	41620711	G104560.1	AGGGAATGAGGGAGAGAAGGGAGT	185	41620702	0.948546	1	179	185	NA	NA	NA	Intergenic
chr3	-	9351048	9351071	G111163.1	GAGGAAAGGAGGAAAGAGGGTAGT	185	9351060	0.80468	1	109	157	RP11-380O24.1	antisense	ENST00000491930	Intron
chr3	-	176868279	176868301	G116049.1	GAAAGAGGAGGAAAGGATTAGAC	185	176868300	0.595641	1	105	246	TBL1XR1	protein_coding	ENST00000427349	Intron
chr5	+	179151748	179151781	G130459.1	AAGGGAGATGAGGAGGAGGAAGGAGAAGAGAAAC	185	179151767	0.836629	1	62	45	CANX	protein_coding	ENST00000512607	Exon
chr6	-	111722524	111722550	G143167.1	GAAAGGAAAGGAAGGAAGAGGGAAGAT	185	111722539	0.810027	1	3	153	REV3L	protein_coding	ENST00000435970	Intron
chr7	+	139055619	139055649	G149058.1	GGAAGAAATGGAGGGAAAAAGAGGGAGGAAC	185	139055627	0.650283	1	150	24	C7orf55-LUC7L2	protein_coding	ENST00000354926	Intron
chrX	+	103415200	103415226	G171600.1	AGGGAAAGAAAGGAGAAGGGGAGATGT	185	103415200	0.970045	1	38	200	FAM199X	protein_coding	ENST00000493442	Intron
chr10	+	85921226	85921253	G18764.1	AAGAAAAATTGAGAAAGGAAGGGAAAGC	184	85921247	0.745411	2	202	166	NA	NA	NA	Intergenic
chr10	+	96426920	96426944	G19097.1	AAAGGAATAAGAGAGAGAAGGAAAT	184	96426927	0.883092	1	168	200	NA	NA	NA	Intergenic
chr11	-	2680238	2680264	G29463.1	GAAAGGAAAGGAGGAGGAGGAGCTGGC	184	2680241	0.734511	1	73	19	KCNQ1OT1	antisense	ENST00000597346	Exon
chr16	+	67282711	67282736	G60604.1	GATTTAGGGAGGAAAGAGGAGAGAGT	184	67282718	0.697579	2	94	353	SLC9A5	protein_coding	ENST00000566345	Intron
chr17	-	59979745	59979783	G70418.1	AAGATTGAGGGGAAGGAAAAGAGGAAAGGATAAGAAAAT	184	59979767	0.812347	3	142	274	INTS2	protein_coding	ENST00000251334	Intron
chr2	-	68271153	68271174	G90484.1	GACTGGAAGGAAGAGAGGAAGT	184	68271166	0.902995	1	156	184	C1D	protein_coding	ENST00000485709	Intron
chr22	+	50811551	50811576	G103451.1	AGAAAATGAAAAGGGGAGGGAAGGAC	184	50811557	0.565087	1	157	25	PPP6R2	protein_coding	ENST00000395744	Intron
chr9	-	33020403	33020426	G166544.1	GAAGAAATGGAGAGGGAGAAAAAT	184	33020420	0.815033	1	157	189	APTX	protein_coding	ENST00000489583	Intron
chr1	+	186454033	186454057	G6157.1	GGAGAGAAGTTGGAGGAAGAAGAAT	183	186454048	0.696986	1	135	414	NA	NA	NA	Intergenic
chr10	-	7800811	7800837	G20965.1	ACTAAGGGGAAGAAAGGGAAAAAGGAC	183	7800835	0.500028	1	128	55	KIN	protein_coding	ENST00000535925	Intron
chr12	-	53909500	53909537	G39783.1	AAGATTGAAAGGAGGGAGGAAGAGGAGAGGGAAAGTGC	183	53909502	0.627987	3	111	102	ATF7	protein_coding	ENST00000456903	3UTR
chr17	+	72242239	72242265	G67349.1	GGAAGAAGGAAGGGGAAGGAAATGGGT	183	72242239	0.766062	1	100	207	TTYH2	protein_coding	ENST00000528128	Intron
chr19	-	49950472	49950495	G80772.1	ACTGAGAGAGGGAGGAGAGAGAAC	183	49950472	0.722935	1	65	105	PIH1D1	protein_coding	ENST00000596895	Exon
chr2	+	176971107	176971137	G86187.1	GGAAAAGAAGAGGAAGGAGAGAAGTGAAGAC	183	176971107	0.559889	1	86	97	HOXD11	protein_coding	ENST00000498438	Intron
chr22	-	21152193	21152220	G103635.1	GGAAGAGAGGGAAGGGGAGAGGTGAAGT	183	21152206	0.913365	1	76	108	PI4KA	protein_coding	ENST00000572273	Intron
chr4	+	124108154	124108181	G119708.1	GAGGAAAGAAAAGAGGAAAGAGGATGAG	183	124108154	0.623721	1	80	103	SPATA5	protein_coding	ENST00000274008	Intron
chr7	+	921986	922009	G145036.1	GAAGGAGAGGGAAGGAATTGGGAA	183	922009	0.729349	1	128	183	GET4	protein_coding	ENST00000412734	Intron
chr11	-	17876034	17876063	G30073.1	GAAAAGGATTGAGAAAGGAAGGGGAAGAAT	182	17876046	0.758414	1	158	365	SERGEF	protein_coding	ENST00000531299	Intron
chr14	-	23549786	23549815	G50451.1	GAAAGAGTTTAAGGAAGAAGGGGAAGAGAT	182	23549798	0.867784	2	58	301	ACIN1	protein_coding	ENST00000457657	Exon
chr3	+	10093684	10093707	G105287.1	GAAAAAAAAGGGAAAGGTGGAGGT	182	10093692	0.918317	1	166	177	FANCD2	protein_coding	ENST00000383806	Intron
chr6	+	7626663	7626686	G135490.1	AGGGATGAGAGAGGAAAGAGGGAT	182	7626668	0.776727	1	139	225	NA	NA	NA	Intergenic
chr7	+	28649475	28649499	G145888.1	AGAAGAGGAAGGAGAAAAGGTTAGC	182	28649475	0.840789	1	105	240	CREB5	protein_coding	ENST00000461921	Intron
chr8	+	124870793	124870824	G157534.1	AGATGAGGAAAGAGAGAAAGGAAGTGGAAGAT	182	124870796	0.829063	2	153	211	FER1L6	protein_coding	ENST00000522917	Intron
chr9	+	115634729	115634753	G164610.1	GGTGAGAGAGGAGGAAGAGGGAAGT	182	115634737	0.835772	1	89	231	SNX30	protein_coding	ENST00000374232	3UTR
chr9	-	134850273	134850297	G168966.1	GAACTGAGGGAAAGAAGGGGGAGAT	182	134850287	0.731948	1	126	212	MED27	protein_coding	ENST00000372184	Intron
chr1	-	243381451	243381480	G16150.1	GAAAGGAAAGGTTAGGGAAGGAGAGGAGGC	181	243381480	0.778228	1	180	182	CEP170	protein_coding	ENST00000522995	Intron
chr14	+	55498347	55498370	G48300.1	GGGGAGAAAGGGAAAGGAGGGTGT	181	55498347	0.848017	1	87	208	SOCS4	protein_coding	ENST00000395472	Intron
chr2	-	136279816	136279842	G92248.1	GGAATAGGAAGGGAAGAGGAAAAGGAT	181	136279829	0.632508	1	41	191	ZRANB3	protein_coding	ENST00000403017	Intron
chr3	+	9465673	9465695	G105211.1	GGAATGAAGGGAAAGAAAGGAGT	181	9465677	0.999993	1	181	181	SETD5	protein_coding	ENST00000406341	Intron
chr3	-	48674390	48674416	G112460.1	GAAAGGTAGGGAAAGTGGGAGAGGGAC	181	48674399	0.56703	1	31	174	CELSR3	protein_coding	ENST00000498057	Exon
chr4	-	99714099	99714120	G123600.1	AATGAGAGAGGGAGAAAAGGAC	181	99714118	0.500179	1	159	22	NA	NA	NA	Intergenic
chr4	-	129859721	129859749	G124296.1	GAAGATTAAGGAAGGGAAGGAGAAAGGGC	181	129859730	0.769208	1	159	177	SCLT1	protein_coding	ENST00000439369	Intron
chr5	+	139945735	139945757	G129193.1	AGGTGAAGAGGGGAGGAAAGAAC	181	139945738	0.873559	1	62	12	SLC35A4	protein_coding	ENST00000514137	Intron
chrX	+	53112727	53112753	G170639.1	AGATGGGAAAGGGGGAAGAGGAGGAAC	181	53112730	0.797032	1	129	9	TSPYL2	protein_coding	ENST00000579390	Intron
chr1	+	29190775	29190812	G1374.1	CAAAAAGGAGAGAGAGGGAGAATGAGGGAAGAAGAGAT	180	29190796	0.711666	2	114	118	NA	NA	NA	Intergenic
chr10	+	92633835	92633863	G18959.1	GAGGGAGGAAGGGAAGAAGGAAGTTGGAC	180	92633863	0.618813	1	61	246	RPP30	protein_coding	ENST00000277882	Intron
chr17	-	7385011	7385031	G68352.1	GATTGAGGAAGGGGAGGAAGC	180	7385014	0.732121	1	139	221	ZBTB4	protein_coding	ENST00000311403	Intron
chr19	+	59072434	59072457	G78505.1	AGGGGTTGGAAAGGGAGAAGAGAC	180	59072453	0.763859	1	166	194	AC016629.8	antisense	ENST00000600534	Intron
chr3	+	138011639	138011665	G109244.1	AAAAAGAGAGAAAGGAGGACTAAGGAC	180	138011659	0.567164	1	179	1	ARMC8	protein_coding	ENST00000393058	Intron
chr3	-	122099042	122099072	G114376.1	AAAGGGAGAGGAGAGGAAAGGTTAAGGGAGT	180	122099072	0.770116	2	161	329	CCDC58	protein_coding	ENST00000479899	Intron
chr5	-	172743715	172743740	G134808.1	GGGAAAGGAAAGAAGAGAATGAAGAC	180	172743740	0.758654	1	85	95	STC2	protein_coding	ENST00000265087	3UTR
chr7	+	30664309	30664336	G145984.1	AAGAAGATGGGAGAAAAGGAAAAGGAAC	180	30664316	0.500371	1	139	18	GARS	protein_coding	ENST00000444666	Intron
chr8	+	96073723	96073752	G156806.1	AGAAGGAGGGGAGAAGAGTTGAGGGAATGC	180	96073723	0.85351	3	149	374	NDUFAF6	protein_coding	ENST00000286687	Intron
chr9	-	123250745	123250774	G168425.1	AGAGGTGAGAAGAGAGGAGAGGGAGAGGAC	180	123250769	0.500072	1	143	37	CDK5RAP2	protein_coding	ENST00000359309	Intron
chr1	-	51393538	51393565	G10571.1	AGAAAAAAGAAAAAGAGGAGATTAGGGC	179	51393565	0.999979	2	137	191	FAF1	protein_coding	ENST00000371778	Intron
chr15	+	90131428	90131457	G55447.1	GGAGGCTGAGGAGAGAGGGGAGGAGGAAGT	179	90131434	0.673112	2	105	89	RP11-429B14.1	sense_overlapping	ENST00000559041	Intron
chr16	-	66757115	66757143	G63270.1	GAGGGAGGTGGAGGAAGGAGGAGATGAGC	179	66757136	0.917064	2	84	179	DYNC1LI2	protein_coding	ENST00000258198	3UTR
chr2	+	30681387	30681412	G82192.1	AGGGTGATTGAGGAAGAGGGAGGAAC	179	30681408	0.984633	1	168	188	LCLAT1	protein_coding	ENST00000497423	Intron
chr2	+	187541737	187541763	G86483.1	GAAAAGTAAGGGAAGGAAGAAAGGGAC	179	187541755	0.64144	1	125	33	ITGAV	protein_coding	ENST00000433736	Intron
chr2	-	55249179	55249201	G90070.1	GAAGTAAGGGAAGAAAAGGGGGC	179	55249197	0.500527	1	167	12	RTN4	protein_coding	ENST00000357732	Intron
chr22	+	25868475	25868501	G102189.1	GAGGAGTTGGGGAAAGAGGGAAAAGGC	179	25868501	0.813665	2	62	94	CRYBB2P1	pseudogene	ENST00000509460	Intron
chr22	-	40812625	40812646	G104516.1	AAAATGGAGGAGAGGGAGAGGT	179	40812642	0.901313	1	145	203	MKL1	protein_coding	ENST00000396617	Intron
chr3	+	150350370	150350396	G109608.1	GATGAGGAGGGGAAAGGAAGAAGGAGA	179	150350372	0.999818	1	128	0	NA	NA	NA	Intergenic
chr13	+	28733915	28733940	G42658.1	AGGAGGAGGGTGAGGAAGGGAAAAGT	178	28733924	0.894564	1	159	197	PAN3	protein_coding	ENST00000399613	Intron
chr13	-	95218671	95218694	G46743.1	GAGGAGTGGAAGAAAGGAAGAAAT	178	95218688	0.848737	1	156	200	NA	NA	NA	Intergenic
chr17	+	7812150	7812171	G64771.1	GGGAATGAGGGAGGAAAGGAGC	178	7812155	0.999894	1	156	0	CHD3	protein_coding	ENST00000449744	Intron
chr19	+	5713327	5713357	G75895.1	GGCTGAGATGGAGGAGGGAGAGAAAAGAAAC	178	5713357	0.993674	1	13	164	NA	NA	NA	Intergenic
chr2	+	162253874	162253896	G85671.1	GAAGTGAAAGAAGGAGGAGGAAT	178	162253878	0.796644	1	141	215	PSMD14	protein_coding	ENST00000477232	Intron
chr20	+	43629963	43629986	G96655.1	AGAGGATGAGGAAGAGGAAGGAAC	178	43629969	0.500092	1	149	29	STK4	protein_coding	ENST00000396731	Exon
chr3	-	160283183	160283211	G115625.1	AGGTGAGAGGAGGAAGGAAGCGGCGGCGC	178	160283183	0.677447	1	69	100	KPNA4	protein_coding	ENST00000469804	Exon
chr5	+	32592976	32592999	G126412.1	AGAGAATGGAAGGAAAAAGAGGAT	178	32592982	0.977548	1	129	182	SUB1	protein_coding	ENST00000511615	Intron
chr6	+	36028523	36028548	G136335.1	GAAATGGAAAGGGAAGGAGGAAAGGT	178	36028527	0.999994	2	178	159	MAPK14	protein_coding	ENST00000472333	Intron
chr7	-	32928587	32928610	G150756.1	GAGGTGAGAGGAAAAAGGAAAAGT	178	32928610	0.668003	1	75	281	KBTBD2	protein_coding	ENST00000452926	Intron
chrX	+	100418476	100418500	G171477.1	GATGAGGGAAGGAAGGGGAGAGGAT	178	100418478	0.880978	1	115	210	CENPI	protein_coding	ENST00000372927	3UTR
chr10	+	135234487	135234514	G20656.1	AGAAGAGGGAAGAGGAAGGAAGGTGGGT	177	135234499	0.61688	1	54	180	MTG1	protein_coding	ENST00000460848	Exon
chr13	-	33021188	33021222	G45320.1	AAAATGAGAGGAGGAAGAAAAAGAGAGAAGGAAAT	177	33021203	0.935306	2	31	162	N4BP2L2	protein_coding	ENST00000509076	Intron
chr15	-	83840682	83840715	G58055.1	GATGAGGAGAAAAGGGGAGATAAAAAGAGGAAAC	177	83840713	0.867998	2	146	198	HDGFRP3	protein_coding	ENST00000563790	Intron
chr17	-	1459260	1459289	G67986.1	GGGGAAAGTGAAGAAAGGGAAAGAGAAGGT	177	1459281	0.752948	1	128	226	PITPNA	protein_coding	ENST00000576722	Intron
chr19	-	5601249	5601273	G78904.1	AGGGATGAGGGAGAGGAGATGAGAT	177	5601258	0.65101	1	11	354	SAFB2	protein_coding	ENST00000591310	Intron
chr2	+	32503667	32503692	G82253.1	AAAGAATGAGAAAAAGGAAGGAGGGC	177	32503673	0.5733	1	128	37	YIPF4	protein_coding	ENST00000437765	Intron
chr22	-	30207661	30207684	G103956.1	GGGTGAGGAGGAAGAAAGGGAAAC	177	30207681	0.500055	1	139	38	ASCC2	protein_coding	ENST00000542393	Intron
chrX	+	139842082	139842104	G172458.1	GGAGTTGAGAGAAGGAAGGAAGT	177	139842094	0.728104	1	139	392	LINC00632	protein_coding	ENST00000602830	Intron
chr12	-	15819807	15819828	G38763.1	GAGGATGAGAAAGGGAAGGAAC	176	15819823	0.500395	1	163	13	EPS8	protein_coding	ENST00000508018	Intron
chr19	+	13242529	13242554	G76267.1	GAGGAGGGGAAGAGGAAGGAAGATAC	176	13242552	0.514351	1	92	84	AC005546.2	lincRNA	ENST00000591837	Exon
chr20	+	21300577	21300602	G95871.1	AATTAAGAGAAGAAAGGAGGGAAAAT	176	21300589	0.83877	1	118	294	XRN2	protein_coding	ENST00000377191	Intron
chr14	-	49798747	49798772	G51075.1	GAATGAAGGGAGGGAGAAAGGAAAGT	175	49798769	0.854752	1	132	207	NA	NA	NA	Intergenic
chr1	+	119770144	119770165	G4519.1	AGAAATGGGAAAGAAGGGAGGT	174	119770148	0.843363	1	126	215	RP11-418J17.1	antisense	ENST00000418015	Intron
chr10	+	13647637	13647661	G16884.1	AGAAGATTGAGAGAAAGAGGAGAAC	174	13647657	0.757087	1	156	192	PRPF18	protein_coding	ENST00000320054	Exon
chr14	+	61255908	61255933	G48499.1	GAGAAGAGGGAGAGAGTTGGAGGAAC	174	61255933	0.713201	1	170	178	MNAT1	protein_coding	ENST00000553354	Intron
chr17	-	8064489	8064512	G68409.1	GAGGAGTGGGAGAAAGGAAAGGAC	174	8064506	0.500729	1	156	12	VAMP2	protein_coding	ENST00000404970	3UTR
chr19	-	39327591	39327616	G80175.1	GGGAATGAAGGAAGAGAAGGAGAAAC	174	39327611	0.503379	1	163	5	HNRNPL	protein_coding	ENST00000595443	Exon
chr2	-	45742817	45742838	G89798.1	GGTGAGAAAGAGGAGGAGAAAC	174	45742836	0.500056	1	137	37	SRBD1	protein_coding	ENST00000535761	Intron
chr22	-	44167861	44167882	G104712.1	AGATGAGAGGGGAAGGAAAGGT	174	44167879	0.778389	1	132	216	EFCAB6	protein_coding	ENST00000358439	Intron
chr3	-	44500178	44500201	G112223.1	GGTGAAAGGAGGGGAAGAAAAGGT	174	44500194	0.662448	1	87	217	ZNF445	protein_coding	ENST00000425708	Intron
chr5	-	132095679	132095706	G133496.1	GAGTGGAGAGAGGAGAGAAAGACTGGAT	174	132095690	0.85881	2	158	29	2022-09-08	protein_coding	ENST00000458488	Intron
chr7	+	90019524	90019560	G147482.1	AGAAATGAGAAAGGGAGAGAGGGAAGAAGAAAAAAAT	174	90019529	0.854562	1	92	145	GTPBP10	protein_coding	ENST00000380058	3UTR
chr11	-	10211097	10211123	G29795.1	GATTGAGGAGAAGAGAGGAAAAAGAGC	173	10211097	0.94549	1	66	280	SBF2	protein_coding	ENST00000533770	Intron
chr12	-	46639664	46639691	G39420.1	AAAAAAGAGAAGGAAGAGGGACTAGAGC	173	46639669	0.813258	1	120	19	SLC38A1	protein_coding	ENST00000552197	Intron
chr13	-	48578518	48578544	G45788.1	GAAGTGAGAGAGAGAAAGAGGGAAGGT	173	48578540	0.897891	1	160	186	SUCLA2	protein_coding	ENST00000543413	Intron
chr15	-	66063912	66063941	G57257.1	GAAAGAGAAGAGGAAAGAGGAGATGGAGGT	173	66063927	0.998635	1	173	163	RP11-16E23.4	pseudogene	ENST00000567680	Exon
chr2	+	29195301	29195326	G82123.1	AGTGAGAAGAGAGGAAAGAGGAGGAC	173	29195303	0.999998	1	13	0	FAM179A	protein_coding	ENST00000420297	Intron
chr2	-	206933937	206933964	G93941.1	AGATGGAGGAAAAAGAGAAGGGGTTGGT	173	206933961	0.823664	1	118	248	INO80D	protein_coding	ENST00000414320	Intron
chr6	+	36431656	36431682	G136362.1	AGATTGAGAGGGAAAAAGGGGAAGGAC	173	36431673	0.725424	1	115	153	KCTD20	protein_coding	ENST00000498267	Intron
chr6	-	79680724	79680749	G142267.1	GAGAGAAAGGAGGAGGGAGAAAATAT	173	79680736	0.723875	1	75	141	PHIP	protein_coding	ENST00000479165	Intron
chrX	-	10962732	10962754	G173053.1	GAATTGAGAGAGGGAAAGGGAGT	173	10962743	0.758186	2	172	347	NA	NA	NA	Intergenic
chr1	+	65080978	65081007	G2965.1	GAAGAAAGGGAGGAAAGGAGAATTGAGAAT	172	65080978	0.807252	1	148	337	CACHD1	protein_coding	ENST00000371073	Intron
chr12	-	46658818	46658839	G39425.1	AGAGGAGGGAGAGAAAGTTGAT	172	46658839	0.765769	1	172	344	SLC38A1	protein_coding	ENST00000552197	Intron
chr12	-	110834284	110834304	G41412.1	GATTGAAAGGGAGGAAAAGAT	172	110834294	0.745695	1	163	353	ANAPC7	protein_coding	ENST00000546720	Exon
chr22	-	28791293	28791320	G103881.1	GAAGAAGGAGGGAAGGAAGTAGGGAGGC	172	28791301	0.530279	1	145	27	TTC28	protein_coding	ENST00000397906	Intron
chr1	-	38003355	38003387	G9949.1	GAGGATGAGGAGGAGGAGGAAGAAGTGTCTGAC	171	38003372	0.908661	1	2	387	SNIP1	protein_coding	ENST00000296215	Exon
chr1	-	224584313	224584337	G15413.1	GATGAGATTGGGAGGAAAGAAGAGT	171	224584337	0.824002	3	177	335	WDR26	protein_coding	ENST00000366852	Intron
chr11	-	111600329	111600357	G32709.1	ACTGAGGAAAGAGAAGGGAAAGAGAGGGC	171	111600329	0.761229	1	49	87	PPP2R1B	protein_coding	ENST00000426998	Intron
chr12	-	46758112	46758146	G39428.1	AAAGAAGAGTTTAGGGAAGAAAAGAGGGAAGCTAT	171	46758121	0.910331	4	183	323	SLC38A2	protein_coding	ENST00000552414	Intron
chr12	-	133201948	133201977	G42371.1	AAGAGAAGGAAAGGAGGAAGAGGGAGTTGC	171	133201965	0.76936	2	46	92	POLE	protein_coding	ENST00000534922	Exon
chr15	+	57590930	57590959	G54057.1	AAAAAGTTGAAAGAAAGAAGGAAGGGAGAT	171	57590946	0.709202	2	170	147	TCF12	protein_coding	ENST00000560836	Intron
chr17	+	76226471	76226494	G67595.1	AGAGTGAGAGAGAGAAGGGGAAGT	171	76226475	0.764948	1	125	217	NA	NA	NA	Intergenic
chr20	+	57061467	57061493	G97192.1	AAAATTTAGGGAAAAAAGAGAGGGGAT	171	57061473	0.5586	3	151	379	NA	NA	NA	Intergenic
chr7	+	131040839	131040865	G148773.1	TTTGAGGAAGGGAAGAAAAGGAAAGGA	171	131040865	0.895588	1	13	41	MKLN1	protein_coding	ENST00000421797	Intron
chr13	+	46098110	46098131	G43230.1	GGAGTGAGAGGAGGAAAGAGGT	170	46098114	0.955785	1	165	175	COG3	protein_coding	ENST00000349995	Intron
chr1	+	33150993	33151021	G1592.1	AGGAGGGAGTTGGGAAGAGAGGAAGGGGT	169	33151010	0.756587	2	128	97	RBBP4	protein_coding	ENST00000373493	3UTR
chr1	+	214825123	214825144	G7079.1	AGGTGGAAAAGGAAGGGAAAGT	169	214825126	0.969816	1	122	176	CENPF	protein_coding	ENST00000467765	Exon
chr11	-	47856074	47856097	G30924.1	AGAATGGAAGGGAAGAGGAAGAGC	169	47856093	0.501247	1	161	8	NUP160	protein_coding	ENST00000528071	Intron
chr13	+	38974039	38974067	G42974.1	AGAAGGAAAAAGAAAGGGAAGAGTAGTTT	169	38974039	0.847658	2	112	291	NA	NA	NA	Intergenic
chr14	-	23744864	23744897	G50466.1	GATGAAGAAGAGGAAGAGGAGGAGGAAGAACTGC	169	23744866	0.998622	2	136	20	HOMEZ	protein_coding	ENST00000431326	Exon
chr2	+	152277986	152278007	G85447.1	GAGAGTGAGAGGAAAAGAGGGC	169	152277991	0.500124	1	146	23	RIF1	protein_coding	ENST00000433166	Intron
chr3	+	11335602	11335634	G105348.1	AGAGGAAAAGAGGGAAAGGGAGAGATTAGAGGC	169	11335602	0.998495	1	12	309	ATG7	protein_coding	ENST00000423116	Intron
chr7	+	36481555	36481582	G146214.1	GGAAGGATTAGGGGAGGAGGAAAAAGGT	169	36481570	0.684472	2	118	328	ANLN	protein_coding	ENST00000457743	Intron
chr7	+	97804626	97804662	G147735.1	GGTAGGAGGAAGAGAAAGAAAGGGAGTTTAGGGAAAT	169	97804628	0.999998	3	88	423	LMTK2	protein_coding	ENST00000297293	Intron
chr1	+	171501888	171501914	G5636.1	AAAGAGAAATGGAGAAAGAAAGAAAGC	168	171501897	0.500062	1	132	36	PRRC2C	protein_coding	ENST00000426496	Exon
chr15	+	74924319	74924343	G54840.1	GATGGAGGGAAAAGGAGGGAGAGAT	168	74924329	0.900503	1	77	187	CLK3	protein_coding	ENST00000563418	Intron
chr18	-	43476437	43476463	G74510.1	GAAGGAGAGAGGGAAAAAAGGAGATGT	168	43476450	0.638087	1	42	120	EPG5	protein_coding	ENST00000587884	Intron
chr3	-	129102212	129102235	G114709.1	GAGGGAAAGAAAGGGGGGGGATAC	168	129102214	0.575382	1	92	24	RPL32P3	pseudogene	ENST00000394491	Exon
chr3	-	184830536	184830558	G116295.1	AGGAGGAGGGAGGAGAATTAGAT	168	184830558	0.997909	1	8	176	C3orf70	protein_coding	ENST00000335012	Intron
chr4	-	56368020	56368046	G122623.1	GAAAGAGTGGAGAGGAAGGGAAGGAGC	168	56368039	0.501065	1	159	9	CLOCK	protein_coding	ENST00000506923	Intron
chr5	-	138267377	138267401	G133756.1	GAAGGAAGTGGAGAGAGGAAAGAAC	168	138267393	0.500331	1	134	21	NA	NA	NA	Intergenic
chr6	-	35802656	35802678	G141195.1	AAGGATGAGGAGGGGGAAAGGGT	168	35802673	0.806721	1	137	199	SRPK1	protein_coding	ENST00000346162	Exon
chr8	+	117779763	117779791	G157359.1	GGGATGAAGAGGAGAGAGGAGAGAATTGT	168	117779772	0.686796	2	133	302	UTP23	protein_coding	ENST00000517820	Intron
chr12	-	56160177	56160200	G39902.1	GGAAGAGGAGGGAGGAATTGAAAT	167	56160200	0.919543	1	48	215	RP11-762I7.5	protein_coding	ENST00000546837	Intron
chr16	+	30016136	30016168	G59802.1	AGAAGAGGGAGAGGAGGAGTAGGGAGAGGAAGC	167	30016155	0.500063	1	127	40	INO80E	protein_coding	ENST00000304516	Intron
chr2	+	172619441	172619463	G85944.1	AGGAAGAAGGGAAAAGGGCTGAT	167	172619452	0.615945	1	32	102	NA	NA	NA	Intergenic
chr9	-	34385961	34385984	G166613.1	GAAAAGAAAGGAGGAAAGGGTAAT	167	34385984	0.894362	1	56	167	C9orf24	protein_coding	ENST00000444429	Intron
chrX	-	53625435	53625456	G174147.1	AGCTGAGGAGGAGGAAGGAAGT	167	53625456	0.710451	1	93	241	HUWE1	protein_coding	ENST00000262854	Intron
chr12	-	117317058	117317082	G41733.1	GAATGAGAAGGAAAGAGAGGAAGGT	166	117317079	0.896238	1	138	180	HRK	protein_coding	ENST00000552092	Exon
chr16	+	69697048	69697072	G60727.1	AGAGTTGGAAGGGAGAAGAGGAAAC	166	69697066	0.76208	1	155	177	NFAT5	protein_coding	ENST00000565301	Intron
chr3	+	9586885	9586915	G105240.1	ACTAAAAAAGAGAGAGGAAGGAAGGGAGAAT	166	9586887	0.999996	1	9	149	NA	NA	NA	Intergenic
chr4	-	141658516	141658539	G124560.1	AGAGAATGGAGGGAGAGAGGGAAC	166	141658533	0.500376	1	152	14	TBC1D9	protein_coding	ENST00000442267	Intron
chrX	+	47038229	47038252	G170476.1	AGAGGAAGGAGAGGAGGGAGTTGT	166	47038229	0.967133	2	68	368	RBM10	protein_coding	ENST00000329236	Intron
chr12	-	122698143	122698165	G41967.1	AGAAGGAGAAAAGGAGGGGATGT	165	122698154	0.805941	1	83	113	DIABLO	protein_coding	ENST00000413918	Intron
chr18	+	20782001	20782031	G71981.1	GATTGAGAGGAAGGAAGGAAGGAAGGAAGGC	165	20782019	0.987595	1	19	33	CABLES1	protein_coding	ENST00000585061	Intron
chr22	-	28887108	28887138	G103890.1	AAGAAGAGGAAGAGAGGGAAAGAGATGGGAT	165	28887138	0.83856	1	26	141	TTC28	protein_coding	ENST00000397906	Intron
chr3	-	135548715	135548737	G114937.1	AGGTAAGAGAGAGGAGGAGAAAT	165	135548734	0.732871	1	117	186	NA	NA	NA	Intergenic
chr5	+	102839284	102839314	G128204.1	AGAAGTTGAGAGAGGAAAGGAGAGAAGAGGT	165	102839300	0.875041	1	98	279	NA	NA	NA	Intergenic
chr7	+	131182745	131182771	G148787.1	AGAGAAAAGGAAGAGGGGACTGGAGAC	165	131182765	0.50006	1	41	28	NA	NA	NA	Intergenic
chr7	-	10957943	10957967	G150132.1	GGAGGGAGTGGAGAGGAAAGGGAAC	165	10957959	0.500143	1	142	23	NA	NA	NA	Intergenic
chr8	-	22506178	22506202	G158890.1	AGGGAAAGGGAGAAGGGAGAGTAAC	165	22506181	0.548722	1	102	63	BIN3	protein_coding	ENST00000522268	Intron
chr1	-	59130582	59130602	G10875.1	GACTAGGAAAAGGAAGGGAGT	164	59130599	0.96277	1	160	168	MYSM1	protein_coding	ENST00000401044	Intron
chr12	+	54417191	54417218	G35448.1	GGAAAGAGAGAGGGAGGAGAGGAAATGT	164	54417203	0.786771	1	25	162	HOXC6	protein_coding	ENST00000504315	Intron
chr13	+	28195317	28195341	G42625.1	ACTGGGGAGAAAGGGAAAAGGAAGT	164	28195319	0.999994	1	30	164	POLR1D	protein_coding	ENST00000302979	Intron
chr14	+	24786039	24786061	G47568.1	GGAGTGGAAGAAGAGGGAGAGGT	164	24786043	0.870345	1	106	189	NA	NA	NA	Intergenic
chr19	-	499135	499158	G78532.1	AGAATGAGGAGGGGGAGAAAGGGT	164	499154	0.953803	1	159	167	AC005775.2	antisense	ENST00000592413	Intron
chr2	+	184142629	184142655	G86400.1	GGAGAGGAATGAGAGAGGGGGAGGAAT	164	184142638	0.999991	1	164	164	NA	NA	NA	Intergenic
chr3	-	124924866	124924889	G114502.1	GCTGAGGAGGAAGGAAAAGGGAAC	164	124924866	0.530644	1	79	84	SLC12A8	protein_coding	ENST00000423114	Intron
chr5	+	79120353	79120376	G127663.1	GGAGGAAAAGGAAGGGAGGCTGAC	164	79120353	0.652135	1	65	89	NA	NA	NA	Intergenic
chr6	-	112178239	112178263	G143220.1	AAATGAGAGAGGGGGAGAAAAAAAC	164	112178260	0.500007	1	93	71	FYN	protein_coding	ENST00000518630	Intron
chr8	-	37698218	37698248	G159349.1	GAGATGGGGAAAGGGAAGGGAAGAACTGGGT	164	37698229	0.791575	2	134	19	NA	NA	NA	Intergenic
chrX	-	73039926	73039946	G174600.1	AAAGTGGGAGAGGAGAAGGGT	164	73039943	0.928245	1	146	168	NA	NA	NA	Intergenic
chr20	+	39709342	39709364	G96471.1	GGATGGAAAGGGAGAAGGGAAAT	163	39709345	0.79329	1	126	200	TOP1	protein_coding	ENST00000361337	Intron
chr11	+	43769562	43769591	G26116.1	AGAGAAAAGGAAGAGGAGAAAAGTGGAAAC	162	43769585	0.500698	1	150	12	HSD17B12	protein_coding	ENST00000527213	Intron
chr12	+	1833643	1833665	G33763.1	AGGGGTTGAGGAGAAGAGGGAAT	162	1833655	0.793939	1	141	319	ADIPOR2	protein_coding	ENST00000537545	Intron
chr19	+	16948010	16948041	G76460.1	AGGAGCTGAAGGAGAGAAGGGGGAGAGGGAGC	162	16948016	0.598718	1	10	1	SIN3B	protein_coding	ENST00000379803	Intron
chr2	+	234193930	234193954	G87921.1	AGAGGAGAAGAGGAAGAAGTTGAGT	162	234193930	0.835523	1	140	346	ATG16L1	protein_coding	ENST00000347464	Intron
chr20	-	17907058	17907081	G98072.1	GAAGTGAAAGAGGGAGAGGAGGGC	162	17907077	0.500862	1	143	10	NA	NA	NA	Intergenic
chr22	-	30750712	30750739	G103980.1	GGAAGCTGAGGAAGAGAGAGGAGCCCCC	162	30750733	0.500055	1	123	39	SF3A1	protein_coding	ENST00000439242	Intron
chr3	-	176567064	176567096	G116025.1	AAGGTGAAGAGGGAAAGGAGGAAGAAGTGAAGT	162	176567082	0.564603	2	96	212	RP11-644C3.1	lincRNA	ENST00000428516	Intron
chr5	+	34915951	34915978	G126498.1	AGAGGAGGTGGAGGAAGAAGAGAGGGAC	162	34915959	0.569079	1	161	1	BRIX1	protein_coding	ENST00000510834	Exon
chr1	+	16255380	16255404	G667.1	GAGTGAAAGAGAAAGAGGGAAAGGT	161	16255383	0.924516	1	109	174	SPEN	protein_coding	ENST00000375759	Exon
chr1	+	46733348	46733371	G2300.1	AGCTGAGGAGAGAAAGAAGAGAAT	161	46733351	0.908498	1	114	163	RAD54L	protein_coding	ENST00000442598	Intron
chr5	+	65723271	65723297	G127243.1	GAGTAAGGGAAGAAGGAAGAAAGGAGT	161	65723274	0.935063	1	116	176	NA	NA	NA	Intergenic
chr8	+	95988942	95988969	G156800.1	AGAGGTTGGGGAGAAGGAAAAGGGAAGT	161	95988956	0.88836	2	86	247	NDUFAF6	protein_coding	ENST00000523378	Intron
chr9	+	6498300	6498324	G162471.1	AGAGGAAAAGAAGAGAAAAGGTAGT	161	6498310	0.756197	1	115	166	UHRF2	protein_coding	ENST00000485617	Intron
chr1	+	843865	843893	G4.1	GAAGGTGAAGAGGGAAAGGAGGAAGGGAC	160	843870	0.588635	1	45	1	RP11-54O7.16	lincRNA	ENST00000607769	Intron
chr1	-	167812640	167812673	G13651.1	GGAAAGAGATGAGGGAAAGGGGAAAGAAGAATAT	160	167812664	0.798457	2	122	190	ADCY10	protein_coding	ENST00000485964	Intron
chr2	-	84655182	84655212	G90971.1	GGAAGATAAGGAGAAAGGGAGGAAAGGTGGC	160	84655212	0.917048	2	143	163	SUCLG1	protein_coding	ENST00000487809	Intron
chr6	+	43446822	43446849	G136737.1	GTTGGAGAGAAAGGAAAGGGACTGGAGC	160	43446844	0.53709	2	94	31	TJAP1	protein_coding	ENST00000372444	Intron
chr1	+	153965414	153965436	G4855.1	AGAAGAAGAGGGAAAAGTTGAGT	159	153965414	0.861626	1	126	351	NA	NA	NA	Intergenic
chr11	+	68270123	68270150	G27007.1	GAATTGGATTGGAAGGGAAAAGAGGAGC	159	68270144	0.792712	2	170	170	PPP6R3	protein_coding	ENST00000529710	Intron
chr12	+	51737640	51737669	G35258.1	AGATGGGGAGGAAAGAAAGAAGGGATAGGT	159	51737643	0.906168	2	131	176	NA	NA	NA	Intergenic
chr14	-	20811227	20811253	G50339.1	TCAGACTACTCTCCTCCGCCCATTTTT	159	20811237	0.83089	1	11	1008	RPPH1	antisense	ENST00000554988	Exon
chr15	+	64864274	64864299	G54316.1	AAAAGTTGAGAAAGGGAAAGAGGAAC	159	64864293	0.750636	1	141	177	ZNF609	protein_coding	ENST00000326648	Intron
chr17	+	74622932	74622963	G67491.1	GGATGGGGAAAGGAAGGAGAAATGGGGGAGGC	159	74622935	0.821311	2	131	145	NA	NA	NA	Intergenic
chr2	+	42404961	42404987	G82503.1	AGAAAAATGAGGAGAAGAGGAAGAGAT	159	42404968	0.856906	2	132	183	EML4	protein_coding	ENST00000401738	Intron
chr7	+	28847429	28847452	G145917.1	GAGAATGAAGAAGGAGGAAGGAGT	159	28847434	0.890863	1	146	172	CREB5	protein_coding	ENST00000396298	Intron
chrX	-	121356498	121356521	G175563.1	GAAAGGAGAAAGAGGTAGAGGGAT	159	121356515	0.832334	1	1	248	NA	NA	NA	Intergenic
chr1	-	155804085	155804107	G13141.1	AAAGTGAAAAGAGGAAGGAGAGC	158	155804103	0.500061	1	124	34	GON4L	protein_coding	ENST00000368331	Intron
chr1	-	233308623	233308656	G15836.1	AGAAAGTGAGAGAGAGGAAGAGGGAAAAGAAAAC	158	233308650	0.500011	1	66	56	PCNXL2	protein_coding	ENST00000498302	Intron
chr10	-	880523	880548	G20708.1	GGGGAAAAAAAGGAAGGAAAATAAGT	158	880540	0.713427	1	82	167	LARP4B	protein_coding	ENST00000316157	Intron
chr10	-	123595669	123595691	G24221.1	GGAAGAGGAAAGGAAGGAGTAGC	158	123595678	0.697725	1	42	116	ATE1	protein_coding	ENST00000535655	Intron
chr11	-	77378409	77378436	G31926.1	AGATGAGGAGGAGGAGGAAGAGGAAGGC	158	77378433	0.500541	1	132	14	RSF1	protein_coding	ENST00000360355	Exon
chr11	-	115179540	115179564	G32833.1	AAAATAAGGAAGGAAAGGGAGGGAT	158	115179560	0.871486	1	133	158	CADM1	protein_coding	ENST00000543249	Intron
chr17	-	62760756	62760784	G70518.1	GAAAAGGAGGAAGGGAAAAAGGATTTAGT	158	62760761	0.635792	2	36	128	hsa-mir-6080	processed_transcript	ENST00000579125	Intron
chr19	-	56798746	56798772	G81116.1	GGGAAGGGAAGAAAAGGAGAGGTGAGC	158	56798750	0.500444	1	80	19	ZSCAN5A	protein_coding	ENST00000254165	Intron
chr2	+	118880217	118880239	G84610.1	GGAGATGAGGAAAAGGGGAGGAT	158	118880222	0.82674	1	129	187	NA	NA	NA	Intergenic
chr3	-	127797341	127797363	G114644.1	GCTGAGGAGAGGGAGGGAGGAAT	158	127797354	0.642831	1	39	261	RUVBL1	protein_coding	ENST00000472125	Intron
chr4	+	66917488	66917515	G118348.1	AAATGAAGGAAGAGAGAAGAGGAAGGGT	158	66917491	0.999992	1	105	158	RP11-25H12.1	lincRNA	ENST00000508572	Intron
chr5	-	176330582	176330604	G134947.1	GAAGATAAGAAAAGGGAAAGGGT	158	176330599	0.791841	1	125	191	NA	NA	NA	Intergenic
chr7	-	141226507	141226537	G153774.1	GAGGAAAAGAGGAAGAGGAAAGGATTAGGAC	158	141226507	0.621977	2	15	13	NA	NA	NA	Intergenic
chr10	+	13703723	13703745	G16891.1	ATTGAGAAGAGAGAGGAGGGAAC	157	13703745	0.791905	1	36	74	RP11-295P9.3	protein_coding	ENST00000593351	Intron
chr10	-	127505947	127505971	G24404.1	GAAATGAGGAAAAGAGAGGAGAAAT	157	127505967	0.814256	1	130	183	UROS	protein_coding	ENST00000368774	Intron
chr11	+	63722145	63722173	G26681.1	AGAAGGGAATGAAAGGGAGAGGGAAGAGT	157	63722154	0.91244	1	134	173	NAA40	protein_coding	ENST00000544194	Exon
chr2	+	172623510	172623538	G85946.1	GAGAGAGAGAGAAGGAAAGAGAGACTGAC	157	172623535	0.50049	1	107	15	NA	NA	NA	Intergenic
chr3	-	39190198	39190229	G112021.1	GATGGAGGAAGAGAGAGGAAGGAGTTGAGGAT	157	39190227	0.830234	3	127	213	CSRNP1	protein_coding	ENST00000514182	Intron
chr5	+	66307689	66307721	G127290.1	GAGGAAAGAGTGAGAGAGAAGGGAGAGAGAAAT	157	66307710	0.574493	1	16	143	MAST4	protein_coding	ENST00000405643	Intron
chr5	+	179948182	179948208	G130503.1	GAAAGAGGAGGAAAGAGGGAAATTAAT	157	179948182	0.9926	1	22	255	CNOT6	protein_coding	ENST00000393356	Intron
chr7	+	93231264	93231289	G147580.1	AATAAAGGAAGAGAAAGAAAGGGGAT	157	93231278	0.593316	2	57	149	GNGT1	protein_coding	ENST00000455502	Intron
chr7	-	104493856	104493882	G152630.1	GAAGGTTGGAAGGAGGGAGAGAAAGAT	157	104493868	0.78313	2	148	277	NA	NA	NA	Intergenic
chr1	+	71002939	71002962	G3138.1	GGAAGTGAGAGAGGAGGAGGAGGT	156	71002944	0.895977	1	144	168	NA	NA	NA	Intergenic
chr10	+	74468083	74468107	G18361.1	GGAGAGTTGAGAGAAGGAAGAAAGC	156	74468103	0.75775	1	142	170	MCU	protein_coding	ENST00000604679	Exon
chr10	+	114342847	114342871	G19814.1	AGAGATAAAGAAAGGAAAGGGGAGC	156	114342852	0.508712	1	137	3	VTI1A	protein_coding	ENST00000393077	Intron
chr11	+	65267162	65267190	G26816.1	GAAGAAAAGAATAGAGAAGATAGGGAAAT	156	65267182	0.714414	2	35	218	MALAT1	lincRNA	ENST00000534336	Exon
chr13	-	37430084	37430112	G45427.1	AGAGGAGGGAGAGGAAGGCTGAGGGAAGC	156	37430112	0.661352	1	10	14	SMAD9	protein_coding	ENST00000379826	Intron
chr15	+	100159266	100159295	G55796.1	GAGGATGGAAGGGGGAAGGAGGGAAAGAAC	156	100159271	0.501957	1	106	8	MEF2A	protein_coding	ENST00000558049	Intron
chr17	+	29542948	29542975	G65485.1	GGAGAGTGGAGAGGAGAGAAGAAGGAAC	156	29542954	0.993777	1	98	0	NF1	protein_coding	ENST00000456735	Intron
chr2	+	184078373	184078396	G86395.1	AATAAGAGAAGGAAGGGAGAGGAT	156	184078389	0.741539	2	104	65	NA	NA	NA	Intergenic
chr22	+	45567848	45567870	G103231.1	AGATTGGAGGAAGAAAGGAAAAC	156	45567864	0.741692	2	156	156	NUP50	protein_coding	ENST00000497960	Exon
chr3	-	72860953	72860979	G113353.1	AGAATAAGAAGGGGAAAGAAAGGAAGT	156	72860975	0.739114	1	112	177	SHQ1	protein_coding	ENST00000475558	Intron
chr1	-	173885074	173885098	G13832.1	AAATGAGGAGGAGAGAGGGAGGAAT	155	173885098	0.865839	1	138	172	SERPINC1	protein_coding	ENST00000367698	Intron
chr1	-	200624385	200624406	G14491.1	GATGAGAGAGGAAGAAGAAGGC	155	200624404	0.500664	1	135	11	DDX59	protein_coding	ENST00000367348	Intron
chr12	+	4675866	4675897	G33918.1	AGAAAGAAAGGAAGAGAAGGAAGAAGTGAAAC	155	4675892	0.500023	1	98	57	DYRK4	protein_coding	ENST00000537719	Intron
chr12	-	46636718	46636743	G39419.1	AAAAGAGAAGGAAGAGGAGCTAGAGC	155	46636729	0.999194	1	123	0	SLC38A1	protein_coding	ENST00000549633	Intron
chr13	+	34486994	34487017	G42844.1	AGGGATGAAGGGAAGAGGAAGGAT	155	34486999	0.912425	1	100	174	RFC3	protein_coding	ENST00000434425	Intron
chr19	-	40532218	40532243	G80251.1	GAAGGAAAGGAGAAAGAGAAATGAGC	155	40532222	0.500134	1	129	26	NA	NA	NA	Intergenic
chr5	+	70834219	70834249	G127358.1	GCTGAGCTGGGAGGAAGGAGAGAGAAAGAGC	155	70834219	0.815433	2	144	12	BDP1	protein_coding	ENST00000380675	Intron
chr5	-	106967852	106967878	G132896.1	GTTGAGAAGAGAGAAAGGAAAGGAGAC	155	106967852	0.986121	1	10	86	EFNA5	protein_coding	ENST00000504941	Intron
chr9	-	33246579	33246609	G166562.1	GGAAGAGAAGGGAGGGAGAGGACTCAGGGAT	155	33246595	0.90643	1	30	39	NA	NA	NA	Intergenic
chr1	+	161333199	161333230	G5216.1	AGAGAAGGAAGGAGAAAAAGAAAAGAAGTGAC	154	161333199	0.551803	1	73	81	NA	NA	NA	Intergenic
chr10	-	75054691	75054714	G22552.1	GAAAATTGAGGAAAGAGAGGGGAT	154	75054702	0.751839	2	166	296	TTC18	protein_coding	ENST00000493787	Exon
chr12	+	38719212	38719238	G34836.1	GTTGGAAGAGAGGAGAGAGGAAGGGAT	154	38719224	0.954295	1	29	183	NA	NA	NA	Intergenic
chr17	-	27518244	27518274	G68992.1	GAAGGAGAGGAAGGAGGAAGGGAAAGTGGAC	154	27518262	0.612968	1	32	72	NA	NA	NA	Intergenic
chr17	-	73200302	73200324	G70919.1	GAAAGGTTGAGGAAGGAAAAGGT	154	73200312	0.707248	2	132	330	NA	NA	NA	Intergenic
chr18	-	36908179	36908206	G74346.1	AAGAGGAGATGAAAGAGGAAGGGGAGAC	154	36908197	0.500024	1	25	24	LINC00669	lincRNA	ENST00000591629	Intron
chr19	+	10862753	10862780	G76140.1	AAAAGAGAGAGGAAAGGGGAAGGGATGT	154	10862753	0.852284	1	61	158	DNM2	protein_coding	ENST00000314646	Intron
chr7	-	44572143	44572170	G151106.1	GGCTGAGGAAGAGGAGGAAGAGGAGGGC	154	44572167	0.562111	1	73	57	NPC1L1	protein_coding	ENST00000546276	Intron
chr1	-	26630389	26630417	G9365.1	GAAGGAAGAGGAAAGGAAAGGAAACTAAC	153	26630392	0.833039	1	66	0	UBXN11	protein_coding	ENST00000423664	Intron
chr12	+	12264307	12264330	G34206.1	GAGGAAGAGGACGGAGATGAAGAT	153	12264307	0.989499	1	14	140	RP11-267J23.4	pseudogene	ENST00000539347	Exon
chr12	-	57043180	57043204	G39985.1	GGAAAGGTTGGGAGAGGGAGGAAGT	153	57043190	0.735679	1	141	307	NA	NA	NA	Intergenic
chr17	+	36917835	36917860	G65812.1	GTTGGGAAGAGGAGGAAAGAAAGGGT	153	36917846	0.919417	1	14	181	PSMB3	protein_coding	ENST00000579729	Intron
chr21	-	43423351	43423376	G101623.1	AGGGGAAGTGGAGAAGGAAGGAAGAT	153	43423368	0.85334	1	135	171	ZBTB21	protein_coding	ENST00000425521	Intron
chr3	+	73090069	73090093	G107599.1	GAGTAAGGAGGAGGGAAAAAGGAAT	153	73090072	0.972701	2	138	144	PPP4R2	protein_coding	ENST00000295862	Intron
chr3	-	47418873	47418895	G112350.1	AGTGAGAGAGGAAGGGGAGAAGT	153	47418893	0.776063	1	115	187	NA	NA	NA	Intergenic
chrX	-	73070809	73070837	G174612.1	AGCCAGTCAGGAGAAAGAAGTGGAGGGGC	153	73070809	0.566577	1	36	153	XIST	lincRNA	ENST00000429829	Exon
chr1	+	29128603	29128627	G1364.1	AGAGAAAGGGAAGGGAAGAACTGAT	152	29128613	0.860507	1	113	133	NA	NA	NA	Intergenic
chr1	-	44686353	44686377	G10269.1	GAAGTGAAGGAAAGGAAAAGGAAGC	152	44686373	0.505491	1	50	4	NA	NA	NA	Intergenic
chr1	-	161018673	161018701	G13456.1	AGATTGAGAGAAGGGAGTAGGGAAGAGAC	152	161018693	0.654716	1	15	441	ARHGAP30	protein_coding	ENST00000461003	Exon
chr12	+	58112023	58112048	G35707.1	AGAGAGAGATGGAAGAAGAGGAGGAT	152	58112031	0.990235	1	60	154	OS9	protein_coding	ENST00000550202	Exon
chr13	+	76222010	76222031	G43874.1	GAAGTGAAGGGAAAAGGGAAGC	152	76222014	0.502185	1	143	5	LMO7	protein_coding	ENST00000533305	Intron
chr17	+	57801624	57801649	G66835.1	GAAAATAAGAAAGGAAAAAGGAGGGT	152	57801629	0.897647	1	112	166	VMP1	protein_coding	ENST00000592106	Intron
chr20	-	35540677	35540698	G98617.1	GTTGGAGGAAAAGGAGGGAAGT	152	35540689	0.791386	1	84	296	SAMHD1	protein_coding	ENST00000262878	Intron
chr4	+	39758965	39758989	G117834.1	GTTAAGAAAGGGGAGAAAAAAAGGT	152	39758975	0.953572	2	18	146	UBE2K	protein_coding	ENST00000510719	Intron
chr7	-	123120595	123120623	G153113.1	GAGAGAGGGAAGGAAAGAAGATGGGGTAT	152	123120615	0.742611	1	8	159	IQUB	protein_coding	ENST00000469057	Intron
chr1	+	164557666	164557694	G5350.1	AGAGATGAGGAAAAAGAGAAAAGAGAAAT	151	164557671	0.969602	1	132	156	PBX1	protein_coding	ENST00000498497	Intron
chr1	-	26586462	26586484	G9358.1	AAAAATGAGGGAGGGAGGAGAGT	151	26586479	0.99999	1	151	151	NA	NA	NA	Intergenic
chr1	-	204358810	204358842	G14736.1	AAGGGAGGAGGAAAAGAAGAGAAGGGCTTAGGT	151	204358828	0.991073	1	8	20	NA	NA	NA	Intergenic
chr17	+	48888130	48888155	G66496.1	GGAAGGTGAAGAGAGGGAAAGAAGGT	151	48888136	0.962136	1	65	160	NA	NA	NA	Intergenic
chr17	-	34880642	34880663	G69262.1	AAAATGGAAGGGAAGGGAGGAC	151	34880659	0.500311	1	136	15	MYO19	protein_coding	ENST00000589404	Intron
chr20	+	62175117	62175146	G97443.1	GAAGGAATAAGGAAGGAAAGAAGGAAAAGT	151	62175124	0.921606	1	143	159	NA	NA	NA	Intergenic
chr4	-	3492443	3492480	G121330.1	AGGAGGAAGAAGGAAGGAAGGAATGAGTGGGGGGAAAT	151	3492467	0.943068	2	151	159	NA	NA	NA	Intergenic
chr4	-	88309588	88309609	G123348.1	GACTGAGGGAAGGGAGAGAAGC	151	88309606	0.500138	1	128	23	HSD17B11	protein_coding	ENST00000508413	Intron
chr5	-	44725715	44725736	G131496.1	ACATAGTAATGCGTTAAGTTAA	151	44725715	0.799082	1	55	898	NA	NA	NA	Intergenic
chrX	+	69360861	69360893	G170935.1	AAGTTAAGGGAGAAGGAAGAGGAAGGAAAGAGC	151	69360876	0.709473	1	39	44	IGBP1	protein_coding	ENST00000356413	Intron
chr1	-	91473381	91473404	G11803.1	GAAAGAGAAGAGGGAAATGGAAAT	150	91473394	0.902711	1	140	150	ZNF644	protein_coding	ENST00000337393	Intron
chr11	+	68239067	68239089	G27001.1	AAGGATTGAGAGAAGAGAAAGGC	150	68239085	0.789123	1	150	150	PPP6R3	protein_coding	ENST00000529710	Intron
chr11	-	9251356	9251378	G29750.1	GAAGAATGAAGAAAGGGAGAGGC	150	9251367	0.996951	1	150	0	DENND5A	protein_coding	ENST00000526707	Intron
chr12	+	34185878	34185904	G34814.1	AAGATGAAAAAGAAAGGGAGGAAAAAT	150	34185882	0.999989	2	128	106	NA	NA	NA	Intergenic
chr12	-	50544950	50544978	G39640.1	AGAGGGGAGAGAAAGGAGAGTTGAGGAAT	150	50544978	0.756924	2	140	277	CERS5	protein_coding	ENST00000549389	Intron
chr13	+	33201992	33202053	G42802.1	GAGGAGAAAGTAAGAAGGGAGAGAAAGAGAAGTTAGTGGGGAGAAGGAGGAGGAAAGAGGGT	150	33202002	0.84231	4	77	148	PDS5B	protein_coding	ENST00000466078	Intron
chr17	+	75992984	75993006	G67574.1	GAGAGGAGGAAAGGAAGCTGAGT	150	75992995	0.788023	1	87	153	NA	NA	NA	Intergenic
chr2	+	148853445	148853469	G85346.1	GGGGAGAAGGAAGGGAAATTGAGGT	150	148853445	0.874726	2	101	284	MBD5	protein_coding	ENST00000470063	Intron
chr5	+	60297788	60297812	G127024.1	TGAGTTGAGAAAGAGAGGAAAGGGT	150	60297800	0.809545	2	99	264	NDUFAF2	protein_coding	ENST00000502658	Intron
chr7	-	135068420	135068441	G153553.1	AGAGAAAGGAGAGGGTTGGAGT	150	135068441	0.616258	1	149	301	CNOT4	protein_coding	ENST00000473470	Intron
chrX	+	154002575	154002598	G172826.1	GAAGTGAAGAGGGGAGGGGAGAGT	150	154002579	0.913695	2	58	160	DKC1	protein_coding	ENST00000481062	Intron
chr1	+	93820168	93820192	G3711.1	AAAAAGAGAAGGGAGGGGAATTGGT	149	93820168	0.92554	2	82	303	DR1	protein_coding	ENST00000370267	Intron
chr1	+	171646087	171646114	G5661.1	AGAGAAGAGGAGGAGAAAGGAAATGAGT	149	171646100	0.978514	1	148	144	NA	NA	NA	Intergenic
chr11	+	63774770	63774794	G26686.1	GAAAAAGGAGAAGGGGAAAATGGAG	149	63774790	0.557945	1	86	63	NA	NA	NA	Intergenic
chr12	-	50342793	50342825	G39617.1	GGAAGAGGAAGGGGAGGAAGAAAGAATAAAAAT	149	50342806	0.998261	1	18	18	NA	NA	NA	Intergenic
chr14	+	89041106	89041129	G49555.1	GATGGAGAAGAGGAGGAAGAAGAT	149	89041108	0.85967	1	96	181	ZC3H14	protein_coding	ENST00000359301	Exon
chr17	-	47710575	47710597	G69971.1	GATTGAGGAGAGGAAGGAGAAAT	149	47710587	0.725303	2	148	299	SPOP	protein_coding	ENST00000510476	Intron
chr2	-	45720197	45720221	G89794.1	AGAAGGAAGGAAAAGGGGAAGATGC	149	45720199	0.500678	1	124	13	SRBD1	protein_coding	ENST00000535761	Intron
chr20	+	30426814	30426843	G96056.1	GGAGTGAGTGAGGGGGAAGGAAGGAGGAGC	149	30426814	0.672652	2	106	14	NA	NA	NA	Intergenic
chr3	+	93703302	93703328	G107887.1	AGGCTGAGGAGAAAGAGGAAGAGGGGT	149	93703312	0.914042	1	48	170	ARL13B	protein_coding	ENST00000303097	Intron
chr6	-	27802902	27802925	G140994.1	GTTTGAGGGAGGGAGAAGAGGAAT	149	27802914	0.683246	2	44	378	NA	NA	NA	Intergenic
chr6	-	38644464	38644490	G141364.1	GGGAAAGGGGAGGAGGAAGGAAATGAT	149	38644478	0.65225	1	42	146	GLO1	protein_coding	ENST00000470973	Exon
chr6	-	91279543	91279575	G142629.1	AGAAAAGAGAGGAGAAGGGAGAAAAGAATGAGC	149	91279547	0.534099	1	88	2	MAP3K7	protein_coding	ENST00000369329	Intron
chr7	-	104520716	104520738	G152632.1	GATGAGAGAGGGAGGGGGGAAGT	149	104520731	0.822795	1	37	178	NA	NA	NA	Intergenic
chr9	+	116038894	116038921	G164627.1	GGAAGTTTGGAAGAGAAGGAGAGGGAGC	149	116038910	0.793621	1	26	86	PRPF4	protein_coding	ENST00000374198	Exon
chr9	-	130448258	130448283	G168749.1	GGAAAGAGAGAGGAGGGAATGAGGAC	149	130448264	0.585107	1	126	23	NA	NA	NA	Intergenic
chr1	+	93880475	93880509	G3723.1	AGAAGAAGGAGGAGGAGGAGAAAGGGGAGCTAAGT	148	93880475	0.712648	1	52	95	NA	NA	NA	Intergenic
chr1	-	114928015	114928043	G12445.1	AGAAGAGGAGAGAGAAGGGAGCTGAAAAT	148	114928028	0.99737	1	26	26	NA	NA	NA	Intergenic
chr1	-	160228690	160228719	G13421.1	GAAGGAAAGGATGGGAGGAGAAAAGGAAAT	148	160228708	0.71551	1	105	158	DCAF8	protein_coding	ENST00000556710	Intron
chr10	-	101944992	101945018	G23358.1	GAAAAATGAAGAAGGAAGAAAGGAAGT	148	101945012	0.985888	1	134	150	ERLIN1	protein_coding	ENST00000370408	Intron
chr12	-	56715991	56716014	G39960.1	GAAGTGGGGGAAAAGGAAAAGGGT	148	56716014	0.652758	1	46	250	PAN2	protein_coding	ENST00000552630	Exon
chr13	+	45778856	45778884	G43208.1	AAGAAGAGAAGGGGAGAAAGGAAGTGAAC	148	45778880	0.500022	1	73	50	GTF2F2	protein_coding	ENST00000340473	Intron
chr15	+	68114776	68114801	G54496.1	AGATTGAGAGAGGAAGAGAAGGGGAC	148	68114793	0.708374	2	104	158	SKOR1	protein_coding	ENST00000341418	Intron
chr15	+	91077460	91077484	G55510.1	GAGGAAGGTGAGAAAGAGGGAGGGC	148	91077468	0.500635	1	137	11	CRTC3	protein_coding	ENST00000268184	Intron
chr15	-	80187283	80187308	G57910.1	GAGGAAGGAAGAAAGAAAAAAAATAT	148	80187299	0.721093	1	29	148	MTHFS	protein_coding	ENST00000559722	Intron
chr2	+	170630731	170630752	G85861.1	AAAATGGGAGAGGAGGAAGGAT	148	170630735	0.999995	1	135	148	KLHL23	protein_coding	ENST00000448589	Intron
chr5	+	79155662	79155689	G127669.1	GGAAAAAGTTGAGAGAGAAGGGAGGAGT	148	79155678	0.767284	2	108	282	NA	NA	NA	Intergenic
chr1	-	1494158	1494181	G8272.1	GAGGGTAGAGGAGGAGGGAGAGGC	147	1494176	0.561145	1	146	1	SSU72	protein_coding	ENST00000378725	Intron
chr1	-	160287508	160287537	G13430.1	GAGAAAGGATTGAGGGAAAAGAAAAAAAAT	147	160287519	0.683156	2	115	301	COPA	protein_coding	ENST00000241704	Intron
chr17	-	55864840	55864869	G70263.1	GAAGGTAAGGAAGAGAAAGGAGAAAGGGGT	147	55864856	0.697332	1	85	200	RP11-60A24.3	lincRNA	ENST00000581805	Intron
chr19	+	1480521	1480549	G75581.1	GTTGAGAGAGAAGGAAGGAAGGAAGGGAC	147	1480535	0.677575	1	59	84	NA	NA	NA	Intergenic
chr20	-	5041805	5041830	G97721.1	AAGAAAGAGGAGGGAAAAAGTAAGGT	147	5041819	0.821161	1	126	152	NA	NA	NA	Intergenic
chr3	-	8896823	8896844	G111113.1	GAGTGGAAGAAGGGAGGAAGGT	147	8896841	0.913317	1	120	161	RAD18	protein_coding	ENST00000427329	Intron
chr3	-	52125612	52125635	G112633.1	GGATAAGAGAGGGGAGAAAGAAGT	147	52125632	0.81787	1	123	171	POC1A	protein_coding	ENST00000394970	Intron
chr3	-	167335912	167335935	G115752.1	GGATGAGGGAGAGAGAAAGAGAAC	147	167335932	0.500114	1	120	27	WDR49	protein_coding	ENST00000453925	Intron
chr7	+	23341842	23341863	G145698.1	AGTTGAGGAAAGAAAGGGGGAT	147	23341852	0.764986	1	68	293	MALSU1	protein_coding	ENST00000287543	Intron
chr11	-	63980240	63980264	G31280.1	GACTGAGAGAAGGAGAGGAGAGAGC	146	63980240	0.58893	1	66	79	NA	NA	NA	Intergenic
chr15	-	55380764	55380793	G56818.1	AGGGAAAGGAAAAAGAGAATTGAAGGAAGC	146	55380793	0.999972	1	108	156	NA	NA	NA	Intergenic
chr16	+	53961193	53961220	G60179.1	AGGAAAGGAAAGGGAAGAAGATTAGGGT	146	53961193	0.900851	2	90	292	FTO	protein_coding	ENST00000394647	Intron
chr19	+	48700478	48700503	G77801.1	GGGGAGAGGGGAAAGGGAGAAAGTAC	146	48700501	0.500009	1	81	65	C19orf68	protein_coding	ENST00000328759	Exon
chr2	-	240937226	240937252	G94997.1	AAAGGATTGGAAGGAAAAGGAAGGATT	146	240937238	0.781553	2	150	305	NDUFA10	protein_coding	ENST00000307300	Intron
chr22	+	25891746	25891772	G102195.1	AAAATAAGGAGAGAAGGAGAAGAAAAT	146	25891750	0.99999	1	115	146	CRYBB2P1	pseudogene	ENST00000509460	Intron
chr3	-	57621601	57621625	G112873.1	AGGTTGAAGAGGAAGAGGAGGGAAT	146	57621613	0.725411	1	52	278	DENND6A	protein_coding	ENST00000477344	Intron
chr4	-	174253267	174253299	G125300.1	GAAGATGAGGAGGAGGAGGAGGAAGAAGAAGAT	146	174253294	0.956487	1	111	150	HMGB2	protein_coding	ENST00000511316	Exon
chr5	-	82311451	82311472	G132390.1	GAAGATGAGAAAGAGAGGAGAT	146	82311468	0.882897	1	134	146	NA	NA	NA	Intergenic
chr6	+	35016978	35017000	G136275.1	AAAAATGAGGAGGGAAAGGGAGT	146	35016978	0.829018	1	87	191	ANKS1A	protein_coding	ENST00000535627	Intron
chr9	+	115264374	115264399	G164593.1	GAGTAGAAAGGAGGAGGGGAGGAAGT	146	115264377	0.999994	1	142	146	KIAA1958	protein_coding	ENST00000536272	Intron
chr1	+	16719618	16719641	G685.1	AGAATTAGGGAGGGAGAGGAAAGT	145	16719618	0.719227	2	115	318	SZRD1	protein_coding	ENST00000375590	Intron
chr1	+	214799293	214799318	G7068.1	AAAAAGCTGAGGAAGAGAAGGAAAGC	145	214799300	0.500085	1	115	30	CENPF	protein_coding	ENST00000366955	Intron
chr1	-	19531833	19531855	G9057.1	GAAGAGGGAGAAGGGAGGTGAAT	145	19531855	0.993138	1	13	163	UBR4	protein_coding	ENST00000375226	Intron
chr1	-	153916946	153916971	G13002.1	GGAAGGACTAGGAAGAGGAGGGGAGC	145	153916963	0.500278	1	128	17	DENND4B	protein_coding	ENST00000368646	Intron
chr1	-	155202290	155202316	G13093.1	ATTGAGAAGAAGGAAGAAAGGTTGGGC	145	155202307	0.741358	2	134	169	NA	NA	NA	Intergenic
chr10	+	96307072	96307097	G19087.1	AAATGAAGAAACTGAGGGAGAAGGGC	145	96307072	0.999504	1	12	145	HELLS	protein_coding	ENST00000239026	Intron
chr10	+	102331691	102331714	G19347.1	AGAGATAGGAGGAAGGAGAGAGAC	145	102331696	0.502103	1	139	6	NA	NA	NA	Intergenic
chr11	+	58379113	58379145	G26450.1	AAAAGAAGAGAAGGAGAAGAAGGAAATTAAAGT	145	58379113	0.99226	1	23	264	ZFP91-CNTF	protein_coding	ENST00000422974	Exon
chr13	-	60439266	60439292	G46070.1	AGAGAGAGGGGAGGGAGAGAATAGAGT	145	60439279	0.704282	1	69	132	DIAPH3	protein_coding	ENST00000400330	Intron
chr22	+	38023333	38023359	G102778.1	GAGGGAGAGCTGAAGGGGAAGGAGAGC	145	38023359	0.54179	1	6	7	GGA1	protein_coding	ENST00000337437	Intron
chr5	-	137524293	137524315	G133716.1	AGAGTGAAAGAAAGGAGGAAAGT	145	137524311	0.999989	1	145	145	CDC23	protein_coding	ENST00000394886	3UTR
chr7	+	139130232	139130259	G149067.1	GGAAGGAGATGAAGAGGGAAGGAGAAGT	145	139130241	0.999993	1	141	145	NA	NA	NA	Intergenic
chr7	-	104530414	104530440	G152634.1	GAATGAGAAGAGGAGAGAAGGAAAGAT	145	104530430	0.780771	1	78	188	NA	NA	NA	Intergenic
chr14	+	76373987	76374014	G49211.1	AGAAAGGAATGAGAAGAGAGAAGGGAAC	144	76373996	0.568957	1	143	1	TTLL5	protein_coding	ENST00000298832	Intron
chr18	+	182417	182441	G71471.1	AGAAGAGAAGGGAGAGAAGGAGTGT	144	182417	0.864953	1	40	108	USP14	protein_coding	ENST00000261601	Intron
chr22	-	19388567	19388598	G103582.1	GGAAGATGGAGGAGAAGAAAAGGGGGAGTGGT	144	19388592	0.991468	2	109	145	C22orf39	protein_coding	ENST00000509549	Intron
chr22	-	38944139	38944165	G104408.1	GAGAGAGAAGAGAGGAGAATTGAGAAC	144	38944165	0.753543	1	105	183	DMC1	protein_coding	ENST00000216024	Intron
chr8	-	71299705	71299726	G160164.1	AAAATAAGAGAGGAAAGAGGAT	144	71299722	0.999989	1	144	144	NCOA2	protein_coding	ENST00000520416	Intron
chr9	+	130843684	130843710	G165211.1	GGGAGAAGGAAAGGAGAGGATAAGGAC	144	130843704	0.630545	1	138	6	SLC25A25	protein_coding	ENST00000373069	Intron
chrX	-	71735316	71735342	G174572.1	GTTGAGGGAGGAAGGAAGGGAAGGGGC	144	71735316	0.977435	1	9	61	HDAC8	protein_coding	ENST00000373589	Intron
chr1	-	211969997	211970029	G15045.1	GAATGGAAAGGGAAGAGAGAGGATGGGGAAAAT	143	211970026	0.984937	2	125	145	LPGAT1	protein_coding	ENST00000366996	Intron
chr11	+	86860498	86860524	G27735.1	GGTCAGGGAAAGGGAGAGGAAGAGAGT	143	86860500	0.999996	1	6	143	TMEM135	protein_coding	ENST00000340353	Intron
chr12	-	29394440	29394467	G39073.1	GAGAGATAAGAGGAAGGAGAGGGAGAAC	143	29394461	0.500784	1	132	11	NA	NA	NA	Intergenic
chr17	+	34179727	34179753	G65653.1	GGGTTAGAGGAGAGAAAAGAGAGGGAC	143	34179740	0.830045	2	50	60	TAF15	protein_coding	ENST00000586593	Intron
chr19	+	18057244	18057279	G76518.1	GAGGGTTAGGGAAAGGAGAGGAAGGTAAGGCCCCCT	143	18057244	0.745339	3	132	244	NA	NA	NA	Intergenic
chr19	+	30964995	30965017	G76801.1	AGACTGGAGAGGAAGAGGGAGGC	143	30964999	0.50208	1	137	6	ZNF536	protein_coding	ENST00000355537	Intron
chr2	+	135832160	135832185	G85096.1	GGAGTTGGAGGAGAGGGAAGGGAGAC	143	135832185	0.769796	2	92	170	RAB3GAP1	protein_coding	ENST00000539493	Intron
chr22	+	35833629	35833657	G102645.1	AGAGAGGAGATGAAAGAGGGAAAGAAGAC	143	35833639	0.500089	1	108	34	NA	NA	NA	Intergenic
chr3	+	155633964	155633989	G109744.1	AGAAAGTTGAGAGAGGAGGTAAAAGT	143	155633975	0.76609	1	122	449	GMPS	protein_coding	ENST00000295920	Exon
chr3	-	8913421	8913446	G111118.1	AGGGAGTGGAGAGAGAGAGGAGAAGC	143	8913440	0.500196	1	103	24	RAD18	protein_coding	ENST00000427329	Intron
chr5	-	150257981	150258007	G134170.1	GAGGAAGGAAGAGAGAAGAAGGGTAGT	143	150257994	0.782294	1	32	46	NA	NA	NA	Intergenic
chr5	-	180031315	180031338	G135124.1	GAAGAGTGAGGGGAAGGAGGAAGC	143	180031332	0.500031	1	99	44	FLT4	protein_coding	ENST00000502603	Intron
chr6	-	155576716	155576737	G144443.1	GGATTGAAAGAAGGAAGGGAGT	143	155576726	0.69642	1	97	332	RP11-477D19.2	antisense	ENST00000435295	Exon
chr8	+	28748331	28748352	G155313.1	GGATTGAGAGGAGGGAGGAAGC	143	28748347	0.77823	1	142	144	HMBOX1	protein_coding	ENST00000397358	5UTR
chr9	-	111841118	111841145	G168062.1	GAAGATGAGAAGAGGAAGAGAAAAAGGT	143	111841145	0.729567	1	95	191	TMEM245	protein_coding	ENST00000491854	Intron
chrX	+	51616932	51616957	G170625.1	AGAAAGAATGAGGAAGAGGAGAGGGC	143	51616940	0.563189	1	142	1	MAGED1	protein_coding	ENST00000375772	Intron
chr1	+	155290070	155290093	G4946.1	GAAAATTGGAGGGAGGAAAGGAGT	142	155290082	0.708157	2	123	292	FDPS	protein_coding	ENST00000447866	Intron
chr11	+	117145020	117145044	G28509.1	AGATGAAGGGGAGAGAGGAGAAAGC	142	117145023	0.846256	1	125	2	RNF214	protein_coding	ENST00000300650	Intron
chr11	-	16810292	16810314	G30013.1	AGAGAGGAGAGGAGGAAGATGGT	142	16810306	0.968622	1	142	142	PLEKHA7	protein_coding	ENST00000531776	Exon
chr15	+	75115610	75115631	G54859.1	AGATGAGAAGAAGGAAAGGAGT	142	75115613	0.864505	1	125	159	LMAN1L	protein_coding	ENST00000565585	Intron
chr16	-	74652140	74652160	G63633.1	AGCTGAAGAGAGGAGGAAGGT	142	74652157	0.99999	1	142	142	NA	NA	NA	Intergenic
[truncated: 16,838 more rows]

## Sheet: A1-HMW-rep1
Chromosome	Strand	ClusterStart	ClusterEnd	ClusterID	ClusterSequence	ReadCount	ModeLocation	ModeScore	ConversionLocationCount	ConversionEventCount	NonConversionEventCount	Gene	Biotype	TrID	UTR/Exon
[truncated: 4,562 more rows]

[truncated: 3 more sheets: A1-HMW-rep2, A1dm-rep1, A1dm-rep2]
